# Supplementary material for: The Pacific Northwest National Laboratory library of bacterial and archaeal proteomic biodiversity
Source: Sci Data. 2015 Aug 18;2:150041. doi: 10.1038/sdata.2015.41 (PMC4540001; doi:10.1038/sdata.2015.41)
Supplement: Supplementary file 1 [file sdata201541-isa1.zip]

Archive with 3 entries (3 files):
- i_Investigation.txt
- s_study_Payne.txt
- a_assay_Payne.txt
