# Supplementary material for: The Pacific Northwest National Laboratory library of bacterial and archaeal proteomic biodiversity
Source: Sci Data. 2015 Aug 18;2:150041. doi: 10.1038/sdata.2015.41 (PMC4540001; doi:10.1038/sdata.2015.41)
Supplement: Supplementary file 1 [file sdata201541-isa1.zip › a_assay_Payne.txt]

Sample Name	Protocol REF	Parameter Value[LC column inner diameter]	Unit	Term Source REF	Term Accession Number	Parameter Value[LC column bead]	Parameter Value[LC column bead diameter]	Unit	Term Source REF	Term Accession Number	Parameter Value[LC column flow rate per minute]	Unit	Term Source REF	Term Accession Number	Protocol REF	Parameter Value[instrument]	Parameter Value[resolution]	Assay Name	Raw Data File	Comment [Data Repository]	Comment [Data Record Accession]	Comment [Data Record URI]	Protocol REF	Derived Data File	Comment [Data Repository]	Comment [Data Record Accession]	Comment [Data Record URI]
Acidiphilium_cryptum_JF-5	HPLC	75	micrometer	UO	UO:0000017	Phenomenex Jupiter C18	3	micrometer	UO	UO:0000017	300	nanoliter	UO	UO:0000102	Mass Spectrometry	LTQ_2	60000	165225	Acryp-01a_1Dec09_Sphinx_09-11-27	ProteomeXchange	PXD001860	http://dx.doi.org/10.6019/PXD001860	Peptide Identification	Acryp-01a_1Dec09_Sphinx_09-11-27	ProteomeXchange	PXD001860	http://dx.doi.org/10.6019/PXD001860
Acidiphilium_cryptum_JF-5	HPLC	75	micrometer	UO	UO:0000017	Phenomenex Jupiter C18	3	micrometer	UO	UO:0000017	300	nanoliter	UO	UO:0000102	Mass Spectrometry	LTQ_2	60000	165240	Acryp-01b_1Dec09_Sphinx_09-11-27	ProteomeXchange	PXD001860	http://dx.doi.org/10.6019/PXD001860	Peptide Identification	Acryp-01b_1Dec09_Sphinx_09-11-27	ProteomeXchange	PXD001860	http://dx.doi.org/10.6019/PXD001860
Acidiphilium_cryptum_JF-5	HPLC	75	micrometer	UO	UO:0000017	Phenomenex Jupiter C18	3	micrometer	UO	UO:0000017	300	nanoliter	UO	UO:0000102	Mass Spectrometry	LTQ_2	60000	164864	Acryp-01c_25Nov09_Sphinx_09-11-26	ProteomeXchange	PXD001860	http://dx.doi.org/10.6019/PXD001860	Peptide Identification	Acryp-01c_25Nov09_Sphinx_09-11-26	ProteomeXchange	PXD001860	http://dx.doi.org/10.6019/PXD001860
Acidiphilium_cryptum_JF-5	HPLC	75	micrometer	UO	UO:0000017	Phenomenex Jupiter C18	3	micrometer	UO	UO:0000017	300	nanoliter	UO	UO:0000102	Mass Spectrometry	LTQ_2	60000	165165	Acryp-02a_1Dec09_Sphinx_09-11-27	ProteomeXchange	PXD001860	http://dx.doi.org/10.6019/PXD001860	Peptide Identification	Acryp-02a_1Dec09_Sphinx_09-11-27	ProteomeXchange	PXD001860	http://dx.doi.org/10.6019/PXD001860
Acidiphilium_cryptum_JF-5	HPLC	75	micrometer	UO	UO:0000017	Phenomenex Jupiter C18	3	micrometer	UO	UO:0000017	300	nanoliter	UO	UO:0000102	Mass Spectrometry	LTQ_2	60000	165287	Acryp-02b_1Dec09_Sphinx_09-11-27	ProteomeXchange	PXD001860	http://dx.doi.org/10.6019/PXD001860	Peptide Identification	Acryp-02b_1Dec09_Sphinx_09-11-27	ProteomeXchange	PXD001860	http://dx.doi.org/10.6019/PXD001860
Acidiphilium_cryptum_JF-5	HPLC	75	micrometer	UO	UO:0000017	Phenomenex Jupiter C18	3	micrometer	UO	UO:0000017	300	nanoliter	UO	UO:0000102	Mass Spectrometry	LTQ_2	60000	164847	Acryp-02c_25Nov09_Sphinx_09-11-26	ProteomeXchange	PXD001860	http://dx.doi.org/10.6019/PXD001860	Peptide Identification	Acryp-02c_25Nov09_Sphinx_09-11-26	ProteomeXchange	PXD001860	http://dx.doi.org/10.6019/PXD001860
Acidiphilium_cryptum_JF-5	HPLC	75	micrometer	UO	UO:0000017	Phenomenex Jupiter C18	3	micrometer	UO	UO:0000017	300	nanoliter	UO	UO:0000102	Mass Spectrometry	LTQ_2	60000	165195	Acryp-03a_1Dec09_Sphinx_09-11-27	ProteomeXchange	PXD001860	http://dx.doi.org/10.6019/PXD001860	Peptide Identification	Acryp-03a_1Dec09_Sphinx_09-11-27	ProteomeXchange	PXD001860	http://dx.doi.org/10.6019/PXD001860
Acidiphilium_cryptum_JF-5	HPLC	75	micrometer	UO	UO:0000017	Phenomenex Jupiter C18	3	micrometer	UO	UO:0000017	300	nanoliter	UO	UO:0000102	Mass Spectrometry	LTQ_2	60000	165260	Acryp-03b_1Dec09_Sphinx_09-11-27	ProteomeXchange	PXD001860	http://dx.doi.org/10.6019/PXD001860	Peptide Identification	Acryp-03b_1Dec09_Sphinx_09-11-27	ProteomeXchange	PXD001860	http://dx.doi.org/10.6019/PXD001860
Acidiphilium_cryptum_JF-5	HPLC	75	micrometer	UO	UO:0000017	Phenomenex Jupiter C18	3	micrometer	UO	UO:0000017	300	nanoliter	UO	UO:0000102	Mass Spectrometry	LTQ_2	60000	164883	Acryp-03c_25Nov09_Sphinx_09-11-26	ProteomeXchange	PXD001860	http://dx.doi.org/10.6019/PXD001860	Peptide Identification	Acryp-03c_25Nov09_Sphinx_09-11-26	ProteomeXchange	PXD001860	http://dx.doi.org/10.6019/PXD001860
Acidiphilium_cryptum_JF-5	HPLC	75	micrometer	UO	UO:0000017	Phenomenex Jupiter C18	3	micrometer	UO	UO:0000017	300	nanoliter	UO	UO:0000102	Mass Spectrometry	LTQ_4	60000	177346	Acryp-04A_15Apr10_Earth_10-03-21	ProteomeXchange	PXD001860	http://dx.doi.org/10.6019/PXD001860	Peptide Identification	Acryp-04A_15Apr10_Earth_10-03-21	ProteomeXchange	PXD001860	http://dx.doi.org/10.6019/PXD001860
Acidiphilium_cryptum_JF-5	HPLC	75	micrometer	UO	UO:0000017	Phenomenex Jupiter C18	3	micrometer	UO	UO:0000017	300	nanoliter	UO	UO:0000102	Mass Spectrometry	LTQ_4	60000	175914	Acryp-04B_31Mar10_Earth_10-03-21	ProteomeXchange	PXD001860	http://dx.doi.org/10.6019/PXD001860	Peptide Identification	Acryp-04B_31Mar10_Earth_10-03-21	ProteomeXchange	PXD001860	http://dx.doi.org/10.6019/PXD001860
Acidiphilium_cryptum_JF-5	HPLC	75	micrometer	UO	UO:0000017	Phenomenex Jupiter C18	3	micrometer	UO	UO:0000017	300	nanoliter	UO	UO:0000102	Mass Spectrometry	LTQ_4	60000	177984	Acryp-04C_22Apr10_Earth_10-03-21	ProteomeXchange	PXD001860	http://dx.doi.org/10.6019/PXD001860	Peptide Identification	Acryp-04C_22Apr10_Earth_10-03-21	ProteomeXchange	PXD001860	http://dx.doi.org/10.6019/PXD001860
Acidiphilium_cryptum_JF-5	HPLC	75	micrometer	UO	UO:0000017	Phenomenex Jupiter C18	3	micrometer	UO	UO:0000017	300	nanoliter	UO	UO:0000102	Mass Spectrometry	LTQ_4	60000	177908	Acryp-05A_22Apr10_Earth_10-03-21	ProteomeXchange	PXD001860	http://dx.doi.org/10.6019/PXD001860	Peptide Identification	Acryp-05A_22Apr10_Earth_10-03-21	ProteomeXchange	PXD001860	http://dx.doi.org/10.6019/PXD001860
Acidiphilium_cryptum_JF-5	HPLC	75	micrometer	UO	UO:0000017	Phenomenex Jupiter C18	3	micrometer	UO	UO:0000017	300	nanoliter	UO	UO:0000102	Mass Spectrometry	LTQ_4	60000	176036	Acryp-05B_05Apr10_Earth_10-03-21	ProteomeXchange	PXD001860	http://dx.doi.org/10.6019/PXD001860	Peptide Identification	Acryp-05B_05Apr10_Earth_10-03-21	ProteomeXchange	PXD001860	http://dx.doi.org/10.6019/PXD001860
Acidiphilium_cryptum_JF-5	HPLC	75	micrometer	UO	UO:0000017	Phenomenex Jupiter C18	3	micrometer	UO	UO:0000017	300	nanoliter	UO	UO:0000102	Mass Spectrometry	LTQ_4	60000	176567	Acryp-05C_9Apr10_Earth_10-03-21	ProteomeXchange	PXD001860	http://dx.doi.org/10.6019/PXD001860	Peptide Identification	Acryp-05C_9Apr10_Earth_10-03-21	ProteomeXchange	PXD001860	http://dx.doi.org/10.6019/PXD001860
Acidiphilium_cryptum_JF-5	HPLC	75	micrometer	UO	UO:0000017	Phenomenex Jupiter C18	3	micrometer	UO	UO:0000017	300	nanoliter	UO	UO:0000102	Mass Spectrometry	LTQ_4	60000	176858	Acryp-06A_13Apr10_Earth_10-03-21	ProteomeXchange	PXD001860	http://dx.doi.org/10.6019/PXD001860	Peptide Identification	Acryp-06A_13Apr10_Earth_10-03-21	ProteomeXchange	PXD001860	http://dx.doi.org/10.6019/PXD001860
Acidiphilium_cryptum_JF-5	HPLC	75	micrometer	UO	UO:0000017	Phenomenex Jupiter C18	3	micrometer	UO	UO:0000017	300	nanoliter	UO	UO:0000102	Mass Spectrometry	LTQ_4	60000	176357	Acryp-06A_8Apr10_Earth_10-03-21	ProteomeXchange	PXD001860	http://dx.doi.org/10.6019/PXD001860	Peptide Identification	Acryp-06A_8Apr10_Earth_10-03-21	ProteomeXchange	PXD001860	http://dx.doi.org/10.6019/PXD001860
Acidiphilium_cryptum_JF-5	HPLC	75	micrometer	UO	UO:0000017	Phenomenex Jupiter C18	3	micrometer	UO	UO:0000017	300	nanoliter	UO	UO:0000102	Mass Spectrometry	LTQ_4	60000	177882	Acryp-06B_22Apr10_Earth_10-03-21	ProteomeXchange	PXD001860	http://dx.doi.org/10.6019/PXD001860	Peptide Identification	Acryp-06B_22Apr10_Earth_10-03-21	ProteomeXchange	PXD001860	http://dx.doi.org/10.6019/PXD001860
Acidiphilium_cryptum_JF-5	HPLC	75	micrometer	UO	UO:0000017	Phenomenex Jupiter C18	3	micrometer	UO	UO:0000017	300	nanoliter	UO	UO:0000102	Mass Spectrometry	LTQ_4	60000	178012	Acryp-06C_22Apr10_Earth_10-03-21	ProteomeXchange	PXD001860	http://dx.doi.org/10.6019/PXD001860	Peptide Identification	Acryp-06C_22Apr10_Earth_10-03-21	ProteomeXchange	PXD001860	http://dx.doi.org/10.6019/PXD001860
Acidiphilium_cryptum_JF-5	HPLC	75	micrometer	UO	UO:0000017	Phenomenex Jupiter C18	3	micrometer	UO	UO:0000017	300	nanoliter	UO	UO:0000102	Mass Spectrometry	LTQ_4	60000	176053	Acryp-07A_5Apr10_Earth_10-03-21	ProteomeXchange	PXD001860	http://dx.doi.org/10.6019/PXD001860	Peptide Identification	Acryp-07A_5Apr10_Earth_10-03-21	ProteomeXchange	PXD001860	http://dx.doi.org/10.6019/PXD001860
Acidiphilium_cryptum_JF-5	HPLC	75	micrometer	UO	UO:0000017	Phenomenex Jupiter C18	3	micrometer	UO	UO:0000017	300	nanoliter	UO	UO:0000102	Mass Spectrometry	LTQ_4	60000	176071	Acryp-07A_6Apr10_Earth_10-03-21	ProteomeXchange	PXD001860	http://dx.doi.org/10.6019/PXD001860	Peptide Identification	Acryp-07A_6Apr10_Earth_10-03-21	ProteomeXchange	PXD001860	http://dx.doi.org/10.6019/PXD001860
Acidiphilium_cryptum_JF-5	HPLC	75	micrometer	UO	UO:0000017	Phenomenex Jupiter C18	3	micrometer	UO	UO:0000017	300	nanoliter	UO	UO:0000102	Mass Spectrometry	LTQ_4	60000	177956	Acryp-07B_22Apr10_Earth_10-03-21	ProteomeXchange	PXD001860	http://dx.doi.org/10.6019/PXD001860	Peptide Identification	Acryp-07B_22Apr10_Earth_10-03-21	ProteomeXchange	PXD001860	http://dx.doi.org/10.6019/PXD001860
Acidiphilium_cryptum_JF-5	HPLC	75	micrometer	UO	UO:0000017	Phenomenex Jupiter C18	3	micrometer	UO	UO:0000017	300	nanoliter	UO	UO:0000102	Mass Spectrometry	LTQ_4	60000	176330	Acryp-07C_8Apr10_Earth_10-03-21	ProteomeXchange	PXD001860	http://dx.doi.org/10.6019/PXD001860	Peptide Identification	Acryp-07C_8Apr10_Earth_10-03-21	ProteomeXchange	PXD001860	http://dx.doi.org/10.6019/PXD001860
Acidiphilium_cryptum_JF-5	HPLC	75	micrometer	UO	UO:0000017	Phenomenex Jupiter C18	3	micrometer	UO	UO:0000017	300	nanoliter	UO	UO:0000102	Mass Spectrometry	LTQ_4	60000	176500	Acryp-08A_9Apr10_Earth_10-03-21	ProteomeXchange	PXD001860	http://dx.doi.org/10.6019/PXD001860	Peptide Identification	Acryp-08A_9Apr10_Earth_10-03-21	ProteomeXchange	PXD001860	http://dx.doi.org/10.6019/PXD001860
Acidiphilium_cryptum_JF-5	HPLC	75	micrometer	UO	UO:0000017	Phenomenex Jupiter C18	3	micrometer	UO	UO:0000017	300	nanoliter	UO	UO:0000102	Mass Spectrometry	LTQ_4	60000	177381	Acryp-08B_15Apr10_Earth_10-03-21	ProteomeXchange	PXD001860	http://dx.doi.org/10.6019/PXD001860	Peptide Identification	Acryp-08B_15Apr10_Earth_10-03-21	ProteomeXchange	PXD001860	http://dx.doi.org/10.6019/PXD001860
Acidiphilium_cryptum_JF-5	HPLC	75	micrometer	UO	UO:0000017	Phenomenex Jupiter C18	3	micrometer	UO	UO:0000017	300	nanoliter	UO	UO:0000102	Mass Spectrometry	LTQ_4	60000	175979	Acryp-08C_5Apr10_Earth_10-03-21	ProteomeXchange	PXD001860	http://dx.doi.org/10.6019/PXD001860	Peptide Identification	Acryp-08C_5Apr10_Earth_10-03-21	ProteomeXchange	PXD001860	http://dx.doi.org/10.6019/PXD001860
Acidiphilium_cryptum_JF-5	HPLC	75	micrometer	UO	UO:0000017	Phenomenex Jupiter C18	3	micrometer	UO	UO:0000017	300	nanoliter	UO	UO:0000102	Mass Spectrometry	LTQ_4	60000	176094	Acryp-09A_6Apr10_Earth_10-03-21	ProteomeXchange	PXD001860	http://dx.doi.org/10.6019/PXD001860	Peptide Identification	Acryp-09A_6Apr10_Earth_10-03-21	ProteomeXchange	PXD001860	http://dx.doi.org/10.6019/PXD001860
Acidiphilium_cryptum_JF-5	HPLC	75	micrometer	UO	UO:0000017	Phenomenex Jupiter C18	3	micrometer	UO	UO:0000017	300	nanoliter	UO	UO:0000102	Mass Spectrometry	LTQ_4	60000	176592	Acryp-09B_9Apr10_Earth_10-03-21	ProteomeXchange	PXD001860	http://dx.doi.org/10.6019/PXD001860	Peptide Identification	Acryp-09B_9Apr10_Earth_10-03-21	ProteomeXchange	PXD001860	http://dx.doi.org/10.6019/PXD001860
Acidiphilium_cryptum_JF-5	HPLC	75	micrometer	UO	UO:0000017	Phenomenex Jupiter C18	3	micrometer	UO	UO:0000017	300	nanoliter	UO	UO:0000102	Mass Spectrometry	LTQ_4	60000	177843	Acryp-09C_22Apr10_Earth_10-03-21	ProteomeXchange	PXD001860	http://dx.doi.org/10.6019/PXD001860	Peptide Identification	Acryp-09C_22Apr10_Earth_10-03-21	ProteomeXchange	PXD001860	http://dx.doi.org/10.6019/PXD001860
Acidiphilium_cryptum_JF-5	HPLC	75	micrometer	UO	UO:0000017	Phenomenex Jupiter C18	3	micrometer	UO	UO:0000017	300	nanoliter	UO	UO:0000102	Mass Spectrometry	LTQ_4	60000	176474	Acryp-10A_9Apr10_Earth_10-03-21	ProteomeXchange	PXD001860	http://dx.doi.org/10.6019/PXD001860	Peptide Identification	Acryp-10A_9Apr10_Earth_10-03-21	ProteomeXchange	PXD001860	http://dx.doi.org/10.6019/PXD001860
Acidiphilium_cryptum_JF-5	HPLC	75	micrometer	UO	UO:0000017	Phenomenex Jupiter C18	3	micrometer	UO	UO:0000017	300	nanoliter	UO	UO:0000102	Mass Spectrometry	LTQ_4	60000	177814	Acryp-10B_22Apr10_Earth_10-03-21	ProteomeXchange	PXD001860	http://dx.doi.org/10.6019/PXD001860	Peptide Identification	Acryp-10B_22Apr10_Earth_10-03-21	ProteomeXchange	PXD001860	http://dx.doi.org/10.6019/PXD001860
Acidiphilium_cryptum_JF-5	HPLC	75	micrometer	UO	UO:0000017	Phenomenex Jupiter C18	3	micrometer	UO	UO:0000017	300	nanoliter	UO	UO:0000102	Mass Spectrometry	LTQ_4	60000	176011	Acryp-10C_5Apr10_Earth_10-03-21	ProteomeXchange	PXD001860	http://dx.doi.org/10.6019/PXD001860	Peptide Identification	Acryp-10C_5Apr10_Earth_10-03-21	ProteomeXchange	PXD001860	http://dx.doi.org/10.6019/PXD001860
Acidiphilium_cryptum_JF-5	HPLC	75	micrometer	UO	UO:0000017	Phenomenex Jupiter C18	3	micrometer	UO	UO:0000017	300	nanoliter	UO	UO:0000102	Mass Spectrometry	LTQ_4	60000	177934	Acryp-11A_22Apr10_Earth_10-03-21	ProteomeXchange	PXD001860	http://dx.doi.org/10.6019/PXD001860	Peptide Identification	Acryp-11A_22Apr10_Earth_10-03-21	ProteomeXchange	PXD001860	http://dx.doi.org/10.6019/PXD001860
Acidiphilium_cryptum_JF-5	HPLC	75	micrometer	UO	UO:0000017	Phenomenex Jupiter C18	3	micrometer	UO	UO:0000017	300	nanoliter	UO	UO:0000102	Mass Spectrometry	LTQ_4	60000	176618	Acryp-11B_9Apr10_Earth_10-03-21	ProteomeXchange	PXD001860	http://dx.doi.org/10.6019/PXD001860	Peptide Identification	Acryp-11B_9Apr10_Earth_10-03-21	ProteomeXchange	PXD001860	http://dx.doi.org/10.6019/PXD001860
Acidiphilium_cryptum_JF-5	HPLC	75	micrometer	UO	UO:0000017	Phenomenex Jupiter C18	3	micrometer	UO	UO:0000017	300	nanoliter	UO	UO:0000102	Mass Spectrometry	LTQ_4	60000	176032	Acryp-11C_05Apr10_Earth_10-03-21	ProteomeXchange	PXD001860	http://dx.doi.org/10.6019/PXD001860	Peptide Identification	Acryp-11C_05Apr10_Earth_10-03-21	ProteomeXchange	PXD001860	http://dx.doi.org/10.6019/PXD001860
Acidiphilium_cryptum_JF-5	HPLC	75	micrometer	UO	UO:0000017	Phenomenex Jupiter C18	3	micrometer	UO	UO:0000017	300	nanoliter	UO	UO:0000102	Mass Spectrometry	LTQ_4	60000	177392	Acryp-12A_16Apr10_Earth_10-03-21	ProteomeXchange	PXD001860	http://dx.doi.org/10.6019/PXD001860	Peptide Identification	Acryp-12A_16Apr10_Earth_10-03-21	ProteomeXchange	PXD001860	http://dx.doi.org/10.6019/PXD001860
Acidiphilium_cryptum_JF-5	HPLC	75	micrometer	UO	UO:0000017	Phenomenex Jupiter C18	3	micrometer	UO	UO:0000017	300	nanoliter	UO	UO:0000102	Mass Spectrometry	LTQ_4	60000	177014	Acryp-12B_13Apr10_Earth_10-03-21	ProteomeXchange	PXD001860	http://dx.doi.org/10.6019/PXD001860	Peptide Identification	Acryp-12B_13Apr10_Earth_10-03-21	ProteomeXchange	PXD001860	http://dx.doi.org/10.6019/PXD001860
Acidiphilium_cryptum_JF-5	HPLC	75	micrometer	UO	UO:0000017	Phenomenex Jupiter C18	3	micrometer	UO	UO:0000017	300	nanoliter	UO	UO:0000102	Mass Spectrometry	LTQ_4	60000	176524	Acryp-12B_9Apr10_Earth_10-03-21	ProteomeXchange	PXD001860	http://dx.doi.org/10.6019/PXD001860	Peptide Identification	Acryp-12B_9Apr10_Earth_10-03-21	ProteomeXchange	PXD001860	http://dx.doi.org/10.6019/PXD001860
Acidiphilium_cryptum_JF-5	HPLC	75	micrometer	UO	UO:0000017	Phenomenex Jupiter C18	3	micrometer	UO	UO:0000017	300	nanoliter	UO	UO:0000102	Mass Spectrometry	LTQ_4	60000	176130	Acryp-12C_6Apr10_Earth_10-03-21	ProteomeXchange	PXD001860	http://dx.doi.org/10.6019/PXD001860	Peptide Identification	Acryp-12C_6Apr10_Earth_10-03-21	ProteomeXchange	PXD001860	http://dx.doi.org/10.6019/PXD001860
Acidiphilium_cryptum_JF-5	HPLC	75	micrometer	UO	UO:0000017	Phenomenex Jupiter C18	3	micrometer	UO	UO:0000017	300	nanoliter	UO	UO:0000102	Mass Spectrometry	LTQ_4	60000	176193	Acryp-12C_7Apr10_Earth_10-03-21	ProteomeXchange	PXD001860	http://dx.doi.org/10.6019/PXD001860	Peptide Identification	Acryp-12C_7Apr10_Earth_10-03-21	ProteomeXchange	PXD001860	http://dx.doi.org/10.6019/PXD001860
Actinosynnema_mirum_DSM_43827	HPLC	75	micrometer	UO	UO:0000017	Phenomenex Jupiter C18	3	micrometer	UO	UO:0000017	300	nanoliter	UO	UO:0000102	Mass Spectrometry	LTQ_4	60000	106844	JGI_43827_01_LTQ_19Jan08_Phoenix_07-12-18	ProteomeXchange	PXD001860	http://dx.doi.org/10.6019/PXD001860	Peptide Identification	JGI_43827_01_LTQ_19Jan08_Phoenix_07-12-18	ProteomeXchange	PXD001860	http://dx.doi.org/10.6019/PXD001860
Actinosynnema_mirum_DSM_43827	HPLC	75	micrometer	UO	UO:0000017	Phenomenex Jupiter C18	3	micrometer	UO	UO:0000017	300	nanoliter	UO	UO:0000102	Mass Spectrometry	LTQ_1	60000	136331	JGI_43827_01_01_23Nov08_Earth_08-10-16	ProteomeXchange	PXD001860	http://dx.doi.org/10.6019/PXD001860	Peptide Identification	JGI_43827_01_01_23Nov08_Earth_08-10-16	ProteomeXchange	PXD001860	http://dx.doi.org/10.6019/PXD001860
Actinosynnema_mirum_DSM_43827	HPLC	75	micrometer	UO	UO:0000017	Phenomenex Jupiter C18	3	micrometer	UO	UO:0000017	300	nanoliter	UO	UO:0000102	Mass Spectrometry	LTQ_1	60000	136335	JGI_43827_01_02_23Nov08_Earth_08-10-07	ProteomeXchange	PXD001860	http://dx.doi.org/10.6019/PXD001860	Peptide Identification	JGI_43827_01_02_23Nov08_Earth_08-10-07	ProteomeXchange	PXD001860	http://dx.doi.org/10.6019/PXD001860
Actinosynnema_mirum_DSM_43827	HPLC	75	micrometer	UO	UO:0000017	Phenomenex Jupiter C18	3	micrometer	UO	UO:0000017	300	nanoliter	UO	UO:0000102	Mass Spectrometry	LTQ_1	60000	136339	JGI_43827_01_03_23Nov08_Earth_08-10-08	ProteomeXchange	PXD001860	http://dx.doi.org/10.6019/PXD001860	Peptide Identification	JGI_43827_01_03_23Nov08_Earth_08-10-08	ProteomeXchange	PXD001860	http://dx.doi.org/10.6019/PXD001860
Actinosynnema_mirum_DSM_43827	HPLC	75	micrometer	UO	UO:0000017	Phenomenex Jupiter C18	3	micrometer	UO	UO:0000017	300	nanoliter	UO	UO:0000102	Mass Spectrometry	LTQ_1	60000	136344	JGI_43827_01_04_23Nov08_Earth_08-10-05	ProteomeXchange	PXD001860	http://dx.doi.org/10.6019/PXD001860	Peptide Identification	JGI_43827_01_04_23Nov08_Earth_08-10-05	ProteomeXchange	PXD001860	http://dx.doi.org/10.6019/PXD001860
Actinosynnema_mirum_DSM_43827	HPLC	75	micrometer	UO	UO:0000017	Phenomenex Jupiter C18	3	micrometer	UO	UO:0000017	300	nanoliter	UO	UO:0000102	Mass Spectrometry	LTQ_1	60000	136347	JGI_43827_01_05_23Nov08_Earth_08-10-16	ProteomeXchange	PXD001860	http://dx.doi.org/10.6019/PXD001860	Peptide Identification	JGI_43827_01_05_23Nov08_Earth_08-10-16	ProteomeXchange	PXD001860	http://dx.doi.org/10.6019/PXD001860
Actinosynnema_mirum_DSM_43827	HPLC	75	micrometer	UO	UO:0000017	Phenomenex Jupiter C18	3	micrometer	UO	UO:0000017	300	nanoliter	UO	UO:0000102	Mass Spectrometry	LTQ_1	60000	136350	JGI_43827_01_06_23Nov08_Earth_08-10-07	ProteomeXchange	PXD001860	http://dx.doi.org/10.6019/PXD001860	Peptide Identification	JGI_43827_01_06_23Nov08_Earth_08-10-07	ProteomeXchange	PXD001860	http://dx.doi.org/10.6019/PXD001860
Actinosynnema_mirum_DSM_43827	HPLC	75	micrometer	UO	UO:0000017	Phenomenex Jupiter C18	3	micrometer	UO	UO:0000017	300	nanoliter	UO	UO:0000102	Mass Spectrometry	LTQ_1	60000	136353	JGI_43827_01_07_23Nov08_Earth_08-10-08	ProteomeXchange	PXD001860	http://dx.doi.org/10.6019/PXD001860	Peptide Identification	JGI_43827_01_07_23Nov08_Earth_08-10-08	ProteomeXchange	PXD001860	http://dx.doi.org/10.6019/PXD001860
Actinosynnema_mirum_DSM_43827	HPLC	75	micrometer	UO	UO:0000017	Phenomenex Jupiter C18	3	micrometer	UO	UO:0000017	300	nanoliter	UO	UO:0000102	Mass Spectrometry	LTQ_1	60000	136356	JGI_43827_01_08_23Nov08_Earth_08-10-05	ProteomeXchange	PXD001860	http://dx.doi.org/10.6019/PXD001860	Peptide Identification	JGI_43827_01_08_23Nov08_Earth_08-10-05	ProteomeXchange	PXD001860	http://dx.doi.org/10.6019/PXD001860
Actinosynnema_mirum_DSM_43827	HPLC	75	micrometer	UO	UO:0000017	Phenomenex Jupiter C18	3	micrometer	UO	UO:0000017	300	nanoliter	UO	UO:0000102	Mass Spectrometry	LTQ_1	60000	136358	JGI_43827_01_09_23Nov08_Earth_08-10-16	ProteomeXchange	PXD001860	http://dx.doi.org/10.6019/PXD001860	Peptide Identification	JGI_43827_01_09_23Nov08_Earth_08-10-16	ProteomeXchange	PXD001860	http://dx.doi.org/10.6019/PXD001860
Actinosynnema_mirum_DSM_43827	HPLC	75	micrometer	UO	UO:0000017	Phenomenex Jupiter C18	3	micrometer	UO	UO:0000017	300	nanoliter	UO	UO:0000102	Mass Spectrometry	LTQ_1	60000	136362	JGI_43827_01_10_23Nov08_Earth_08-10-07	ProteomeXchange	PXD001860	http://dx.doi.org/10.6019/PXD001860	Peptide Identification	JGI_43827_01_10_23Nov08_Earth_08-10-07	ProteomeXchange	PXD001860	http://dx.doi.org/10.6019/PXD001860
Actinosynnema_mirum_DSM_43827	HPLC	75	micrometer	UO	UO:0000017	Phenomenex Jupiter C18	3	micrometer	UO	UO:0000017	300	nanoliter	UO	UO:0000102	Mass Spectrometry	LTQ_1	60000	136491	JGI_43827_01_11_26Nov08_Earth_08-10-05	ProteomeXchange	PXD001860	http://dx.doi.org/10.6019/PXD001860	Peptide Identification	JGI_43827_01_11_26Nov08_Earth_08-10-05	ProteomeXchange	PXD001860	http://dx.doi.org/10.6019/PXD001860
Actinosynnema_mirum_DSM_43827	HPLC	75	micrometer	UO	UO:0000017	Phenomenex Jupiter C18	3	micrometer	UO	UO:0000017	300	nanoliter	UO	UO:0000102	Mass Spectrometry	LTQ_1	60000	136369	JGI_43827_01_12_23Nov08_Earth_08-10-05	ProteomeXchange	PXD001860	http://dx.doi.org/10.6019/PXD001860	Peptide Identification	JGI_43827_01_12_23Nov08_Earth_08-10-05	ProteomeXchange	PXD001860	http://dx.doi.org/10.6019/PXD001860
Actinosynnema_mirum_DSM_43827	HPLC	75	micrometer	UO	UO:0000017	Phenomenex Jupiter C18	3	micrometer	UO	UO:0000017	300	nanoliter	UO	UO:0000102	Mass Spectrometry	LTQ_1	60000	136379	JGI_43827_01_13_23Nov08_Earth_08-10-16	ProteomeXchange	PXD001860	http://dx.doi.org/10.6019/PXD001860	Peptide Identification	JGI_43827_01_13_23Nov08_Earth_08-10-16	ProteomeXchange	PXD001860	http://dx.doi.org/10.6019/PXD001860
Actinosynnema_mirum_DSM_43827	HPLC	75	micrometer	UO	UO:0000017	Phenomenex Jupiter C18	3	micrometer	UO	UO:0000017	300	nanoliter	UO	UO:0000102	Mass Spectrometry	LTQ_1	60000	136386	JGI_43827_01_14_23Nov08_Earth_08-10-07	ProteomeXchange	PXD001860	http://dx.doi.org/10.6019/PXD001860	Peptide Identification	JGI_43827_01_14_23Nov08_Earth_08-10-07	ProteomeXchange	PXD001860	http://dx.doi.org/10.6019/PXD001860
Actinosynnema_mirum_DSM_43827	HPLC	75	micrometer	UO	UO:0000017	Phenomenex Jupiter C18	3	micrometer	UO	UO:0000017	300	nanoliter	UO	UO:0000102	Mass Spectrometry	LTQ_1	60000	136497	JGI_43827_01_15_26Nov08_Earth_08-10-16	ProteomeXchange	PXD001860	http://dx.doi.org/10.6019/PXD001860	Peptide Identification	JGI_43827_01_15_26Nov08_Earth_08-10-16	ProteomeXchange	PXD001860	http://dx.doi.org/10.6019/PXD001860
Actinosynnema_mirum_DSM_43827	HPLC	75	micrometer	UO	UO:0000017	Phenomenex Jupiter C18	3	micrometer	UO	UO:0000017	300	nanoliter	UO	UO:0000102	Mass Spectrometry	LTQ_1	60000	136398	JGI_43827_01_16_23Nov08_Earth_08-10-05	ProteomeXchange	PXD001860	http://dx.doi.org/10.6019/PXD001860	Peptide Identification	JGI_43827_01_16_23Nov08_Earth_08-10-05	ProteomeXchange	PXD001860	http://dx.doi.org/10.6019/PXD001860
Actinosynnema_mirum_DSM_43827	HPLC	75	micrometer	UO	UO:0000017	Phenomenex Jupiter C18	3	micrometer	UO	UO:0000017	300	nanoliter	UO	UO:0000102	Mass Spectrometry	LTQ_1	60000	136503	JGI_43827_01_17_26Nov08_Earth_08-10-07	ProteomeXchange	PXD001860	http://dx.doi.org/10.6019/PXD001860	Peptide Identification	JGI_43827_01_17_26Nov08_Earth_08-10-07	ProteomeXchange	PXD001860	http://dx.doi.org/10.6019/PXD001860
Actinosynnema_mirum_DSM_43827	HPLC	75	micrometer	UO	UO:0000017	Phenomenex Jupiter C18	3	micrometer	UO	UO:0000017	300	nanoliter	UO	UO:0000102	Mass Spectrometry	LTQ_1	60000	136406	JGI_43827_01_18_23Nov08_Earth_08-10-07	ProteomeXchange	PXD001860	http://dx.doi.org/10.6019/PXD001860	Peptide Identification	JGI_43827_01_18_23Nov08_Earth_08-10-07	ProteomeXchange	PXD001860	http://dx.doi.org/10.6019/PXD001860
Actinosynnema_mirum_DSM_43827	HPLC	75	micrometer	UO	UO:0000017	Phenomenex Jupiter C18	3	micrometer	UO	UO:0000017	300	nanoliter	UO	UO:0000102	Mass Spectrometry	LTQ_1	60000	136509	JGI_43827_01_19_26Nov08_Earth_08-10-08	ProteomeXchange	PXD001860	http://dx.doi.org/10.6019/PXD001860	Peptide Identification	JGI_43827_01_19_26Nov08_Earth_08-10-08	ProteomeXchange	PXD001860	http://dx.doi.org/10.6019/PXD001860
Actinosynnema_mirum_DSM_43827	HPLC	75	micrometer	UO	UO:0000017	Phenomenex Jupiter C18	3	micrometer	UO	UO:0000017	300	nanoliter	UO	UO:0000102	Mass Spectrometry	LTQ_1	60000	136416	JGI_43827_01_20_23Nov08_Earth_08-10-05	ProteomeXchange	PXD001860	http://dx.doi.org/10.6019/PXD001860	Peptide Identification	JGI_43827_01_20_23Nov08_Earth_08-10-05	ProteomeXchange	PXD001860	http://dx.doi.org/10.6019/PXD001860
Actinosynnema_mirum_DSM_43827	HPLC	75	micrometer	UO	UO:0000017	Phenomenex Jupiter C18	3	micrometer	UO	UO:0000017	300	nanoliter	UO	UO:0000102	Mass Spectrometry	LTQ_1	60000	136553	JGI_43827_01_21_27Nov08_Earth_08-10-07	ProteomeXchange	PXD001860	http://dx.doi.org/10.6019/PXD001860	Peptide Identification	JGI_43827_01_21_27Nov08_Earth_08-10-07	ProteomeXchange	PXD001860	http://dx.doi.org/10.6019/PXD001860
Actinosynnema_mirum_DSM_43827	HPLC	75	micrometer	UO	UO:0000017	Phenomenex Jupiter C18	3	micrometer	UO	UO:0000017	300	nanoliter	UO	UO:0000102	Mass Spectrometry	LTQ_1	60000	136421	JGI_43827_01_22_23Nov08_Earth_08-10-07	ProteomeXchange	PXD001860	http://dx.doi.org/10.6019/PXD001860	Peptide Identification	JGI_43827_01_22_23Nov08_Earth_08-10-07	ProteomeXchange	PXD001860	http://dx.doi.org/10.6019/PXD001860
Actinosynnema_mirum_DSM_43827	HPLC	75	micrometer	UO	UO:0000017	Phenomenex Jupiter C18	3	micrometer	UO	UO:0000017	300	nanoliter	UO	UO:0000102	Mass Spectrometry	LTQ_1	60000	136426	JGI_43827_01_23_23Nov08_Earth_08-10-08	ProteomeXchange	PXD001860	http://dx.doi.org/10.6019/PXD001860	Peptide Identification	JGI_43827_01_23_23Nov08_Earth_08-10-08	ProteomeXchange	PXD001860	http://dx.doi.org/10.6019/PXD001860
Actinosynnema_mirum_DSM_43827	HPLC	75	micrometer	UO	UO:0000017	Phenomenex Jupiter C18	3	micrometer	UO	UO:0000017	300	nanoliter	UO	UO:0000102	Mass Spectrometry	LTQ_1	60000	136430	JGI_43827_01_24_23Nov08_Earth_08-10-05	ProteomeXchange	PXD001860	http://dx.doi.org/10.6019/PXD001860	Peptide Identification	JGI_43827_01_24_23Nov08_Earth_08-10-05	ProteomeXchange	PXD001860	http://dx.doi.org/10.6019/PXD001860
Actinosynnema_mirum_DSM_43827	HPLC	75	micrometer	UO	UO:0000017	Phenomenex Jupiter C18	3	micrometer	UO	UO:0000017	300	nanoliter	UO	UO:0000102	Mass Spectrometry	LTQ_1	60000	136434	JGI_43827_01_25_23Nov08_Earth_08-10-16	ProteomeXchange	PXD001860	http://dx.doi.org/10.6019/PXD001860	Peptide Identification	JGI_43827_01_25_23Nov08_Earth_08-10-16	ProteomeXchange	PXD001860	http://dx.doi.org/10.6019/PXD001860
Actinosynnema_mirum_DSM_43827	HPLC	75	micrometer	UO	UO:0000017	Phenomenex Jupiter C18	3	micrometer	UO	UO:0000017	300	nanoliter	UO	UO:0000102	Mass Spectrometry	LTQ_1	60000	137993	JGI_43827_02_06_1Dec08_Earth_08-10-05081101182223	ProteomeXchange	PXD001860	http://dx.doi.org/10.6019/PXD001860	Peptide Identification	JGI_43827_02_06_1Dec08_Earth_08-10-05081101182223	ProteomeXchange	PXD001860	http://dx.doi.org/10.6019/PXD001860
Actinosynnema_mirum_DSM_43827	HPLC	75	micrometer	UO	UO:0000017	Phenomenex Jupiter C18	3	micrometer	UO	UO:0000017	300	nanoliter	UO	UO:0000102	Mass Spectrometry	LTQ_1	60000	137480	JGI_43827_02_06_28Nov08_Earth_08-10-05	ProteomeXchange	PXD001860	http://dx.doi.org/10.6019/PXD001860	Peptide Identification	JGI_43827_02_06_28Nov08_Earth_08-10-05	ProteomeXchange	PXD001860	http://dx.doi.org/10.6019/PXD001860
Actinosynnema_mirum_DSM_43827	HPLC	75	micrometer	UO	UO:0000017	Phenomenex Jupiter C18	3	micrometer	UO	UO:0000017	300	nanoliter	UO	UO:0000102	Mass Spectrometry	LTQ_1	60000	137478	JGI_43827_02_07_28Nov08_Earth_08-10-16	ProteomeXchange	PXD001860	http://dx.doi.org/10.6019/PXD001860	Peptide Identification	JGI_43827_02_07_28Nov08_Earth_08-10-16	ProteomeXchange	PXD001860	http://dx.doi.org/10.6019/PXD001860
Actinosynnema_mirum_DSM_43827	HPLC	75	micrometer	UO	UO:0000017	Phenomenex Jupiter C18	3	micrometer	UO	UO:0000017	300	nanoliter	UO	UO:0000102	Mass Spectrometry	LTQ_1	60000	137479	JGI_43827_02_08_28Nov08_Earth_08-10-07	ProteomeXchange	PXD001860	http://dx.doi.org/10.6019/PXD001860	Peptide Identification	JGI_43827_02_08_28Nov08_Earth_08-10-07	ProteomeXchange	PXD001860	http://dx.doi.org/10.6019/PXD001860
Actinosynnema_mirum_DSM_43827	HPLC	75	micrometer	UO	UO:0000017	Phenomenex Jupiter C18	3	micrometer	UO	UO:0000017	300	nanoliter	UO	UO:0000102	Mass Spectrometry	LTQ_1	60000	137482	JGI_43827_02_09_28Nov08_Earth_08-10-08	ProteomeXchange	PXD001860	http://dx.doi.org/10.6019/PXD001860	Peptide Identification	JGI_43827_02_09_28Nov08_Earth_08-10-08	ProteomeXchange	PXD001860	http://dx.doi.org/10.6019/PXD001860
Actinosynnema_mirum_DSM_43827	HPLC	75	micrometer	UO	UO:0000017	Phenomenex Jupiter C18	3	micrometer	UO	UO:0000017	300	nanoliter	UO	UO:0000102	Mass Spectrometry	LTQ_1	60000	137487	JGI_43827_02_10_28Nov08_Earth_08-10-05	ProteomeXchange	PXD001860	http://dx.doi.org/10.6019/PXD001860	Peptide Identification	JGI_43827_02_10_28Nov08_Earth_08-10-05	ProteomeXchange	PXD001860	http://dx.doi.org/10.6019/PXD001860
Actinosynnema_mirum_DSM_43827	HPLC	75	micrometer	UO	UO:0000017	Phenomenex Jupiter C18	3	micrometer	UO	UO:0000017	300	nanoliter	UO	UO:0000102	Mass Spectrometry	LTQ_1	60000	137485	JGI_43827_02_11_28Nov08_Earth_08-10-16	ProteomeXchange	PXD001860	http://dx.doi.org/10.6019/PXD001860	Peptide Identification	JGI_43827_02_11_28Nov08_Earth_08-10-16	ProteomeXchange	PXD001860	http://dx.doi.org/10.6019/PXD001860
Actinosynnema_mirum_DSM_43827	HPLC	75	micrometer	UO	UO:0000017	Phenomenex Jupiter C18	3	micrometer	UO	UO:0000017	300	nanoliter	UO	UO:0000102	Mass Spectrometry	LTQ_1	60000	137481	JGI_43827_02_12_28Nov08_Earth_08-10-07	ProteomeXchange	PXD001860	http://dx.doi.org/10.6019/PXD001860	Peptide Identification	JGI_43827_02_12_28Nov08_Earth_08-10-07	ProteomeXchange	PXD001860	http://dx.doi.org/10.6019/PXD001860
Actinosynnema_mirum_DSM_43827	HPLC	75	micrometer	UO	UO:0000017	Phenomenex Jupiter C18	3	micrometer	UO	UO:0000017	300	nanoliter	UO	UO:0000102	Mass Spectrometry	LTQ_1	60000	137484	JGI_43827_02_13_29Nov08_Earth_08-10-08	ProteomeXchange	PXD001860	http://dx.doi.org/10.6019/PXD001860	Peptide Identification	JGI_43827_02_13_29Nov08_Earth_08-10-08	ProteomeXchange	PXD001860	http://dx.doi.org/10.6019/PXD001860
Actinosynnema_mirum_DSM_43827	HPLC	75	micrometer	UO	UO:0000017	Phenomenex Jupiter C18	3	micrometer	UO	UO:0000017	300	nanoliter	UO	UO:0000102	Mass Spectrometry	LTQ_1	60000	137483	JGI_43827_02_14_29Nov08_Earth_08-10-05	ProteomeXchange	PXD001860	http://dx.doi.org/10.6019/PXD001860	Peptide Identification	JGI_43827_02_14_29Nov08_Earth_08-10-05	ProteomeXchange	PXD001860	http://dx.doi.org/10.6019/PXD001860
Actinosynnema_mirum_DSM_43827	HPLC	75	micrometer	UO	UO:0000017	Phenomenex Jupiter C18	3	micrometer	UO	UO:0000017	300	nanoliter	UO	UO:0000102	Mass Spectrometry	LTQ_1	60000	137488	JGI_43827_02_15_29Nov08_Earth_08-10-16	ProteomeXchange	PXD001860	http://dx.doi.org/10.6019/PXD001860	Peptide Identification	JGI_43827_02_15_29Nov08_Earth_08-10-16	ProteomeXchange	PXD001860	http://dx.doi.org/10.6019/PXD001860
Actinosynnema_mirum_DSM_43827	HPLC	75	micrometer	UO	UO:0000017	Phenomenex Jupiter C18	3	micrometer	UO	UO:0000017	300	nanoliter	UO	UO:0000102	Mass Spectrometry	LTQ_1	60000	137486	JGI_43827_02_16_29Nov08_Earth_08-10-07	ProteomeXchange	PXD001860	http://dx.doi.org/10.6019/PXD001860	Peptide Identification	JGI_43827_02_16_29Nov08_Earth_08-10-07	ProteomeXchange	PXD001860	http://dx.doi.org/10.6019/PXD001860
Actinosynnema_mirum_DSM_43827	HPLC	75	micrometer	UO	UO:0000017	Phenomenex Jupiter C18	3	micrometer	UO	UO:0000017	300	nanoliter	UO	UO:0000102	Mass Spectrometry	LTQ_4	60000	106953	JGI_43827_02_LTQ_21Jan08_Phoenix_07-12-18	ProteomeXchange	PXD001860	http://dx.doi.org/10.6019/PXD001860	Peptide Identification	JGI_43827_02_LTQ_21Jan08_Phoenix_07-12-18	ProteomeXchange	PXD001860	http://dx.doi.org/10.6019/PXD001860
Actinosynnema_mirum_DSM_43827	HPLC	75	micrometer	UO	UO:0000017	Phenomenex Jupiter C18	3	micrometer	UO	UO:0000017	300	nanoliter	UO	UO:0000102	Mass Spectrometry	LTQ_1	60000	136559	JGI_43827_02_01_27Nov08_Earth_08-10-08	ProteomeXchange	PXD001860	http://dx.doi.org/10.6019/PXD001860	Peptide Identification	JGI_43827_02_01_27Nov08_Earth_08-10-08	ProteomeXchange	PXD001860	http://dx.doi.org/10.6019/PXD001860
Actinosynnema_mirum_DSM_43827	HPLC	75	micrometer	UO	UO:0000017	Phenomenex Jupiter C18	3	micrometer	UO	UO:0000017	300	nanoliter	UO	UO:0000102	Mass Spectrometry	LTQ_1	60000	136565	JGI_43827_02_02_27Nov08_Earth_08-10-05	ProteomeXchange	PXD001860	http://dx.doi.org/10.6019/PXD001860	Peptide Identification	JGI_43827_02_02_27Nov08_Earth_08-10-05	ProteomeXchange	PXD001860	http://dx.doi.org/10.6019/PXD001860
Actinosynnema_mirum_DSM_43827	HPLC	75	micrometer	UO	UO:0000017	Phenomenex Jupiter C18	3	micrometer	UO	UO:0000017	300	nanoliter	UO	UO:0000102	Mass Spectrometry	LTQ_1	60000	136572	JGI_43827_02_03_27Nov08_Earth_08-10-16	ProteomeXchange	PXD001860	http://dx.doi.org/10.6019/PXD001860	Peptide Identification	JGI_43827_02_03_27Nov08_Earth_08-10-16	ProteomeXchange	PXD001860	http://dx.doi.org/10.6019/PXD001860
Actinosynnema_mirum_DSM_43827	HPLC	75	micrometer	UO	UO:0000017	Phenomenex Jupiter C18	3	micrometer	UO	UO:0000017	300	nanoliter	UO	UO:0000102	Mass Spectrometry	LTQ_1	60000	136577	JGI_43827_02_04_27Nov08_Earth_08-10-07	ProteomeXchange	PXD001860	http://dx.doi.org/10.6019/PXD001860	Peptide Identification	JGI_43827_02_04_27Nov08_Earth_08-10-07	ProteomeXchange	PXD001860	http://dx.doi.org/10.6019/PXD001860
Actinosynnema_mirum_DSM_43827	HPLC	75	micrometer	UO	UO:0000017	Phenomenex Jupiter C18	3	micrometer	UO	UO:0000017	300	nanoliter	UO	UO:0000102	Mass Spectrometry	LTQ_1	60000	136583	JGI_43827_02_05_27Nov08_Earth_08-10-08	ProteomeXchange	PXD001860	http://dx.doi.org/10.6019/PXD001860	Peptide Identification	JGI_43827_02_05_27Nov08_Earth_08-10-08	ProteomeXchange	PXD001860	http://dx.doi.org/10.6019/PXD001860
Actinosynnema_mirum_DSM_43827	HPLC	75	micrometer	UO	UO:0000017	Phenomenex Jupiter C18	3	micrometer	UO	UO:0000017	300	nanoliter	UO	UO:0000102	Mass Spectrometry	LTQ_1	60000	136819	JGI_43827_02_06_2Dec08_Earth_08-10-05	ProteomeXchange	PXD001860	http://dx.doi.org/10.6019/PXD001860	Peptide Identification	JGI_43827_02_06_2Dec08_Earth_08-10-05	ProteomeXchange	PXD001860	http://dx.doi.org/10.6019/PXD001860
Actinosynnema_mirum_DSM_43827	HPLC	75	micrometer	UO	UO:0000017	Phenomenex Jupiter C18	3	micrometer	UO	UO:0000017	300	nanoliter	UO	UO:0000102	Mass Spectrometry	LTQ_1	60000	136824	JGI_43827_02_07_2Dec08_Earth_08-10-16	ProteomeXchange	PXD001860	http://dx.doi.org/10.6019/PXD001860	Peptide Identification	JGI_43827_02_07_2Dec08_Earth_08-10-16	ProteomeXchange	PXD001860	http://dx.doi.org/10.6019/PXD001860
Actinosynnema_mirum_DSM_43827	HPLC	75	micrometer	UO	UO:0000017	Phenomenex Jupiter C18	3	micrometer	UO	UO:0000017	300	nanoliter	UO	UO:0000102	Mass Spectrometry	LTQ_1	60000	136835	JGI_43827_02_10_2Dec08_Earth_08-10-07	ProteomeXchange	PXD001860	http://dx.doi.org/10.6019/PXD001860	Peptide Identification	JGI_43827_02_10_2Dec08_Earth_08-10-07	ProteomeXchange	PXD001860	http://dx.doi.org/10.6019/PXD001860
Actinosynnema_mirum_DSM_43827	HPLC	75	micrometer	UO	UO:0000017	Phenomenex Jupiter C18	3	micrometer	UO	UO:0000017	300	nanoliter	UO	UO:0000102	Mass Spectrometry	LTQ_1	60000	136843	JGI_43827_02_11_2Dec08_Earth_08-10-08	ProteomeXchange	PXD001860	http://dx.doi.org/10.6019/PXD001860	Peptide Identification	JGI_43827_02_11_2Dec08_Earth_08-10-08	ProteomeXchange	PXD001860	http://dx.doi.org/10.6019/PXD001860
Actinosynnema_mirum_DSM_43827	HPLC	75	micrometer	UO	UO:0000017	Phenomenex Jupiter C18	3	micrometer	UO	UO:0000017	300	nanoliter	UO	UO:0000102	Mass Spectrometry	LTQ_1	60000	136849	JGI_43827_02_14_2Dec08_Earth_08-10-05	ProteomeXchange	PXD001860	http://dx.doi.org/10.6019/PXD001860	Peptide Identification	JGI_43827_02_14_2Dec08_Earth_08-10-05	ProteomeXchange	PXD001860	http://dx.doi.org/10.6019/PXD001860
Actinosynnema_mirum_DSM_43827	HPLC	75	micrometer	UO	UO:0000017	Phenomenex Jupiter C18	3	micrometer	UO	UO:0000017	300	nanoliter	UO	UO:0000102	Mass Spectrometry	LTQ_1	60000	136642	JGI_43827_02_17_29Nov08_Earth_08-10-08	ProteomeXchange	PXD001860	http://dx.doi.org/10.6019/PXD001860	Peptide Identification	JGI_43827_02_17_29Nov08_Earth_08-10-08	ProteomeXchange	PXD001860	http://dx.doi.org/10.6019/PXD001860
Actinosynnema_mirum_DSM_43827	HPLC	75	micrometer	UO	UO:0000017	Phenomenex Jupiter C18	3	micrometer	UO	UO:0000017	300	nanoliter	UO	UO:0000102	Mass Spectrometry	LTQ_1	60000	136855	JGI_43827_02_18_2Dec08_Earth_08-10-16	ProteomeXchange	PXD001860	http://dx.doi.org/10.6019/PXD001860	Peptide Identification	JGI_43827_02_18_2Dec08_Earth_08-10-16	ProteomeXchange	PXD001860	http://dx.doi.org/10.6019/PXD001860
Actinosynnema_mirum_DSM_43827	HPLC	75	micrometer	UO	UO:0000017	Phenomenex Jupiter C18	3	micrometer	UO	UO:0000017	300	nanoliter	UO	UO:0000102	Mass Spectrometry	LTQ_1	60000	136862	JGI_43827_02_19_2Dec08_Earth_08-10-07	ProteomeXchange	PXD001860	http://dx.doi.org/10.6019/PXD001860	Peptide Identification	JGI_43827_02_19_2Dec08_Earth_08-10-07	ProteomeXchange	PXD001860	http://dx.doi.org/10.6019/PXD001860
Actinosynnema_mirum_DSM_43827	HPLC	75	micrometer	UO	UO:0000017	Phenomenex Jupiter C18	3	micrometer	UO	UO:0000017	300	nanoliter	UO	UO:0000102	Mass Spectrometry	LTQ_1	60000	136673	JGI_43827_02_20_30Nov08_Earth_08-10-07	ProteomeXchange	PXD001860	http://dx.doi.org/10.6019/PXD001860	Peptide Identification	JGI_43827_02_20_30Nov08_Earth_08-10-07	ProteomeXchange	PXD001860	http://dx.doi.org/10.6019/PXD001860
Actinosynnema_mirum_DSM_43827	HPLC	75	micrometer	UO	UO:0000017	Phenomenex Jupiter C18	3	micrometer	UO	UO:0000017	300	nanoliter	UO	UO:0000102	Mass Spectrometry	LTQ_1	60000	136868	JGI_43827_02_21_3Dec08_Earth_08-10-08	ProteomeXchange	PXD001860	http://dx.doi.org/10.6019/PXD001860	Peptide Identification	JGI_43827_02_21_3Dec08_Earth_08-10-08	ProteomeXchange	PXD001860	http://dx.doi.org/10.6019/PXD001860
Actinosynnema_mirum_DSM_43827	HPLC	75	micrometer	UO	UO:0000017	Phenomenex Jupiter C18	3	micrometer	UO	UO:0000017	300	nanoliter	UO	UO:0000102	Mass Spectrometry	LTQ_1	60000	136872	JGI_43827_02_22_3Dec08_Earth_08-10-05	ProteomeXchange	PXD001860	http://dx.doi.org/10.6019/PXD001860	Peptide Identification	JGI_43827_02_22_3Dec08_Earth_08-10-05	ProteomeXchange	PXD001860	http://dx.doi.org/10.6019/PXD001860
Actinosynnema_mirum_DSM_43827	HPLC	75	micrometer	UO	UO:0000017	Phenomenex Jupiter C18	3	micrometer	UO	UO:0000017	300	nanoliter	UO	UO:0000102	Mass Spectrometry	LTQ_1	60000	136878	JGI_43827_02_23_3Dec08_Earth_08-10-16	ProteomeXchange	PXD001860	http://dx.doi.org/10.6019/PXD001860	Peptide Identification	JGI_43827_02_23_3Dec08_Earth_08-10-16	ProteomeXchange	PXD001860	http://dx.doi.org/10.6019/PXD001860
Actinosynnema_mirum_DSM_43827	HPLC	75	micrometer	UO	UO:0000017	Phenomenex Jupiter C18	3	micrometer	UO	UO:0000017	300	nanoliter	UO	UO:0000102	Mass Spectrometry	LTQ_1	60000	136688	JGI_43827_02_24_30Nov08_Earth_08-10-07	ProteomeXchange	PXD001860	http://dx.doi.org/10.6019/PXD001860	Peptide Identification	JGI_43827_02_24_30Nov08_Earth_08-10-07	ProteomeXchange	PXD001860	http://dx.doi.org/10.6019/PXD001860
Actinosynnema_mirum_DSM_43827	HPLC	75	micrometer	UO	UO:0000017	Phenomenex Jupiter C18	3	micrometer	UO	UO:0000017	300	nanoliter	UO	UO:0000102	Mass Spectrometry	LTQ_1	60000	136884	JGI_43827_02_25_3Dec08_Earth_08-10-07	ProteomeXchange	PXD001860	http://dx.doi.org/10.6019/PXD001860	Peptide Identification	JGI_43827_02_25_3Dec08_Earth_08-10-07	ProteomeXchange	PXD001860	http://dx.doi.org/10.6019/PXD001860
Actinosynnema_mirum_DSM_43827	HPLC	75	micrometer	UO	UO:0000017	Phenomenex Jupiter C18	3	micrometer	UO	UO:0000017	300	nanoliter	UO	UO:0000102	Mass Spectrometry	LTQ_1	60000	139830	JGI_43827_03_02_3Dec08_Earth_08-10-05a	ProteomeXchange	PXD001860	http://dx.doi.org/10.6019/PXD001860	Peptide Identification	JGI_43827_03_02_3Dec08_Earth_08-10-05a	ProteomeXchange	PXD001860	http://dx.doi.org/10.6019/PXD001860
Actinosynnema_mirum_DSM_43827	HPLC	75	micrometer	UO	UO:0000017	Phenomenex Jupiter C18	3	micrometer	UO	UO:0000017	300	nanoliter	UO	UO:0000102	Mass Spectrometry	LTQ_1	60000	137671	JGI_43827_03_12_3Dec08_Earth_08-10-16	ProteomeXchange	PXD001860	http://dx.doi.org/10.6019/PXD001860	Peptide Identification	JGI_43827_03_12_3Dec08_Earth_08-10-16	ProteomeXchange	PXD001860	http://dx.doi.org/10.6019/PXD001860
Actinosynnema_mirum_DSM_43827	HPLC	75	micrometer	UO	UO:0000017	Phenomenex Jupiter C18	3	micrometer	UO	UO:0000017	300	nanoliter	UO	UO:0000102	Mass Spectrometry	LTQ_4	60000	107078	JGI_43827_03_LTQ_22Jan08_Phoenix_07-12-18	ProteomeXchange	PXD001860	http://dx.doi.org/10.6019/PXD001860	Peptide Identification	JGI_43827_03_LTQ_22Jan08_Phoenix_07-12-18	ProteomeXchange	PXD001860	http://dx.doi.org/10.6019/PXD001860
Actinosynnema_mirum_DSM_43827	HPLC	75	micrometer	UO	UO:0000017	Phenomenex Jupiter C18	3	micrometer	UO	UO:0000017	300	nanoliter	UO	UO:0000102	Mass Spectrometry	LTQ_1	60000	136889	JGI_43827_03_01_3Dec08_Earth_08-10-08	ProteomeXchange	PXD001860	http://dx.doi.org/10.6019/PXD001860	Peptide Identification	JGI_43827_03_01_3Dec08_Earth_08-10-08	ProteomeXchange	PXD001860	http://dx.doi.org/10.6019/PXD001860
Actinosynnema_mirum_DSM_43827	HPLC	75	micrometer	UO	UO:0000017	Phenomenex Jupiter C18	3	micrometer	UO	UO:0000017	300	nanoliter	UO	UO:0000102	Mass Spectrometry	LTQ_1	60000	136893	JGI_43827_03_02_3Dec08_Earth_08-10-05	ProteomeXchange	PXD001860	http://dx.doi.org/10.6019/PXD001860	Peptide Identification	JGI_43827_03_02_3Dec08_Earth_08-10-05	ProteomeXchange	PXD001860	http://dx.doi.org/10.6019/PXD001860
Actinosynnema_mirum_DSM_43827	HPLC	75	micrometer	UO	UO:0000017	Phenomenex Jupiter C18	3	micrometer	UO	UO:0000017	300	nanoliter	UO	UO:0000102	Mass Spectrometry	LTQ_1	60000	136708	JGI_43827_03_03_30Nov08_Earth_08-10-07	ProteomeXchange	PXD001860	http://dx.doi.org/10.6019/PXD001860	Peptide Identification	JGI_43827_03_03_30Nov08_Earth_08-10-07	ProteomeXchange	PXD001860	http://dx.doi.org/10.6019/PXD001860
Actinosynnema_mirum_DSM_43827	HPLC	75	micrometer	UO	UO:0000017	Phenomenex Jupiter C18	3	micrometer	UO	UO:0000017	300	nanoliter	UO	UO:0000102	Mass Spectrometry	LTQ_1	60000	136947	JGI_43827_03_04_3Dec08_Earth_08-10-16	ProteomeXchange	PXD001860	http://dx.doi.org/10.6019/PXD001860	Peptide Identification	JGI_43827_03_04_3Dec08_Earth_08-10-16	ProteomeXchange	PXD001860	http://dx.doi.org/10.6019/PXD001860
Actinosynnema_mirum_DSM_43827	HPLC	75	micrometer	UO	UO:0000017	Phenomenex Jupiter C18	3	micrometer	UO	UO:0000017	300	nanoliter	UO	UO:0000102	Mass Spectrometry	LTQ_1	60000	136945	JGI_43827_03_05_3Dec08_Earth_08-10-07	ProteomeXchange	PXD001860	http://dx.doi.org/10.6019/PXD001860	Peptide Identification	JGI_43827_03_05_3Dec08_Earth_08-10-07	ProteomeXchange	PXD001860	http://dx.doi.org/10.6019/PXD001860
Actinosynnema_mirum_DSM_43827	HPLC	75	micrometer	UO	UO:0000017	Phenomenex Jupiter C18	3	micrometer	UO	UO:0000017	300	nanoliter	UO	UO:0000102	Mass Spectrometry	LTQ_1	60000	136943	JGI_43827_03_06_3Dec08_Earth_08-10-08	ProteomeXchange	PXD001860	http://dx.doi.org/10.6019/PXD001860	Peptide Identification	JGI_43827_03_06_3Dec08_Earth_08-10-08	ProteomeXchange	PXD001860	http://dx.doi.org/10.6019/PXD001860
Actinosynnema_mirum_DSM_43827	HPLC	75	micrometer	UO	UO:0000017	Phenomenex Jupiter C18	3	micrometer	UO	UO:0000017	300	nanoliter	UO	UO:0000102	Mass Spectrometry	LTQ_1	60000	136940	JGI_43827_03_07_3Dec08_Earth_08-10-05	ProteomeXchange	PXD001860	http://dx.doi.org/10.6019/PXD001860	Peptide Identification	JGI_43827_03_07_3Dec08_Earth_08-10-05	ProteomeXchange	PXD001860	http://dx.doi.org/10.6019/PXD001860
Actinosynnema_mirum_DSM_43827	HPLC	75	micrometer	UO	UO:0000017	Phenomenex Jupiter C18	3	micrometer	UO	UO:0000017	300	nanoliter	UO	UO:0000102	Mass Spectrometry	LTQ_1	60000	136937	JGI_43827_03_08_3Dec08_Earth_08-10-16	ProteomeXchange	PXD001860	http://dx.doi.org/10.6019/PXD001860	Peptide Identification	JGI_43827_03_08_3Dec08_Earth_08-10-16	ProteomeXchange	PXD001860	http://dx.doi.org/10.6019/PXD001860
Actinosynnema_mirum_DSM_43827	HPLC	75	micrometer	UO	UO:0000017	Phenomenex Jupiter C18	3	micrometer	UO	UO:0000017	300	nanoliter	UO	UO:0000102	Mass Spectrometry	LTQ_1	60000	136941	JGI_43827_03_09_3Dec08_Earth_08-10-07	ProteomeXchange	PXD001860	http://dx.doi.org/10.6019/PXD001860	Peptide Identification	JGI_43827_03_09_3Dec08_Earth_08-10-07	ProteomeXchange	PXD001860	http://dx.doi.org/10.6019/PXD001860
Actinosynnema_mirum_DSM_43827	HPLC	75	micrometer	UO	UO:0000017	Phenomenex Jupiter C18	3	micrometer	UO	UO:0000017	300	nanoliter	UO	UO:0000102	Mass Spectrometry	LTQ_1	60000	136939	JGI_43827_03_10_3Dec08_Earth_08-10-08	ProteomeXchange	PXD001860	http://dx.doi.org/10.6019/PXD001860	Peptide Identification	JGI_43827_03_10_3Dec08_Earth_08-10-08	ProteomeXchange	PXD001860	http://dx.doi.org/10.6019/PXD001860
Actinosynnema_mirum_DSM_43827	HPLC	75	micrometer	UO	UO:0000017	Phenomenex Jupiter C18	3	micrometer	UO	UO:0000017	300	nanoliter	UO	UO:0000102	Mass Spectrometry	LTQ_1	60000	136942	JGI_43827_03_11_3Dec08_Earth_08-10-05	ProteomeXchange	PXD001860	http://dx.doi.org/10.6019/PXD001860	Peptide Identification	JGI_43827_03_11_3Dec08_Earth_08-10-05	ProteomeXchange	PXD001860	http://dx.doi.org/10.6019/PXD001860
Actinosynnema_mirum_DSM_43827		75	micrometer	UO	UO:0000017	Phenomenex Jupiter C18	3	micrometer	UO	UO:0000017	300	nanoliter	UO	UO:0000102	Mass Spectrometry	LTQ_1	60000	136954	JGI_43827_03_13_3Dec08_Earth_08-10-07	ProteomeXchange	PXD001860	http://dx.doi.org/10.6019/PXD001860	Peptide Identification	JGI_43827_03_13_3Dec08_Earth_08-10-07	ProteomeXchange	PXD001860	http://dx.doi.org/10.6019/PXD001860
Actinosynnema_mirum_DSM_43827		75	micrometer	UO	UO:0000017	Phenomenex Jupiter C18	3	micrometer	UO	UO:0000017	300	nanoliter	UO	UO:0000102	Mass Spectrometry	LTQ_1	60000	136956	JGI_43827_03_14_3Dec08_Earth_08-10-08	ProteomeXchange	PXD001860	http://dx.doi.org/10.6019/PXD001860	Peptide Identification	JGI_43827_03_14_3Dec08_Earth_08-10-08	ProteomeXchange	PXD001860	http://dx.doi.org/10.6019/PXD001860
Actinosynnema_mirum_DSM_43827		75	micrometer	UO	UO:0000017	Phenomenex Jupiter C18	3	micrometer	UO	UO:0000017	300	nanoliter	UO	UO:0000102	Mass Spectrometry	LTQ_1	60000	136958	JGI_43827_03_15_3Dec08_Earth_08-10-05	ProteomeXchange	PXD001860	http://dx.doi.org/10.6019/PXD001860	Peptide Identification	JGI_43827_03_15_3Dec08_Earth_08-10-05	ProteomeXchange	PXD001860	http://dx.doi.org/10.6019/PXD001860
Actinosynnema_mirum_DSM_43827		75	micrometer	UO	UO:0000017	Phenomenex Jupiter C18	3	micrometer	UO	UO:0000017	300	nanoliter	UO	UO:0000102	Mass Spectrometry	LTQ_1	60000	136959	JGI_43827_03_16_3Dec08_Earth_08-10-16	ProteomeXchange	PXD001860	http://dx.doi.org/10.6019/PXD001860	Peptide Identification	JGI_43827_03_16_3Dec08_Earth_08-10-16	ProteomeXchange	PXD001860	http://dx.doi.org/10.6019/PXD001860
Actinosynnema_mirum_DSM_43827		75	micrometer	UO	UO:0000017	Phenomenex Jupiter C18	3	micrometer	UO	UO:0000017	300	nanoliter	UO	UO:0000102	Mass Spectrometry	LTQ_1	60000	136962	JGI_43827_03_17_3Dec08_Earth_08-10-07	ProteomeXchange	PXD001860	http://dx.doi.org/10.6019/PXD001860	Peptide Identification	JGI_43827_03_17_3Dec08_Earth_08-10-07	ProteomeXchange	PXD001860	http://dx.doi.org/10.6019/PXD001860
Actinosynnema_mirum_DSM_43827		75	micrometer	UO	UO:0000017	Phenomenex Jupiter C18	3	micrometer	UO	UO:0000017	300	nanoliter	UO	UO:0000102	Mass Spectrometry	LTQ_1	60000	136964	JGI_43827_03_18_3Dec08_Earth_08-10-08	ProteomeXchange	PXD001860	http://dx.doi.org/10.6019/PXD001860	Peptide Identification	JGI_43827_03_18_3Dec08_Earth_08-10-08	ProteomeXchange	PXD001860	http://dx.doi.org/10.6019/PXD001860
Actinosynnema_mirum_DSM_43827		75	micrometer	UO	UO:0000017	Phenomenex Jupiter C18	3	micrometer	UO	UO:0000017	300	nanoliter	UO	UO:0000102	Mass Spectrometry	LTQ_1	60000	136968	JGI_43827_03_19_3Dec08_Earth_08-10-05	ProteomeXchange	PXD001860	http://dx.doi.org/10.6019/PXD001860	Peptide Identification	JGI_43827_03_19_3Dec08_Earth_08-10-05	ProteomeXchange	PXD001860	http://dx.doi.org/10.6019/PXD001860
Actinosynnema_mirum_DSM_43827		75	micrometer	UO	UO:0000017	Phenomenex Jupiter C18	3	micrometer	UO	UO:0000017	300	nanoliter	UO	UO:0000102	Mass Spectrometry	LTQ_1	60000	136973	JGI_43827_03_20_3Dec08_Earth_08-10-16	ProteomeXchange	PXD001860	http://dx.doi.org/10.6019/PXD001860	Peptide Identification	JGI_43827_03_20_3Dec08_Earth_08-10-16	ProteomeXchange	PXD001860	http://dx.doi.org/10.6019/PXD001860
Actinosynnema_mirum_DSM_43827		75	micrometer	UO	UO:0000017	Phenomenex Jupiter C18	3	micrometer	UO	UO:0000017	300	nanoliter	UO	UO:0000102	Mass Spectrometry	LTQ_1	60000	136977	JGI_43827_03_21_3Dec08_Earth_08-10-07	ProteomeXchange	PXD001860	http://dx.doi.org/10.6019/PXD001860	Peptide Identification	JGI_43827_03_21_3Dec08_Earth_08-10-07	ProteomeXchange	PXD001860	http://dx.doi.org/10.6019/PXD001860
Actinosynnema_mirum_DSM_43827		75	micrometer	UO	UO:0000017	Phenomenex Jupiter C18	3	micrometer	UO	UO:0000017	300	nanoliter	UO	UO:0000102	Mass Spectrometry	LTQ_1	60000	136984	JGI_43827_03_22_3Dec08_Earth_08-10-08	ProteomeXchange	PXD001860	http://dx.doi.org/10.6019/PXD001860	Peptide Identification	JGI_43827_03_22_3Dec08_Earth_08-10-08	ProteomeXchange	PXD001860	http://dx.doi.org/10.6019/PXD001860
Actinosynnema_mirum_DSM_43827		75	micrometer	UO	UO:0000017	Phenomenex Jupiter C18	3	micrometer	UO	UO:0000017	300	nanoliter	UO	UO:0000102	Mass Spectrometry	LTQ_1	60000	136989	JGI_43827_03_23_3Dec08_Earth_08-10-05	ProteomeXchange	PXD001860	http://dx.doi.org/10.6019/PXD001860	Peptide Identification	JGI_43827_03_23_3Dec08_Earth_08-10-05	ProteomeXchange	PXD001860	http://dx.doi.org/10.6019/PXD001860
Actinosynnema_mirum_DSM_43827		75	micrometer	UO	UO:0000017	Phenomenex Jupiter C18	3	micrometer	UO	UO:0000017	300	nanoliter	UO	UO:0000102	Mass Spectrometry	LTQ_1	60000	136993	JGI_43827_03_24_3Dec08_Earth_08-10-16	ProteomeXchange	PXD001860	http://dx.doi.org/10.6019/PXD001860	Peptide Identification	JGI_43827_03_24_3Dec08_Earth_08-10-16	ProteomeXchange	PXD001860	http://dx.doi.org/10.6019/PXD001860
Actinosynnema_mirum_DSM_43827		75	micrometer	UO	UO:0000017	Phenomenex Jupiter C18	3	micrometer	UO	UO:0000017	300	nanoliter	UO	UO:0000102	Mass Spectrometry	LTQ_1	60000	136997	JGI_43827_03_25_3Dec08_Earth_08-10-07	ProteomeXchange	PXD001860	http://dx.doi.org/10.6019/PXD001860	Peptide Identification	JGI_43827_03_25_3Dec08_Earth_08-10-07	ProteomeXchange	PXD001860	http://dx.doi.org/10.6019/PXD001860
Anabaena_variabilis		75	micrometer	UO	UO:0000017	Phenomenex Jupiter C18	3	micrometer	UO	UO:0000017	300	nanoliter	UO	UO:0000102	Mass Spectrometry	LTQ_Orb_1	60000	114682	Avaria_01_OrbRep1_14Apr08_Draco_08-02-03	ProteomeXchange	PXD001860	http://dx.doi.org/10.6019/PXD001860	Peptide Identification	Avaria_01_OrbRep1_14Apr08_Draco_08-02-03	ProteomeXchange	PXD001860	http://dx.doi.org/10.6019/PXD001860
Anabaena_variabilis		75	micrometer	UO	UO:0000017	Phenomenex Jupiter C18	3	micrometer	UO	UO:0000017	300	nanoliter	UO	UO:0000102	Mass Spectrometry	LTQ_Orb_1	60000	114710	Avaria_01_OrbRep2_14Apr08_Draco_08-02-03	ProteomeXchange	PXD001860	http://dx.doi.org/10.6019/PXD001860	Peptide Identification	Avaria_01_OrbRep2_14Apr08_Draco_08-02-03	ProteomeXchange	PXD001860	http://dx.doi.org/10.6019/PXD001860
Anabaena_variabilis		75	micrometer	UO	UO:0000017	Phenomenex Jupiter C18	3	micrometer	UO	UO:0000017	300	nanoliter	UO	UO:0000102	Mass Spectrometry	LTQ_Orb_1	60000	114768	Avaria_01_OrbRep3_16Apr08_Draco_08-02-03	ProteomeXchange	PXD001860	http://dx.doi.org/10.6019/PXD001860	Peptide Identification	Avaria_01_OrbRep3_16Apr08_Draco_08-02-03	ProteomeXchange	PXD001860	http://dx.doi.org/10.6019/PXD001860
Anabaena_variabilis		75	micrometer	UO	UO:0000017	Phenomenex Jupiter C18	3	micrometer	UO	UO:0000017	300	nanoliter	UO	UO:0000102	Mass Spectrometry	LTQ_Orb_1	60000	115172	Avaria_01_OrbRep3_2_16Apr08_Draco_08-02-03	ProteomeXchange	PXD001860	http://dx.doi.org/10.6019/PXD001860	Peptide Identification	Avaria_01_OrbRep3_2_16Apr08_Draco_08-02-03	ProteomeXchange	PXD001860	http://dx.doi.org/10.6019/PXD001860
Anabaena_variabilis		75	micrometer	UO	UO:0000017	Phenomenex Jupiter C18	3	micrometer	UO	UO:0000017	300	nanoliter	UO	UO:0000102	Mass Spectrometry	LTQ_1	60000	114612	Avaria_01_rep1_15Apr08_EARTH_08-01-10	ProteomeXchange	PXD001860	http://dx.doi.org/10.6019/PXD001860	Peptide Identification	Avaria_01_rep1_15Apr08_EARTH_08-01-10	ProteomeXchange	PXD001860	http://dx.doi.org/10.6019/PXD001860
Anabaena_variabilis		75	micrometer	UO	UO:0000017	Phenomenex Jupiter C18	3	micrometer	UO	UO:0000017	300	nanoliter	UO	UO:0000102	Mass Spectrometry	LTQ_1	60000	114677	Avaria_01_01_15Apr08_EARTH_08-01-10	ProteomeXchange	PXD001860	http://dx.doi.org/10.6019/PXD001860	Peptide Identification	Avaria_01_01_15Apr08_EARTH_08-01-10	ProteomeXchange	PXD001860	http://dx.doi.org/10.6019/PXD001860
Anabaena_variabilis		75	micrometer	UO	UO:0000017	Phenomenex Jupiter C18	3	micrometer	UO	UO:0000017	300	nanoliter	UO	UO:0000102	Mass Spectrometry	LTQ_1	60000	114684	Avaria_01_02_16Apr08_EARTH_08-03-04	ProteomeXchange	PXD001860	http://dx.doi.org/10.6019/PXD001860	Peptide Identification	Avaria_01_02_16Apr08_EARTH_08-03-04	ProteomeXchange	PXD001860	http://dx.doi.org/10.6019/PXD001860
Anabaena_variabilis		75	micrometer	UO	UO:0000017	Phenomenex Jupiter C18	3	micrometer	UO	UO:0000017	300	nanoliter	UO	UO:0000102	Mass Spectrometry	LTQ_1	60000	114693	Avaria_01_03_16Apr08_EARTH_08-02-01	ProteomeXchange	PXD001860	http://dx.doi.org/10.6019/PXD001860	Peptide Identification	Avaria_01_03_16Apr08_EARTH_08-02-01	ProteomeXchange	PXD001860	http://dx.doi.org/10.6019/PXD001860
Anabaena_variabilis		75	micrometer	UO	UO:0000017	Phenomenex Jupiter C18	3	micrometer	UO	UO:0000017	300	nanoliter	UO	UO:0000102	Mass Spectrometry	LTQ_1	60000	114707	Avaria_01_04_16Apr08_EARTH_08-01-10	ProteomeXchange	PXD001860	http://dx.doi.org/10.6019/PXD001860	Peptide Identification	Avaria_01_04_16Apr08_EARTH_08-01-10	ProteomeXchange	PXD001860	http://dx.doi.org/10.6019/PXD001860
Anabaena_variabilis		75	micrometer	UO	UO:0000017	Phenomenex Jupiter C18	3	micrometer	UO	UO:0000017	300	nanoliter	UO	UO:0000102	Mass Spectrometry	LTQ_1	60000	114721	Avaria_01_05_16Apr08_EARTH_08-03-04	ProteomeXchange	PXD001860	http://dx.doi.org/10.6019/PXD001860	Peptide Identification	Avaria_01_05_16Apr08_EARTH_08-03-04	ProteomeXchange	PXD001860	http://dx.doi.org/10.6019/PXD001860
Anabaena_variabilis		75	micrometer	UO	UO:0000017	Phenomenex Jupiter C18	3	micrometer	UO	UO:0000017	300	nanoliter	UO	UO:0000102	Mass Spectrometry	LTQ_1	60000	114728	Avaria_01_06_16Apr08_EARTH_08-02-01	ProteomeXchange	PXD001860	http://dx.doi.org/10.6019/PXD001860	Peptide Identification	Avaria_01_06_16Apr08_EARTH_08-02-01	ProteomeXchange	PXD001860	http://dx.doi.org/10.6019/PXD001860
Anabaena_variabilis		75	micrometer	UO	UO:0000017	Phenomenex Jupiter C18	3	micrometer	UO	UO:0000017	300	nanoliter	UO	UO:0000102	Mass Spectrometry	LTQ_1	60000	114744	Avaria_01_07_16Apr08_EARTH_08-01-10	ProteomeXchange	PXD001860	http://dx.doi.org/10.6019/PXD001860	Peptide Identification	Avaria_01_07_16Apr08_EARTH_08-01-10	ProteomeXchange	PXD001860	http://dx.doi.org/10.6019/PXD001860
Anabaena_variabilis		75	micrometer	UO	UO:0000017	Phenomenex Jupiter C18	3	micrometer	UO	UO:0000017	300	nanoliter	UO	UO:0000102	Mass Spectrometry	LTQ_1	60000	114756	Avaria_01_08_16Apr08_EARTH_08-03-04	ProteomeXchange	PXD001860	http://dx.doi.org/10.6019/PXD001860	Peptide Identification	Avaria_01_08_16Apr08_EARTH_08-03-04	ProteomeXchange	PXD001860	http://dx.doi.org/10.6019/PXD001860
Anabaena_variabilis		75	micrometer	UO	UO:0000017	Phenomenex Jupiter C18	3	micrometer	UO	UO:0000017	300	nanoliter	UO	UO:0000102	Mass Spectrometry	LTQ_1	60000	114764	Avaria_01_09_16Apr08_EARTH_08-02-01	ProteomeXchange	PXD001860	http://dx.doi.org/10.6019/PXD001860	Peptide Identification	Avaria_01_09_16Apr08_EARTH_08-02-01	ProteomeXchange	PXD001860	http://dx.doi.org/10.6019/PXD001860
Anabaena_variabilis		75	micrometer	UO	UO:0000017	Phenomenex Jupiter C18	3	micrometer	UO	UO:0000017	300	nanoliter	UO	UO:0000102	Mass Spectrometry	LTQ_1	60000	114780	Avaria_01_10_17Apr08_EARTH_08-01-10	ProteomeXchange	PXD001860	http://dx.doi.org/10.6019/PXD001860	Peptide Identification	Avaria_01_10_17Apr08_EARTH_08-01-10	ProteomeXchange	PXD001860	http://dx.doi.org/10.6019/PXD001860
Anabaena_variabilis		75	micrometer	UO	UO:0000017	Phenomenex Jupiter C18	3	micrometer	UO	UO:0000017	300	nanoliter	UO	UO:0000102	Mass Spectrometry	LTQ_1	60000	114788	Avaria_01_11_17Apr08_EARTH_08-03-04	ProteomeXchange	PXD001860	http://dx.doi.org/10.6019/PXD001860	Peptide Identification	Avaria_01_11_17Apr08_EARTH_08-03-04	ProteomeXchange	PXD001860	http://dx.doi.org/10.6019/PXD001860
Anabaena_variabilis		75	micrometer	UO	UO:0000017	Phenomenex Jupiter C18	3	micrometer	UO	UO:0000017	300	nanoliter	UO	UO:0000102	Mass Spectrometry	LTQ_1	60000	114797	Avaria_01_12_17Apr08_EARTH_08-02-01	ProteomeXchange	PXD001860	http://dx.doi.org/10.6019/PXD001860	Peptide Identification	Avaria_01_12_17Apr08_EARTH_08-02-01	ProteomeXchange	PXD001860	http://dx.doi.org/10.6019/PXD001860
Anabaena_variabilis		75	micrometer	UO	UO:0000017	Phenomenex Jupiter C18	3	micrometer	UO	UO:0000017	300	nanoliter	UO	UO:0000102	Mass Spectrometry	LTQ_1	60000	114846	Avaria_01_13_17Apr08_EARTH_08-01-10	ProteomeXchange	PXD001860	http://dx.doi.org/10.6019/PXD001860	Peptide Identification	Avaria_01_13_17Apr08_EARTH_08-01-10	ProteomeXchange	PXD001860	http://dx.doi.org/10.6019/PXD001860
Anabaena_variabilis		75	micrometer	UO	UO:0000017	Phenomenex Jupiter C18	3	micrometer	UO	UO:0000017	300	nanoliter	UO	UO:0000102	Mass Spectrometry	LTQ_1	60000	114855	Avaria_01_14_17Apr08_EARTH_08-03-04	ProteomeXchange	PXD001860	http://dx.doi.org/10.6019/PXD001860	Peptide Identification	Avaria_01_14_17Apr08_EARTH_08-03-04	ProteomeXchange	PXD001860	http://dx.doi.org/10.6019/PXD001860
Anabaena_variabilis		75	micrometer	UO	UO:0000017	Phenomenex Jupiter C18	3	micrometer	UO	UO:0000017	300	nanoliter	UO	UO:0000102	Mass Spectrometry	LTQ_1	60000	114867	Avaria_01_15_17Apr08_EARTH_08-02-01	ProteomeXchange	PXD001860	http://dx.doi.org/10.6019/PXD001860	Peptide Identification	Avaria_01_15_17Apr08_EARTH_08-02-01	ProteomeXchange	PXD001860	http://dx.doi.org/10.6019/PXD001860
Anabaena_variabilis		75	micrometer	UO	UO:0000017	Phenomenex Jupiter C18	3	micrometer	UO	UO:0000017	300	nanoliter	UO	UO:0000102	Mass Spectrometry	LTQ_1	60000	114885	Avaria_01_16_17Apr08_EARTH_08-01-10	ProteomeXchange	PXD001860	http://dx.doi.org/10.6019/PXD001860	Peptide Identification	Avaria_01_16_17Apr08_EARTH_08-01-10	ProteomeXchange	PXD001860	http://dx.doi.org/10.6019/PXD001860
Anabaena_variabilis		75	micrometer	UO	UO:0000017	Phenomenex Jupiter C18	3	micrometer	UO	UO:0000017	300	nanoliter	UO	UO:0000102	Mass Spectrometry	LTQ_1	60000	114892	Avaria_01_17_17Apr08_EARTH_08-03-04	ProteomeXchange	PXD001860	http://dx.doi.org/10.6019/PXD001860	Peptide Identification	Avaria_01_17_17Apr08_EARTH_08-03-04	ProteomeXchange	PXD001860	http://dx.doi.org/10.6019/PXD001860
Anabaena_variabilis		75	micrometer	UO	UO:0000017	Phenomenex Jupiter C18	3	micrometer	UO	UO:0000017	300	nanoliter	UO	UO:0000102	Mass Spectrometry	LTQ_1	60000	114901	Avaria_01_18_17Apr08_EARTH_08-02-01	ProteomeXchange	PXD001860	http://dx.doi.org/10.6019/PXD001860	Peptide Identification	Avaria_01_18_17Apr08_EARTH_08-02-01	ProteomeXchange	PXD001860	http://dx.doi.org/10.6019/PXD001860
Anabaena_variabilis		75	micrometer	UO	UO:0000017	Phenomenex Jupiter C18	3	micrometer	UO	UO:0000017	300	nanoliter	UO	UO:0000102	Mass Spectrometry	LTQ_1	60000	114917	Avaria_01_19_18Apr08_EARTH_08-01-10	ProteomeXchange	PXD001860	http://dx.doi.org/10.6019/PXD001860	Peptide Identification	Avaria_01_19_18Apr08_EARTH_08-01-10	ProteomeXchange	PXD001860	http://dx.doi.org/10.6019/PXD001860
Anabaena_variabilis		75	micrometer	UO	UO:0000017	Phenomenex Jupiter C18	3	micrometer	UO	UO:0000017	300	nanoliter	UO	UO:0000102	Mass Spectrometry	LTQ_1	60000	114923	Avaria_01_20_18Apr08_EARTH_08-03-04	ProteomeXchange	PXD001860	http://dx.doi.org/10.6019/PXD001860	Peptide Identification	Avaria_01_20_18Apr08_EARTH_08-03-04	ProteomeXchange	PXD001860	http://dx.doi.org/10.6019/PXD001860
Anabaena_variabilis		75	micrometer	UO	UO:0000017	Phenomenex Jupiter C18	3	micrometer	UO	UO:0000017	300	nanoliter	UO	UO:0000102	Mass Spectrometry	LTQ_1	60000	114937	Avaria_01_21_18Apr08_EARTH_08-02-01	ProteomeXchange	PXD001860	http://dx.doi.org/10.6019/PXD001860	Peptide Identification	Avaria_01_21_18Apr08_EARTH_08-02-01	ProteomeXchange	PXD001860	http://dx.doi.org/10.6019/PXD001860
Anabaena_variabilis		75	micrometer	UO	UO:0000017	Phenomenex Jupiter C18	3	micrometer	UO	UO:0000017	300	nanoliter	UO	UO:0000102	Mass Spectrometry	LTQ_1	60000	114956	Avaria_01_22_18Apr08_EARTH_08-01-10	ProteomeXchange	PXD001860	http://dx.doi.org/10.6019/PXD001860	Peptide Identification	Avaria_01_22_18Apr08_EARTH_08-01-10	ProteomeXchange	PXD001860	http://dx.doi.org/10.6019/PXD001860
Anabaena_variabilis		75	micrometer	UO	UO:0000017	Phenomenex Jupiter C18	3	micrometer	UO	UO:0000017	300	nanoliter	UO	UO:0000102	Mass Spectrometry	LTQ_1	60000	114960	Avaria_01_23_18Apr08_EARTH_08-03-04	ProteomeXchange	PXD001860	http://dx.doi.org/10.6019/PXD001860	Peptide Identification	Avaria_01_23_18Apr08_EARTH_08-03-04	ProteomeXchange	PXD001860	http://dx.doi.org/10.6019/PXD001860
Anabaena_variabilis		75	micrometer	UO	UO:0000017	Phenomenex Jupiter C18	3	micrometer	UO	UO:0000017	300	nanoliter	UO	UO:0000102	Mass Spectrometry	LTQ_1	60000	114966	Avaria_01_24_18Apr08_EARTH_08-02-01	ProteomeXchange	PXD001860	http://dx.doi.org/10.6019/PXD001860	Peptide Identification	Avaria_01_24_18Apr08_EARTH_08-02-01	ProteomeXchange	PXD001860	http://dx.doi.org/10.6019/PXD001860
Anabaena_variabilis		75	micrometer	UO	UO:0000017	Phenomenex Jupiter C18	3	micrometer	UO	UO:0000017	300	nanoliter	UO	UO:0000102	Mass Spectrometry	LTQ_1	60000	114981	Avaria_01_25_18Apr08_EARTH_08-01-10	ProteomeXchange	PXD001860	http://dx.doi.org/10.6019/PXD001860	Peptide Identification	Avaria_01_25_18Apr08_EARTH_08-01-10	ProteomeXchange	PXD001860	http://dx.doi.org/10.6019/PXD001860
Anabaena_variabilis		75	micrometer	UO	UO:0000017	Phenomenex Jupiter C18	3	micrometer	UO	UO:0000017	300	nanoliter	UO	UO:0000102	Mass Spectrometry	LTQ_1	60000	114630	Avaria_02_rep1_15Apr08_EARTH_08-02-01	ProteomeXchange	PXD001860	http://dx.doi.org/10.6019/PXD001860	Peptide Identification	Avaria_02_rep1_15Apr08_EARTH_08-02-01	ProteomeXchange	PXD001860	http://dx.doi.org/10.6019/PXD001860
Anabaena_variabilis		75	micrometer	UO	UO:0000017	Phenomenex Jupiter C18	3	micrometer	UO	UO:0000017	300	nanoliter	UO	UO:0000102	Mass Spectrometry	LTQ_1	60000	115488	Avaria_02_01_17Apr08_EARTH_08-02-01	ProteomeXchange	PXD001860	http://dx.doi.org/10.6019/PXD001860	Peptide Identification	Avaria_02_01_17Apr08_EARTH_08-02-01	ProteomeXchange	PXD001860	http://dx.doi.org/10.6019/PXD001860
Anabaena_variabilis		75	micrometer	UO	UO:0000017	Phenomenex Jupiter C18	3	micrometer	UO	UO:0000017	300	nanoliter	UO	UO:0000102	Mass Spectrometry	LTQ_1	60000	115672	Avaria_02_02_26Apr08_Andromeda_08-02-01	ProteomeXchange	PXD001860	http://dx.doi.org/10.6019/PXD001860	Peptide Identification	Avaria_02_02_26Apr08_Andromeda_08-02-01	ProteomeXchange	PXD001860	http://dx.doi.org/10.6019/PXD001860
Anabaena_variabilis		75	micrometer	UO	UO:0000017	Phenomenex Jupiter C18	3	micrometer	UO	UO:0000017	300	nanoliter	UO	UO:0000102	Mass Spectrometry	LTQ_1	60000	115745	Avaria_02_03_26Apr08_Andromeda_07-12-26	ProteomeXchange	PXD001860	http://dx.doi.org/10.6019/PXD001860	Peptide Identification	Avaria_02_03_26Apr08_Andromeda_07-12-26	ProteomeXchange	PXD001860	http://dx.doi.org/10.6019/PXD001860
Anabaena_variabilis		75	micrometer	UO	UO:0000017	Phenomenex Jupiter C18	3	micrometer	UO	UO:0000017	300	nanoliter	UO	UO:0000102	Mass Spectrometry	LTQ_1	60000	115653	Avaria_02_04_25Apr08_Andromeda_08-01-10	ProteomeXchange	PXD001860	http://dx.doi.org/10.6019/PXD001860	Peptide Identification	Avaria_02_04_25Apr08_Andromeda_08-01-10	ProteomeXchange	PXD001860	http://dx.doi.org/10.6019/PXD001860
Anabaena_variabilis		75	micrometer	UO	UO:0000017	Phenomenex Jupiter C18	3	micrometer	UO	UO:0000017	300	nanoliter	UO	UO:0000102	Mass Spectrometry	LTQ_1	60000	115698	Avaria_02_05_26Apr08_Andromeda_08-03-04	ProteomeXchange	PXD001860	http://dx.doi.org/10.6019/PXD001860	Peptide Identification	Avaria_02_05_26Apr08_Andromeda_08-03-04	ProteomeXchange	PXD001860	http://dx.doi.org/10.6019/PXD001860
Anabaena_variabilis		75	micrometer	UO	UO:0000017	Phenomenex Jupiter C18	3	micrometer	UO	UO:0000017	300	nanoliter	UO	UO:0000102	Mass Spectrometry	LTQ_1	60000	115706	Avaria_02_06_26Apr08_Andromeda_08-02-01	ProteomeXchange	PXD001860	http://dx.doi.org/10.6019/PXD001860	Peptide Identification	Avaria_02_06_26Apr08_Andromeda_08-02-01	ProteomeXchange	PXD001860	http://dx.doi.org/10.6019/PXD001860
Anabaena_variabilis		75	micrometer	UO	UO:0000017	Phenomenex Jupiter C18	3	micrometer	UO	UO:0000017	300	nanoliter	UO	UO:0000102	Mass Spectrometry	LTQ_1	60000	115782	Avaria_02_07_27Apr08_Andromeda_07-12-26	ProteomeXchange	PXD001860	http://dx.doi.org/10.6019/PXD001860	Peptide Identification	Avaria_02_07_27Apr08_Andromeda_07-12-26	ProteomeXchange	PXD001860	http://dx.doi.org/10.6019/PXD001860
Anabaena_variabilis		75	micrometer	UO	UO:0000017	Phenomenex Jupiter C18	3	micrometer	UO	UO:0000017	300	nanoliter	UO	UO:0000102	Mass Spectrometry	LTQ_1	60000	115691	Avaria_02_08_26Apr08_Andromeda_08-01-10	ProteomeXchange	PXD001860	http://dx.doi.org/10.6019/PXD001860	Peptide Identification	Avaria_02_08_26Apr08_Andromeda_08-01-10	ProteomeXchange	PXD001860	http://dx.doi.org/10.6019/PXD001860
Anabaena_variabilis		75	micrometer	UO	UO:0000017	Phenomenex Jupiter C18	3	micrometer	UO	UO:0000017	300	nanoliter	UO	UO:0000102	Mass Spectrometry	LTQ_1	60000	115730	Avaria_02_09_26Apr08_Andromeda_08-03-04	ProteomeXchange	PXD001860	http://dx.doi.org/10.6019/PXD001860	Peptide Identification	Avaria_02_09_26Apr08_Andromeda_08-03-04	ProteomeXchange	PXD001860	http://dx.doi.org/10.6019/PXD001860
Anabaena_variabilis		75	micrometer	UO	UO:0000017	Phenomenex Jupiter C18	3	micrometer	UO	UO:0000017	300	nanoliter	UO	UO:0000102	Mass Spectrometry	LTQ_1	60000	115738	Avaria_02_10_26Apr08_Andromeda_08-02-01	ProteomeXchange	PXD001860	http://dx.doi.org/10.6019/PXD001860	Peptide Identification	Avaria_02_10_26Apr08_Andromeda_08-02-01	ProteomeXchange	PXD001860	http://dx.doi.org/10.6019/PXD001860
Anabaena_variabilis		75	micrometer	UO	UO:0000017	Phenomenex Jupiter C18	3	micrometer	UO	UO:0000017	300	nanoliter	UO	UO:0000102	Mass Spectrometry	LTQ_1	60000	115809	Avaria_02_11_27Apr08_Andromeda_07-12-26	ProteomeXchange	PXD001860	http://dx.doi.org/10.6019/PXD001860	Peptide Identification	Avaria_02_11_27Apr08_Andromeda_07-12-26	ProteomeXchange	PXD001860	http://dx.doi.org/10.6019/PXD001860
Anabaena_variabilis		75	micrometer	UO	UO:0000017	Phenomenex Jupiter C18	3	micrometer	UO	UO:0000017	300	nanoliter	UO	UO:0000102	Mass Spectrometry	LTQ_1	60000	115722	Avaria_02_12_26Apr08_Andromeda_08-01-10	ProteomeXchange	PXD001860	http://dx.doi.org/10.6019/PXD001860	Peptide Identification	Avaria_02_12_26Apr08_Andromeda_08-01-10	ProteomeXchange	PXD001860	http://dx.doi.org/10.6019/PXD001860
Anabaena_variabilis		75	micrometer	UO	UO:0000017	Phenomenex Jupiter C18	3	micrometer	UO	UO:0000017	300	nanoliter	UO	UO:0000102	Mass Spectrometry	LTQ_1	60000	115768	Avaria_02_13_27Apr08_Andromeda_08-03-04	ProteomeXchange	PXD001860	http://dx.doi.org/10.6019/PXD001860	Peptide Identification	Avaria_02_13_27Apr08_Andromeda_08-03-04	ProteomeXchange	PXD001860	http://dx.doi.org/10.6019/PXD001860
Anabaena_variabilis		75	micrometer	UO	UO:0000017	Phenomenex Jupiter C18	3	micrometer	UO	UO:0000017	300	nanoliter	UO	UO:0000102	Mass Spectrometry	LTQ_1	60000	115775	Avaria_02_14_27Apr08_Andromeda_08-02-01	ProteomeXchange	PXD001860	http://dx.doi.org/10.6019/PXD001860	Peptide Identification	Avaria_02_14_27Apr08_Andromeda_08-02-01	ProteomeXchange	PXD001860	http://dx.doi.org/10.6019/PXD001860
Anabaena_variabilis		75	micrometer	UO	UO:0000017	Phenomenex Jupiter C18	3	micrometer	UO	UO:0000017	300	nanoliter	UO	UO:0000102	Mass Spectrometry	LTQ_1	60000	115845	Avaria_02_15_27Apr08_Andromeda_07-12-26	ProteomeXchange	PXD001860	http://dx.doi.org/10.6019/PXD001860	Peptide Identification	Avaria_02_15_27Apr08_Andromeda_07-12-26	ProteomeXchange	PXD001860	http://dx.doi.org/10.6019/PXD001860
Anabaena_variabilis		75	micrometer	UO	UO:0000017	Phenomenex Jupiter C18	3	micrometer	UO	UO:0000017	300	nanoliter	UO	UO:0000102	Mass Spectrometry	LTQ_1	60000	115755	Avaria_02_16_26Apr08_Andromeda_08-01-10	ProteomeXchange	PXD001860	http://dx.doi.org/10.6019/PXD001860	Peptide Identification	Avaria_02_16_26Apr08_Andromeda_08-01-10	ProteomeXchange	PXD001860	http://dx.doi.org/10.6019/PXD001860
Anabaena_variabilis		75	micrometer	UO	UO:0000017	Phenomenex Jupiter C18	3	micrometer	UO	UO:0000017	300	nanoliter	UO	UO:0000102	Mass Spectrometry	LTQ_1	60000	115795	Avaria_02_17_27Apr08_Andromeda_08-03-04	ProteomeXchange	PXD001860	http://dx.doi.org/10.6019/PXD001860	Peptide Identification	Avaria_02_17_27Apr08_Andromeda_08-03-04	ProteomeXchange	PXD001860	http://dx.doi.org/10.6019/PXD001860
Anabaena_variabilis		75	micrometer	UO	UO:0000017	Phenomenex Jupiter C18	3	micrometer	UO	UO:0000017	300	nanoliter	UO	UO:0000102	Mass Spectrometry	LTQ_1	60000	115802	Avaria_02_18_27Apr08_Andromeda_08-02-01	ProteomeXchange	PXD001860	http://dx.doi.org/10.6019/PXD001860	Peptide Identification	Avaria_02_18_27Apr08_Andromeda_08-02-01	ProteomeXchange	PXD001860	http://dx.doi.org/10.6019/PXD001860
Anabaena_variabilis		75	micrometer	UO	UO:0000017	Phenomenex Jupiter C18	3	micrometer	UO	UO:0000017	300	nanoliter	UO	UO:0000102	Mass Spectrometry	LTQ_1	60000	115869	Avaria_02_19_28Apr08_Andromeda_07-12-26	ProteomeXchange	PXD001860	http://dx.doi.org/10.6019/PXD001860	Peptide Identification	Avaria_02_19_28Apr08_Andromeda_07-12-26	ProteomeXchange	PXD001860	http://dx.doi.org/10.6019/PXD001860
Anabaena_variabilis		75	micrometer	UO	UO:0000017	Phenomenex Jupiter C18	3	micrometer	UO	UO:0000017	300	nanoliter	UO	UO:0000102	Mass Spectrometry	LTQ_1	60000	115788	Avaria_02_20_27Apr08_Andromeda_08-01-10	ProteomeXchange	PXD001860	http://dx.doi.org/10.6019/PXD001860	Peptide Identification	Avaria_02_20_27Apr08_Andromeda_08-01-10	ProteomeXchange	PXD001860	http://dx.doi.org/10.6019/PXD001860
Anabaena_variabilis		75	micrometer	UO	UO:0000017	Phenomenex Jupiter C18	3	micrometer	UO	UO:0000017	300	nanoliter	UO	UO:0000102	Mass Spectrometry	LTQ_1	60000	115823	Avaria_02_21_27Apr08_Andromeda_08-03-04	ProteomeXchange	PXD001860	http://dx.doi.org/10.6019/PXD001860	Peptide Identification	Avaria_02_21_27Apr08_Andromeda_08-03-04	ProteomeXchange	PXD001860	http://dx.doi.org/10.6019/PXD001860
Anabaena_variabilis		75	micrometer	UO	UO:0000017	Phenomenex Jupiter C18	3	micrometer	UO	UO:0000017	300	nanoliter	UO	UO:0000102	Mass Spectrometry	LTQ_1	60000	115833	Avaria_02_22_27Apr08_Andromeda_08-02-01	ProteomeXchange	PXD001860	http://dx.doi.org/10.6019/PXD001860	Peptide Identification	Avaria_02_22_27Apr08_Andromeda_08-02-01	ProteomeXchange	PXD001860	http://dx.doi.org/10.6019/PXD001860
Anabaena_variabilis		75	micrometer	UO	UO:0000017	Phenomenex Jupiter C18	3	micrometer	UO	UO:0000017	300	nanoliter	UO	UO:0000102	Mass Spectrometry	LTQ_1	60000	116226	Avaria_02_23_28Apr08_Andromeda_07-12-26	ProteomeXchange	PXD001860	http://dx.doi.org/10.6019/PXD001860	Peptide Identification	Avaria_02_23_28Apr08_Andromeda_07-12-26	ProteomeXchange	PXD001860	http://dx.doi.org/10.6019/PXD001860
Anabaena_variabilis		75	micrometer	UO	UO:0000017	Phenomenex Jupiter C18	3	micrometer	UO	UO:0000017	300	nanoliter	UO	UO:0000102	Mass Spectrometry	LTQ_1	60000	115817	Avaria_02_24_27Apr08_Andromeda_08-01-10	ProteomeXchange	PXD001860	http://dx.doi.org/10.6019/PXD001860	Peptide Identification	Avaria_02_24_27Apr08_Andromeda_08-01-10	ProteomeXchange	PXD001860	http://dx.doi.org/10.6019/PXD001860
Anabaena_variabilis		75	micrometer	UO	UO:0000017	Phenomenex Jupiter C18	3	micrometer	UO	UO:0000017	300	nanoliter	UO	UO:0000102	Mass Spectrometry	LTQ_1	60000	115857	Avaria_02_25_27Apr08_Andromeda_08-03-04	ProteomeXchange	PXD001860	http://dx.doi.org/10.6019/PXD001860	Peptide Identification	Avaria_02_25_27Apr08_Andromeda_08-03-04	ProteomeXchange	PXD001860	http://dx.doi.org/10.6019/PXD001860
Anabaena_variabilis		75	micrometer	UO	UO:0000017	Phenomenex Jupiter C18	3	micrometer	UO	UO:0000017	300	nanoliter	UO	UO:0000102	Mass Spectrometry	LTQ_1	60000	114649	Avaria_03_rep1_15Apr08_EARTH_08-03-04	ProteomeXchange	PXD001860	http://dx.doi.org/10.6019/PXD001860	Peptide Identification	Avaria_03_rep1_15Apr08_EARTH_08-03-04	ProteomeXchange	PXD001860	http://dx.doi.org/10.6019/PXD001860
Anabaena_variabilis		75	micrometer	UO	UO:0000017	Phenomenex Jupiter C18	3	micrometer	UO	UO:0000017	300	nanoliter	UO	UO:0000102	Mass Spectrometry	LTQ_1	60000	116347	Avaria_03_01_28Apr08_Earth_07-12-26	ProteomeXchange	PXD001860	http://dx.doi.org/10.6019/PXD001860	Peptide Identification	Avaria_03_01_28Apr08_Earth_07-12-26	ProteomeXchange	PXD001860	http://dx.doi.org/10.6019/PXD001860
Anabaena_variabilis		75	micrometer	UO	UO:0000017	Phenomenex Jupiter C18	3	micrometer	UO	UO:0000017	300	nanoliter	UO	UO:0000102	Mass Spectrometry	LTQ_1	60000	116368	Avaria_03_02_28Apr08_Earth_08-01-10	ProteomeXchange	PXD001860	http://dx.doi.org/10.6019/PXD001860	Peptide Identification	Avaria_03_02_28Apr08_Earth_08-01-10	ProteomeXchange	PXD001860	http://dx.doi.org/10.6019/PXD001860
Anabaena_variabilis		75	micrometer	UO	UO:0000017	Phenomenex Jupiter C18	3	micrometer	UO	UO:0000017	300	nanoliter	UO	UO:0000102	Mass Spectrometry	LTQ_1	60000	116462	Avaria_03_03_1May08_Earth_08-02-01	ProteomeXchange	PXD001860	http://dx.doi.org/10.6019/PXD001860	Peptide Identification	Avaria_03_03_1May08_Earth_08-02-01	ProteomeXchange	PXD001860	http://dx.doi.org/10.6019/PXD001860
Anabaena_variabilis		75	micrometer	UO	UO:0000017	Phenomenex Jupiter C18	3	micrometer	UO	UO:0000017	300	nanoliter	UO	UO:0000102	Mass Spectrometry	LTQ_1	60000	116333	Avaria_03_03_28Apr08_Earth_08-03-04	ProteomeXchange	PXD001860	http://dx.doi.org/10.6019/PXD001860	Peptide Identification	Avaria_03_03_28Apr08_Earth_08-03-04	ProteomeXchange	PXD001860	http://dx.doi.org/10.6019/PXD001860
Anabaena_variabilis		75	micrometer	UO	UO:0000017	Phenomenex Jupiter C18	3	micrometer	UO	UO:0000017	300	nanoliter	UO	UO:0000102	Mass Spectrometry	LTQ_1	60000	116442	Avaria_03_04_1May08_Earth_08-01-10	ProteomeXchange	PXD001860	http://dx.doi.org/10.6019/PXD001860	Peptide Identification	Avaria_03_04_1May08_Earth_08-01-10	ProteomeXchange	PXD001860	http://dx.doi.org/10.6019/PXD001860
Anabaena_variabilis		75	micrometer	UO	UO:0000017	Phenomenex Jupiter C18	3	micrometer	UO	UO:0000017	300	nanoliter	UO	UO:0000102	Mass Spectrometry	LTQ_1	60000	116449	Avaria_03_05_1May08_Earth_08-03-04	ProteomeXchange	PXD001860	http://dx.doi.org/10.6019/PXD001860	Peptide Identification	Avaria_03_05_1May08_Earth_08-03-04	ProteomeXchange	PXD001860	http://dx.doi.org/10.6019/PXD001860
Anabaena_variabilis		75	micrometer	UO	UO:0000017	Phenomenex Jupiter C18	3	micrometer	UO	UO:0000017	300	nanoliter	UO	UO:0000102	Mass Spectrometry	LTQ_1	60000	116522	Avaria_03_06_1May08_Earth_08-02-01	ProteomeXchange	PXD001860	http://dx.doi.org/10.6019/PXD001860	Peptide Identification	Avaria_03_06_1May08_Earth_08-02-01	ProteomeXchange	PXD001860	http://dx.doi.org/10.6019/PXD001860
Anabaena_variabilis		75	micrometer	UO	UO:0000017	Phenomenex Jupiter C18	3	micrometer	UO	UO:0000017	300	nanoliter	UO	UO:0000102	Mass Spectrometry	LTQ_1	60000	116432	Avaria_03_07_1May08_Earth_07-12-26	ProteomeXchange	PXD001860	http://dx.doi.org/10.6019/PXD001860	Peptide Identification	Avaria_03_07_1May08_Earth_07-12-26	ProteomeXchange	PXD001860	http://dx.doi.org/10.6019/PXD001860
Anabaena_variabilis		75	micrometer	UO	UO:0000017	Phenomenex Jupiter C18	3	micrometer	UO	UO:0000017	300	nanoliter	UO	UO:0000102	Mass Spectrometry	LTQ_1	60000	116508	Avaria_03_08_1May08_Earth_08-01-10	ProteomeXchange	PXD001860	http://dx.doi.org/10.6019/PXD001860	Peptide Identification	Avaria_03_08_1May08_Earth_08-01-10	ProteomeXchange	PXD001860	http://dx.doi.org/10.6019/PXD001860
Anabaena_variabilis		75	micrometer	UO	UO:0000017	Phenomenex Jupiter C18	3	micrometer	UO	UO:0000017	300	nanoliter	UO	UO:0000102	Mass Spectrometry	LTQ_1	60000	116515	Avaria_03_09_1May08_Earth_08-03-04	ProteomeXchange	PXD001860	http://dx.doi.org/10.6019/PXD001860	Peptide Identification	Avaria_03_09_1May08_Earth_08-03-04	ProteomeXchange	PXD001860	http://dx.doi.org/10.6019/PXD001860
Anabaena_variabilis		75	micrometer	UO	UO:0000017	Phenomenex Jupiter C18	3	micrometer	UO	UO:0000017	300	nanoliter	UO	UO:0000102	Mass Spectrometry	LTQ_1	60000	116554	Avaria_03_10_1May08_Earth_08-02-01	ProteomeXchange	PXD001860	http://dx.doi.org/10.6019/PXD001860	Peptide Identification	Avaria_03_10_1May08_Earth_08-02-01	ProteomeXchange	PXD001860	http://dx.doi.org/10.6019/PXD001860
Anabaena_variabilis		75	micrometer	UO	UO:0000017	Phenomenex Jupiter C18	3	micrometer	UO	UO:0000017	300	nanoliter	UO	UO:0000102	Mass Spectrometry	LTQ_1	60000	116500	Avaria_03_11_1May08_Earth_07-12-26	ProteomeXchange	PXD001860	http://dx.doi.org/10.6019/PXD001860	Peptide Identification	Avaria_03_11_1May08_Earth_07-12-26	ProteomeXchange	PXD001860	http://dx.doi.org/10.6019/PXD001860
Anabaena_variabilis		75	micrometer	UO	UO:0000017	Phenomenex Jupiter C18	3	micrometer	UO	UO:0000017	300	nanoliter	UO	UO:0000102	Mass Spectrometry	LTQ_1	60000	116537	Avaria_03_12_1May08_Earth_08-01-10	ProteomeXchange	PXD001860	http://dx.doi.org/10.6019/PXD001860	Peptide Identification	Avaria_03_12_1May08_Earth_08-01-10	ProteomeXchange	PXD001860	http://dx.doi.org/10.6019/PXD001860
Anabaena_variabilis		75	micrometer	UO	UO:0000017	Phenomenex Jupiter C18	3	micrometer	UO	UO:0000017	300	nanoliter	UO	UO:0000102	Mass Spectrometry	LTQ_1	60000	116545	Avaria_03_13_1May08_Earth_08-03-04	ProteomeXchange	PXD001860	http://dx.doi.org/10.6019/PXD001860	Peptide Identification	Avaria_03_13_1May08_Earth_08-03-04	ProteomeXchange	PXD001860	http://dx.doi.org/10.6019/PXD001860
Anabaena_variabilis		75	micrometer	UO	UO:0000017	Phenomenex Jupiter C18	3	micrometer	UO	UO:0000017	300	nanoliter	UO	UO:0000102	Mass Spectrometry	LTQ_1	60000	116599	Avaria_03_14_1May08_Earth_08-02-01	ProteomeXchange	PXD001860	http://dx.doi.org/10.6019/PXD001860	Peptide Identification	Avaria_03_14_1May08_Earth_08-02-01	ProteomeXchange	PXD001860	http://dx.doi.org/10.6019/PXD001860
Anabaena_variabilis		75	micrometer	UO	UO:0000017	Phenomenex Jupiter C18	3	micrometer	UO	UO:0000017	300	nanoliter	UO	UO:0000102	Mass Spectrometry	LTQ_1	60000	116528	Avaria_03_15_1May08_Earth_07-12-26	ProteomeXchange	PXD001860	http://dx.doi.org/10.6019/PXD001860	Peptide Identification	Avaria_03_15_1May08_Earth_07-12-26	ProteomeXchange	PXD001860	http://dx.doi.org/10.6019/PXD001860
Anabaena_variabilis		75	micrometer	UO	UO:0000017	Phenomenex Jupiter C18	3	micrometer	UO	UO:0000017	300	nanoliter	UO	UO:0000102	Mass Spectrometry	LTQ_1	60000	116576	Avaria_03_16_1May08_Earth_08-01-10	ProteomeXchange	PXD001860	http://dx.doi.org/10.6019/PXD001860	Peptide Identification	Avaria_03_16_1May08_Earth_08-01-10	ProteomeXchange	PXD001860	http://dx.doi.org/10.6019/PXD001860
Anabaena_variabilis		75	micrometer	UO	UO:0000017	Phenomenex Jupiter C18	3	micrometer	UO	UO:0000017	300	nanoliter	UO	UO:0000102	Mass Spectrometry	LTQ_1	60000	116590	Avaria_03_17_1May08_Earth_08-03-04	ProteomeXchange	PXD001860	http://dx.doi.org/10.6019/PXD001860	Peptide Identification	Avaria_03_17_1May08_Earth_08-03-04	ProteomeXchange	PXD001860	http://dx.doi.org/10.6019/PXD001860
Anabaena_variabilis		75	micrometer	UO	UO:0000017	Phenomenex Jupiter C18	3	micrometer	UO	UO:0000017	300	nanoliter	UO	UO:0000102	Mass Spectrometry	LTQ_1	60000	116630	Avaria_03_18_1May08_Earth_08-02-01	ProteomeXchange	PXD001860	http://dx.doi.org/10.6019/PXD001860	Peptide Identification	Avaria_03_18_1May08_Earth_08-02-01	ProteomeXchange	PXD001860	http://dx.doi.org/10.6019/PXD001860
Anabaena_variabilis		75	micrometer	UO	UO:0000017	Phenomenex Jupiter C18	3	micrometer	UO	UO:0000017	300	nanoliter	UO	UO:0000102	Mass Spectrometry	LTQ_1	60000	116563	Avaria_03_19_1May08_Earth_07-12-26	ProteomeXchange	PXD001860	http://dx.doi.org/10.6019/PXD001860	Peptide Identification	Avaria_03_19_1May08_Earth_07-12-26	ProteomeXchange	PXD001860	http://dx.doi.org/10.6019/PXD001860
Anabaena_variabilis		75	micrometer	UO	UO:0000017	Phenomenex Jupiter C18	3	micrometer	UO	UO:0000017	300	nanoliter	UO	UO:0000102	Mass Spectrometry	LTQ_1	60000	116616	Avaria_03_20_1May08_Earth_08-01-10	ProteomeXchange	PXD001860	http://dx.doi.org/10.6019/PXD001860	Peptide Identification	Avaria_03_20_1May08_Earth_08-01-10	ProteomeXchange	PXD001860	http://dx.doi.org/10.6019/PXD001860
Anabaena_variabilis		75	micrometer	UO	UO:0000017	Phenomenex Jupiter C18	3	micrometer	UO	UO:0000017	300	nanoliter	UO	UO:0000102	Mass Spectrometry	LTQ_1	60000	116623	Avaria_03_21_1May08_Earth_08-03-04	ProteomeXchange	PXD001860	http://dx.doi.org/10.6019/PXD001860	Peptide Identification	Avaria_03_21_1May08_Earth_08-03-04	ProteomeXchange	PXD001860	http://dx.doi.org/10.6019/PXD001860
Anabaena_variabilis		75	micrometer	UO	UO:0000017	Phenomenex Jupiter C18	3	micrometer	UO	UO:0000017	300	nanoliter	UO	UO:0000102	Mass Spectrometry	LTQ_1	60000	116675	Avaria_03_22_1May08_Earth_08-02-01	ProteomeXchange	PXD001860	http://dx.doi.org/10.6019/PXD001860	Peptide Identification	Avaria_03_22_1May08_Earth_08-02-01	ProteomeXchange	PXD001860	http://dx.doi.org/10.6019/PXD001860
Anabaena_variabilis		75	micrometer	UO	UO:0000017	Phenomenex Jupiter C18	3	micrometer	UO	UO:0000017	300	nanoliter	UO	UO:0000102	Mass Spectrometry	LTQ_1	60000	116607	Avaria_03_23_1May08_Earth_07-12-26	ProteomeXchange	PXD001860	http://dx.doi.org/10.6019/PXD001860	Peptide Identification	Avaria_03_23_1May08_Earth_07-12-26	ProteomeXchange	PXD001860	http://dx.doi.org/10.6019/PXD001860
Anabaena_variabilis		75	micrometer	UO	UO:0000017	Phenomenex Jupiter C18	3	micrometer	UO	UO:0000017	300	nanoliter	UO	UO:0000102	Mass Spectrometry	LTQ_1	60000	116657	Avaria_03_24_1May08_Earth_08-01-10	ProteomeXchange	PXD001860	http://dx.doi.org/10.6019/PXD001860	Peptide Identification	Avaria_03_24_1May08_Earth_08-01-10	ProteomeXchange	PXD001860	http://dx.doi.org/10.6019/PXD001860
Anabaena_variabilis		75	micrometer	UO	UO:0000017	Phenomenex Jupiter C18	3	micrometer	UO	UO:0000017	300	nanoliter	UO	UO:0000102	Mass Spectrometry	LTQ_1	60000	116664	Avaria_03_25_1May08_Earth_08-03-04	ProteomeXchange	PXD001860	http://dx.doi.org/10.6019/PXD001860	Peptide Identification	Avaria_03_25_1May08_Earth_08-03-04	ProteomeXchange	PXD001860	http://dx.doi.org/10.6019/PXD001860
Anabaena_variabilis		75	micrometer	UO	UO:0000017	Phenomenex Jupiter C18	3	micrometer	UO	UO:0000017	300	nanoliter	UO	UO:0000102	Mass Spectrometry	LTQ_Orb_1	60000	114801	Avaria_Het_01_OrbRep1_16Apr08_Draco_08-02-03	ProteomeXchange	PXD001860	http://dx.doi.org/10.6019/PXD001860	Peptide Identification	Avaria_Het_01_OrbRep1_16Apr08_Draco_08-02-03	ProteomeXchange	PXD001860	http://dx.doi.org/10.6019/PXD001860
Anabaena_variabilis		75	micrometer	UO	UO:0000017	Phenomenex Jupiter C18	3	micrometer	UO	UO:0000017	300	nanoliter	UO	UO:0000102	Mass Spectrometry	LTQ_Orb_1	60000	114862	Avaria_Het_01_OrbRep2_16Apr08_Draco_08-02-03	ProteomeXchange	PXD001860	http://dx.doi.org/10.6019/PXD001860	Peptide Identification	Avaria_Het_01_OrbRep2_16Apr08_Draco_08-02-03	ProteomeXchange	PXD001860	http://dx.doi.org/10.6019/PXD001860
Anabaena_variabilis		75	micrometer	UO	UO:0000017	Phenomenex Jupiter C18	3	micrometer	UO	UO:0000017	300	nanoliter	UO	UO:0000102	Mass Spectrometry	LTQ_Orb_1	60000	114898	Avaria_Het_01_OrbRep3_16Apr08_Draco_08-02-03	ProteomeXchange	PXD001860	http://dx.doi.org/10.6019/PXD001860	Peptide Identification	Avaria_Het_01_OrbRep3_16Apr08_Draco_08-02-03	ProteomeXchange	PXD001860	http://dx.doi.org/10.6019/PXD001860
Anabaena_variabilis		75	micrometer	UO	UO:0000017	Phenomenex Jupiter C18	3	micrometer	UO	UO:0000017	300	nanoliter	UO	UO:0000102	Mass Spectrometry	LTQ_1	60000	114622	Avaria_Het_01_rep1_15Apr08_EARTH_08-03-04	ProteomeXchange	PXD001860	http://dx.doi.org/10.6019/PXD001860	Peptide Identification	Avaria_Het_01_rep1_15Apr08_EARTH_08-03-04	ProteomeXchange	PXD001860	http://dx.doi.org/10.6019/PXD001860
Anabaena_variabilis		75	micrometer	UO	UO:0000017	Phenomenex Jupiter C18	3	micrometer	UO	UO:0000017	300	nanoliter	UO	UO:0000102	Mass Spectrometry	LTQ_1	60000	114988	Avaria_Het_01_01_18Apr08_EARTH_08-03-04	ProteomeXchange	PXD001860	http://dx.doi.org/10.6019/PXD001860	Peptide Identification	Avaria_Het_01_01_18Apr08_EARTH_08-03-04	ProteomeXchange	PXD001860	http://dx.doi.org/10.6019/PXD001860
Anabaena_variabilis		75	micrometer	UO	UO:0000017	Phenomenex Jupiter C18	3	micrometer	UO	UO:0000017	300	nanoliter	UO	UO:0000102	Mass Spectrometry	LTQ_1	60000	114996	Avaria_Het_01_02_19Apr08_EARTH_08-02-01	ProteomeXchange	PXD001860	http://dx.doi.org/10.6019/PXD001860	Peptide Identification	Avaria_Het_01_02_19Apr08_EARTH_08-02-01	ProteomeXchange	PXD001860	http://dx.doi.org/10.6019/PXD001860
Anabaena_variabilis		75	micrometer	UO	UO:0000017	Phenomenex Jupiter C18	3	micrometer	UO	UO:0000017	300	nanoliter	UO	UO:0000102	Mass Spectrometry	LTQ_1	60000	115015	Avaria_Het_01_03_19Apr08_EARTH_08-01-10	ProteomeXchange	PXD001860	http://dx.doi.org/10.6019/PXD001860	Peptide Identification	Avaria_Het_01_03_19Apr08_EARTH_08-01-10	ProteomeXchange	PXD001860	http://dx.doi.org/10.6019/PXD001860
Anabaena_variabilis		75	micrometer	UO	UO:0000017	Phenomenex Jupiter C18	3	micrometer	UO	UO:0000017	300	nanoliter	UO	UO:0000102	Mass Spectrometry	LTQ_1	60000	115019	Avaria_Het_01_04_19Apr08_EARTH_08-03-04	ProteomeXchange	PXD001860	http://dx.doi.org/10.6019/PXD001860	Peptide Identification	Avaria_Het_01_04_19Apr08_EARTH_08-03-04	ProteomeXchange	PXD001860	http://dx.doi.org/10.6019/PXD001860
Anabaena_variabilis		75	micrometer	UO	UO:0000017	Phenomenex Jupiter C18	3	micrometer	UO	UO:0000017	300	nanoliter	UO	UO:0000102	Mass Spectrometry	LTQ_1	60000	115023	Avaria_Het_01_05_19Apr08_EARTH_08-02-01	ProteomeXchange	PXD001860	http://dx.doi.org/10.6019/PXD001860	Peptide Identification	Avaria_Het_01_05_19Apr08_EARTH_08-02-01	ProteomeXchange	PXD001860	http://dx.doi.org/10.6019/PXD001860
Anabaena_variabilis		75	micrometer	UO	UO:0000017	Phenomenex Jupiter C18	3	micrometer	UO	UO:0000017	300	nanoliter	UO	UO:0000102	Mass Spectrometry	LTQ_1	60000	115032	Avaria_Het_01_06_19Apr08_EARTH_08-01-10	ProteomeXchange	PXD001860	http://dx.doi.org/10.6019/PXD001860	Peptide Identification	Avaria_Het_01_06_19Apr08_EARTH_08-01-10	ProteomeXchange	PXD001860	http://dx.doi.org/10.6019/PXD001860
Anabaena_variabilis		75	micrometer	UO	UO:0000017	Phenomenex Jupiter C18	3	micrometer	UO	UO:0000017	300	nanoliter	UO	UO:0000102	Mass Spectrometry	LTQ_1	60000	115037	Avaria_Het_01_07_19Apr08_EARTH_08-03-04	ProteomeXchange	PXD001860	http://dx.doi.org/10.6019/PXD001860	Peptide Identification	Avaria_Het_01_07_19Apr08_EARTH_08-03-04	ProteomeXchange	PXD001860	http://dx.doi.org/10.6019/PXD001860
Anabaena_variabilis		75	micrometer	UO	UO:0000017	Phenomenex Jupiter C18	3	micrometer	UO	UO:0000017	300	nanoliter	UO	UO:0000102	Mass Spectrometry	LTQ_1	60000	115043	Avaria_Het_01_08_19Apr08_EARTH_08-02-01	ProteomeXchange	PXD001860	http://dx.doi.org/10.6019/PXD001860	Peptide Identification	Avaria_Het_01_08_19Apr08_EARTH_08-02-01	ProteomeXchange	PXD001860	http://dx.doi.org/10.6019/PXD001860
Anabaena_variabilis		75	micrometer	UO	UO:0000017	Phenomenex Jupiter C18	3	micrometer	UO	UO:0000017	300	nanoliter	UO	UO:0000102	Mass Spectrometry	LTQ_1	60000	115054	Avaria_Het_01_09_19Apr08_EARTH_08-01-10	ProteomeXchange	PXD001860	http://dx.doi.org/10.6019/PXD001860	Peptide Identification	Avaria_Het_01_09_19Apr08_EARTH_08-01-10	ProteomeXchange	PXD001860	http://dx.doi.org/10.6019/PXD001860
Anabaena_variabilis		75	micrometer	UO	UO:0000017	Phenomenex Jupiter C18	3	micrometer	UO	UO:0000017	300	nanoliter	UO	UO:0000102	Mass Spectrometry	LTQ_1	60000	115060	Avaria_Het_01_10_20Apr08_EARTH_08-03-04	ProteomeXchange	PXD001860	http://dx.doi.org/10.6019/PXD001860	Peptide Identification	Avaria_Het_01_10_20Apr08_EARTH_08-03-04	ProteomeXchange	PXD001860	http://dx.doi.org/10.6019/PXD001860
Anabaena_variabilis		75	micrometer	UO	UO:0000017	Phenomenex Jupiter C18	3	micrometer	UO	UO:0000017	300	nanoliter	UO	UO:0000102	Mass Spectrometry	LTQ_1	60000	115064	Avaria_Het_01_11_20Apr08_EARTH_08-02-01	ProteomeXchange	PXD001860	http://dx.doi.org/10.6019/PXD001860	Peptide Identification	Avaria_Het_01_11_20Apr08_EARTH_08-02-01	ProteomeXchange	PXD001860	http://dx.doi.org/10.6019/PXD001860
Anabaena_variabilis		75	micrometer	UO	UO:0000017	Phenomenex Jupiter C18	3	micrometer	UO	UO:0000017	300	nanoliter	UO	UO:0000102	Mass Spectrometry	LTQ_1	60000	115072	Avaria_Het_01_12_20Apr08_EARTH_08-01-10	ProteomeXchange	PXD001860	http://dx.doi.org/10.6019/PXD001860	Peptide Identification	Avaria_Het_01_12_20Apr08_EARTH_08-01-10	ProteomeXchange	PXD001860	http://dx.doi.org/10.6019/PXD001860
Anabaena_variabilis		75	micrometer	UO	UO:0000017	Phenomenex Jupiter C18	3	micrometer	UO	UO:0000017	300	nanoliter	UO	UO:0000102	Mass Spectrometry	LTQ_1	60000	115078	Avaria_Het_01_13_20Apr08_EARTH_08-03-04	ProteomeXchange	PXD001860	http://dx.doi.org/10.6019/PXD001860	Peptide Identification	Avaria_Het_01_13_20Apr08_EARTH_08-03-04	ProteomeXchange	PXD001860	http://dx.doi.org/10.6019/PXD001860
Anabaena_variabilis		75	micrometer	UO	UO:0000017	Phenomenex Jupiter C18	3	micrometer	UO	UO:0000017	300	nanoliter	UO	UO:0000102	Mass Spectrometry	LTQ_1	60000	115087	Avaria_Het_01_14_20Apr08_EARTH_08-02-01	ProteomeXchange	PXD001860	http://dx.doi.org/10.6019/PXD001860	Peptide Identification	Avaria_Het_01_14_20Apr08_EARTH_08-02-01	ProteomeXchange	PXD001860	http://dx.doi.org/10.6019/PXD001860
Anabaena_variabilis		75	micrometer	UO	UO:0000017	Phenomenex Jupiter C18	3	micrometer	UO	UO:0000017	300	nanoliter	UO	UO:0000102	Mass Spectrometry	LTQ_1	60000	115630	Avaria_Het_01_15_25Apr08_Andromeda_08-03-04	ProteomeXchange	PXD001860	http://dx.doi.org/10.6019/PXD001860	Peptide Identification	Avaria_Het_01_15_25Apr08_Andromeda_08-03-04	ProteomeXchange	PXD001860	http://dx.doi.org/10.6019/PXD001860
Anabaena_variabilis		75	micrometer	UO	UO:0000017	Phenomenex Jupiter C18	3	micrometer	UO	UO:0000017	300	nanoliter	UO	UO:0000102	Mass Spectrometry	LTQ_1	60000	115131	Avaria_Het_01_16_20Apr08_EARTH_08-01-10	ProteomeXchange	PXD001860	http://dx.doi.org/10.6019/PXD001860	Peptide Identification	Avaria_Het_01_16_20Apr08_EARTH_08-01-10	ProteomeXchange	PXD001860	http://dx.doi.org/10.6019/PXD001860
Anabaena_variabilis		75	micrometer	UO	UO:0000017	Phenomenex Jupiter C18	3	micrometer	UO	UO:0000017	300	nanoliter	UO	UO:0000102	Mass Spectrometry	LTQ_1	60000	115137	Avaria_Het_01_17_20Apr08_EARTH_08-03-04	ProteomeXchange	PXD001860	http://dx.doi.org/10.6019/PXD001860	Peptide Identification	Avaria_Het_01_17_20Apr08_EARTH_08-03-04	ProteomeXchange	PXD001860	http://dx.doi.org/10.6019/PXD001860
Anabaena_variabilis		75	micrometer	UO	UO:0000017	Phenomenex Jupiter C18	3	micrometer	UO	UO:0000017	300	nanoliter	UO	UO:0000102	Mass Spectrometry	LTQ_1	60000	115145	Avaria_Het_01_18_20Apr08_EARTH_08-02-01	ProteomeXchange	PXD001860	http://dx.doi.org/10.6019/PXD001860	Peptide Identification	Avaria_Het_01_18_20Apr08_EARTH_08-02-01	ProteomeXchange	PXD001860	http://dx.doi.org/10.6019/PXD001860
Anabaena_variabilis		75	micrometer	UO	UO:0000017	Phenomenex Jupiter C18	3	micrometer	UO	UO:0000017	300	nanoliter	UO	UO:0000102	Mass Spectrometry	LTQ_1	60000	115638	Avaria_Het_01_19_25Apr08_Andromeda_08-02-01	ProteomeXchange	PXD001860	http://dx.doi.org/10.6019/PXD001860	Peptide Identification	Avaria_Het_01_19_25Apr08_Andromeda_08-02-01	ProteomeXchange	PXD001860	http://dx.doi.org/10.6019/PXD001860
Anabaena_variabilis		75	micrometer	UO	UO:0000017	Phenomenex Jupiter C18	3	micrometer	UO	UO:0000017	300	nanoliter	UO	UO:0000102	Mass Spectrometry	LTQ_1	60000	115155	Avaria_Het_01_20_21Apr08_EARTH_08-01-10	ProteomeXchange	PXD001860	http://dx.doi.org/10.6019/PXD001860	Peptide Identification	Avaria_Het_01_20_21Apr08_EARTH_08-01-10	ProteomeXchange	PXD001860	http://dx.doi.org/10.6019/PXD001860
Anabaena_variabilis		75	micrometer	UO	UO:0000017	Phenomenex Jupiter C18	3	micrometer	UO	UO:0000017	300	nanoliter	UO	UO:0000102	Mass Spectrometry	LTQ_1	60000	115160	Avaria_Het_01_21_21Apr08_EARTH_08-03-04	ProteomeXchange	PXD001860	http://dx.doi.org/10.6019/PXD001860	Peptide Identification	Avaria_Het_01_21_21Apr08_EARTH_08-03-04	ProteomeXchange	PXD001860	http://dx.doi.org/10.6019/PXD001860
Anabaena_variabilis		75	micrometer	UO	UO:0000017	Phenomenex Jupiter C18	3	micrometer	UO	UO:0000017	300	nanoliter	UO	UO:0000102	Mass Spectrometry	LTQ_1	60000	115171	Avaria_Het_01_22_21Apr08_EARTH_08-02-01	ProteomeXchange	PXD001860	http://dx.doi.org/10.6019/PXD001860	Peptide Identification	Avaria_Het_01_22_21Apr08_EARTH_08-02-01	ProteomeXchange	PXD001860	http://dx.doi.org/10.6019/PXD001860
Anabaena_variabilis		75	micrometer	UO	UO:0000017	Phenomenex Jupiter C18	3	micrometer	UO	UO:0000017	300	nanoliter	UO	UO:0000102	Mass Spectrometry	LTQ_1	60000	115620	Avaria_Het_01_23_25Apr08_Andromeda_08-01-10	ProteomeXchange	PXD001860	http://dx.doi.org/10.6019/PXD001860	Peptide Identification	Avaria_Het_01_23_25Apr08_Andromeda_08-01-10	ProteomeXchange	PXD001860	http://dx.doi.org/10.6019/PXD001860
Anabaena_variabilis		75	micrometer	UO	UO:0000017	Phenomenex Jupiter C18	3	micrometer	UO	UO:0000017	300	nanoliter	UO	UO:0000102	Mass Spectrometry	LTQ_1	60000	115662	Avaria_Het_01_24_26Apr08_Andromeda_08-03-04	ProteomeXchange	PXD001860	http://dx.doi.org/10.6019/PXD001860	Peptide Identification	Avaria_Het_01_24_26Apr08_Andromeda_08-03-04	ProteomeXchange	PXD001860	http://dx.doi.org/10.6019/PXD001860
Anabaena_variabilis		75	micrometer	UO	UO:0000017	Phenomenex Jupiter C18	3	micrometer	UO	UO:0000017	300	nanoliter	UO	UO:0000102	Mass Spectrometry	LTQ_1	60000	116128	Avaria_Het_01_24_28Apr08_Earth_08-01-10	ProteomeXchange	PXD001860	http://dx.doi.org/10.6019/PXD001860	Peptide Identification	Avaria_Het_01_24_28Apr08_Earth_08-01-10	ProteomeXchange	PXD001860	http://dx.doi.org/10.6019/PXD001860
Anabaena_variabilis		75	micrometer	UO	UO:0000017	Phenomenex Jupiter C18	3	micrometer	UO	UO:0000017	300	nanoliter	UO	UO:0000102	Mass Spectrometry	LTQ_1	60000	115478	Avaria_Het_01_25_17Apr08_EARTH_08-03-04	ProteomeXchange	PXD001860	http://dx.doi.org/10.6019/PXD001860	Peptide Identification	Avaria_Het_01_25_17Apr08_EARTH_08-03-04	ProteomeXchange	PXD001860	http://dx.doi.org/10.6019/PXD001860
Anabaena_variabilis		75	micrometer	UO	UO:0000017	Phenomenex Jupiter C18	3	micrometer	UO	UO:0000017	300	nanoliter	UO	UO:0000102	Mass Spectrometry	LTQ_1	60000	114644	Avaria_Het_02_rep1_15Apr08_EARTH_08-01-10	ProteomeXchange	PXD001860	http://dx.doi.org/10.6019/PXD001860	Peptide Identification	Avaria_Het_02_rep1_15Apr08_EARTH_08-01-10	ProteomeXchange	PXD001860	http://dx.doi.org/10.6019/PXD001860
Anabaena_variabilis		75	micrometer	UO	UO:0000017	Phenomenex Jupiter C18	3	micrometer	UO	UO:0000017	300	nanoliter	UO	UO:0000102	Mass Spectrometry	LTQ_1	60000	115863	Avaria_Het_02_01_28Apr08_Andromeda_08-02-01	ProteomeXchange	PXD001860	http://dx.doi.org/10.6019/PXD001860	Peptide Identification	Avaria_Het_02_01_28Apr08_Andromeda_08-02-01	ProteomeXchange	PXD001860	http://dx.doi.org/10.6019/PXD001860
Anabaena_variabilis		75	micrometer	UO	UO:0000017	Phenomenex Jupiter C18	3	micrometer	UO	UO:0000017	300	nanoliter	UO	UO:0000102	Mass Spectrometry	LTQ_1	60000	116119	Avaria_Het_02_02_28Apr08_Earth_07-12-26	ProteomeXchange	PXD001860	http://dx.doi.org/10.6019/PXD001860	Peptide Identification	Avaria_Het_02_02_28Apr08_Earth_07-12-26	ProteomeXchange	PXD001860	http://dx.doi.org/10.6019/PXD001860
Anabaena_variabilis		75	micrometer	UO	UO:0000017	Phenomenex Jupiter C18	3	micrometer	UO	UO:0000017	300	nanoliter	UO	UO:0000102	Mass Spectrometry	LTQ_1	60000	115851	Avaria_Het_02_03_27Apr08_Andromeda_08-01-10	ProteomeXchange	PXD001860	http://dx.doi.org/10.6019/PXD001860	Peptide Identification	Avaria_Het_02_03_27Apr08_Andromeda_08-01-10	ProteomeXchange	PXD001860	http://dx.doi.org/10.6019/PXD001860
Anabaena_variabilis		75	micrometer	UO	UO:0000017	Phenomenex Jupiter C18	3	micrometer	UO	UO:0000017	300	nanoliter	UO	UO:0000102	Mass Spectrometry	LTQ_1	60000	116169	Avaria_Het_02_03_28Apr08_Earth_08-01-10	ProteomeXchange	PXD001860	http://dx.doi.org/10.6019/PXD001860	Peptide Identification	Avaria_Het_02_03_28Apr08_Earth_08-01-10	ProteomeXchange	PXD001860	http://dx.doi.org/10.6019/PXD001860
Anabaena_variabilis		75	micrometer	UO	UO:0000017	Phenomenex Jupiter C18	3	micrometer	UO	UO:0000017	300	nanoliter	UO	UO:0000102	Mass Spectrometry	LTQ_1	60000	115877	Avaria_Het_02_04_28Apr08_Andromeda_08-03-04	ProteomeXchange	PXD001860	http://dx.doi.org/10.6019/PXD001860	Peptide Identification	Avaria_Het_02_04_28Apr08_Andromeda_08-03-04	ProteomeXchange	PXD001860	http://dx.doi.org/10.6019/PXD001860
Anabaena_variabilis		75	micrometer	UO	UO:0000017	Phenomenex Jupiter C18	3	micrometer	UO	UO:0000017	300	nanoliter	UO	UO:0000102	Mass Spectrometry	LTQ_1	60000	115884	Avaria_Het_02_05_28Apr08_Andromeda_08-02-01	ProteomeXchange	PXD001860	http://dx.doi.org/10.6019/PXD001860	Peptide Identification	Avaria_Het_02_05_28Apr08_Andromeda_08-02-01	ProteomeXchange	PXD001860	http://dx.doi.org/10.6019/PXD001860
Anabaena_variabilis		75	micrometer	UO	UO:0000017	Phenomenex Jupiter C18	3	micrometer	UO	UO:0000017	300	nanoliter	UO	UO:0000102	Mass Spectrometry	LTQ_1	60000	116227	Avaria_Het_02_05_28Apr08_Earth_08-02-01	ProteomeXchange	PXD001860	http://dx.doi.org/10.6019/PXD001860	Peptide Identification	Avaria_Het_02_05_28Apr08_Earth_08-02-01	ProteomeXchange	PXD001860	http://dx.doi.org/10.6019/PXD001860
Anabaena_variabilis		75	micrometer	UO	UO:0000017	Phenomenex Jupiter C18	3	micrometer	UO	UO:0000017	300	nanoliter	UO	UO:0000102	Mass Spectrometry	LTQ_1	60000	116155	Avaria_Het_02_06_28Apr08_Earth_07-12-26	ProteomeXchange	PXD001860	http://dx.doi.org/10.6019/PXD001860	Peptide Identification	Avaria_Het_02_06_28Apr08_Earth_07-12-26	ProteomeXchange	PXD001860	http://dx.doi.org/10.6019/PXD001860
Anabaena_variabilis		75	micrometer	UO	UO:0000017	Phenomenex Jupiter C18	3	micrometer	UO	UO:0000017	300	nanoliter	UO	UO:0000102	Mass Spectrometry	LTQ_1	60000	115874	Avaria_Het_02_07_28Apr08_Andromeda_08-01-10	ProteomeXchange	PXD001860	http://dx.doi.org/10.6019/PXD001860	Peptide Identification	Avaria_Het_02_07_28Apr08_Andromeda_08-01-10	ProteomeXchange	PXD001860	http://dx.doi.org/10.6019/PXD001860
Anabaena_variabilis		75	micrometer	UO	UO:0000017	Phenomenex Jupiter C18	3	micrometer	UO	UO:0000017	300	nanoliter	UO	UO:0000102	Mass Spectrometry	LTQ_1	60000	116139	Avaria_Het_02_08_28Apr08_Earth_08-03-04	ProteomeXchange	PXD001860	http://dx.doi.org/10.6019/PXD001860	Peptide Identification	Avaria_Het_02_08_28Apr08_Earth_08-03-04	ProteomeXchange	PXD001860	http://dx.doi.org/10.6019/PXD001860
Anabaena_variabilis		75	micrometer	UO	UO:0000017	Phenomenex Jupiter C18	3	micrometer	UO	UO:0000017	300	nanoliter	UO	UO:0000102	Mass Spectrometry	LTQ_1	60000	116192	Avaria_Het_02_09_28Apr08_Earth_08-02-01	ProteomeXchange	PXD001860	http://dx.doi.org/10.6019/PXD001860	Peptide Identification	Avaria_Het_02_09_28Apr08_Earth_08-02-01	ProteomeXchange	PXD001860	http://dx.doi.org/10.6019/PXD001860
Anabaena_variabilis		75	micrometer	UO	UO:0000017	Phenomenex Jupiter C18	3	micrometer	UO	UO:0000017	300	nanoliter	UO	UO:0000102	Mass Spectrometry	LTQ_1	60000	116200	Avaria_Het_02_10_28Apr08_Earth_07-12-26	ProteomeXchange	PXD001860	http://dx.doi.org/10.6019/PXD001860	Peptide Identification	Avaria_Het_02_10_28Apr08_Earth_07-12-26	ProteomeXchange	PXD001860	http://dx.doi.org/10.6019/PXD001860
Anabaena_variabilis		75	micrometer	UO	UO:0000017	Phenomenex Jupiter C18	3	micrometer	UO	UO:0000017	300	nanoliter	UO	UO:0000102	Mass Spectrometry	LTQ_1	60000	116209	Avaria_Het_02_11_28Apr08_Earth_08-01-10	ProteomeXchange	PXD001860	http://dx.doi.org/10.6019/PXD001860	Peptide Identification	Avaria_Het_02_11_28Apr08_Earth_08-01-10	ProteomeXchange	PXD001860	http://dx.doi.org/10.6019/PXD001860
Anabaena_variabilis		75	micrometer	UO	UO:0000017	Phenomenex Jupiter C18	3	micrometer	UO	UO:0000017	300	nanoliter	UO	UO:0000102	Mass Spectrometry	LTQ_1	60000	116183	Avaria_Het_02_12_28Apr08_Earth_08-03-04	ProteomeXchange	PXD001860	http://dx.doi.org/10.6019/PXD001860	Peptide Identification	Avaria_Het_02_12_28Apr08_Earth_08-03-04	ProteomeXchange	PXD001860	http://dx.doi.org/10.6019/PXD001860
Anabaena_variabilis		75	micrometer	UO	UO:0000017	Phenomenex Jupiter C18	3	micrometer	UO	UO:0000017	300	nanoliter	UO	UO:0000102	Mass Spectrometry	LTQ_1	60000	116241	Avaria_Het_02_13_28Apr08_Earth_08-02-01	ProteomeXchange	PXD001860	http://dx.doi.org/10.6019/PXD001860	Peptide Identification	Avaria_Het_02_13_28Apr08_Earth_08-02-01	ProteomeXchange	PXD001860	http://dx.doi.org/10.6019/PXD001860
Anabaena_variabilis		75	micrometer	UO	UO:0000017	Phenomenex Jupiter C18	3	micrometer	UO	UO:0000017	300	nanoliter	UO	UO:0000102	Mass Spectrometry	LTQ_1	60000	116251	Avaria_Het_02_14_28Apr08_Earth_07-12-26	ProteomeXchange	PXD001860	http://dx.doi.org/10.6019/PXD001860	Peptide Identification	Avaria_Het_02_14_28Apr08_Earth_07-12-26	ProteomeXchange	PXD001860	http://dx.doi.org/10.6019/PXD001860
Anabaena_variabilis		75	micrometer	UO	UO:0000017	Phenomenex Jupiter C18	3	micrometer	UO	UO:0000017	300	nanoliter	UO	UO:0000102	Mass Spectrometry	LTQ_1	60000	116259	Avaria_Het_02_15_28Apr08_Earth_08-01-10	ProteomeXchange	PXD001860	http://dx.doi.org/10.6019/PXD001860	Peptide Identification	Avaria_Het_02_15_28Apr08_Earth_08-01-10	ProteomeXchange	PXD001860	http://dx.doi.org/10.6019/PXD001860
Anabaena_variabilis		75	micrometer	UO	UO:0000017	Phenomenex Jupiter C18	3	micrometer	UO	UO:0000017	300	nanoliter	UO	UO:0000102	Mass Spectrometry	LTQ_1	60000	116230	Avaria_Het_02_16_28Apr08_Earth_08-03-04	ProteomeXchange	PXD001860	http://dx.doi.org/10.6019/PXD001860	Peptide Identification	Avaria_Het_02_16_28Apr08_Earth_08-03-04	ProteomeXchange	PXD001860	http://dx.doi.org/10.6019/PXD001860
Anabaena_variabilis		75	micrometer	UO	UO:0000017	Phenomenex Jupiter C18	3	micrometer	UO	UO:0000017	300	nanoliter	UO	UO:0000102	Mass Spectrometry	LTQ_1	60000	116278	Avaria_Het_02_17_28Apr08_Earth_08-02-01	ProteomeXchange	PXD001860	http://dx.doi.org/10.6019/PXD001860	Peptide Identification	Avaria_Het_02_17_28Apr08_Earth_08-02-01	ProteomeXchange	PXD001860	http://dx.doi.org/10.6019/PXD001860
Anabaena_variabilis		75	micrometer	UO	UO:0000017	Phenomenex Jupiter C18	3	micrometer	UO	UO:0000017	300	nanoliter	UO	UO:0000102	Mass Spectrometry	LTQ_1	60000	116295	Avaria_Het_02_18_28Apr08_Earth_07-12-26	ProteomeXchange	PXD001860	http://dx.doi.org/10.6019/PXD001860	Peptide Identification	Avaria_Het_02_18_28Apr08_Earth_07-12-26	ProteomeXchange	PXD001860	http://dx.doi.org/10.6019/PXD001860
Anabaena_variabilis		75	micrometer	UO	UO:0000017	Phenomenex Jupiter C18	3	micrometer	UO	UO:0000017	300	nanoliter	UO	UO:0000102	Mass Spectrometry	LTQ_1	60000	116301	Avaria_Het_02_19_28Apr08_Earth_08-01-10	ProteomeXchange	PXD001860	http://dx.doi.org/10.6019/PXD001860	Peptide Identification	Avaria_Het_02_19_28Apr08_Earth_08-01-10	ProteomeXchange	PXD001860	http://dx.doi.org/10.6019/PXD001860
Anabaena_variabilis		75	micrometer	UO	UO:0000017	Phenomenex Jupiter C18	3	micrometer	UO	UO:0000017	300	nanoliter	UO	UO:0000102	Mass Spectrometry	LTQ_1	60000	116265	Avaria_Het_02_20_28Apr08_Earth_08-03-04	ProteomeXchange	PXD001860	http://dx.doi.org/10.6019/PXD001860	Peptide Identification	Avaria_Het_02_20_28Apr08_Earth_08-03-04	ProteomeXchange	PXD001860	http://dx.doi.org/10.6019/PXD001860
Anabaena_variabilis		75	micrometer	UO	UO:0000017	Phenomenex Jupiter C18	3	micrometer	UO	UO:0000017	300	nanoliter	UO	UO:0000102	Mass Spectrometry	LTQ_1	60000	116314	Avaria_Het_02_21_28Apr08_Earth_08-02-01	ProteomeXchange	PXD001860	http://dx.doi.org/10.6019/PXD001860	Peptide Identification	Avaria_Het_02_21_28Apr08_Earth_08-02-01	ProteomeXchange	PXD001860	http://dx.doi.org/10.6019/PXD001860
Anabaena_variabilis		75	micrometer	UO	UO:0000017	Phenomenex Jupiter C18	3	micrometer	UO	UO:0000017	300	nanoliter	UO	UO:0000102	Mass Spectrometry	LTQ_1	60000	116321	Avaria_Het_02_22_28Apr08_Earth_07-12-26	ProteomeXchange	PXD001860	http://dx.doi.org/10.6019/PXD001860	Peptide Identification	Avaria_Het_02_22_28Apr08_Earth_07-12-26	ProteomeXchange	PXD001860	http://dx.doi.org/10.6019/PXD001860
Anabaena_variabilis		75	micrometer	UO	UO:0000017	Phenomenex Jupiter C18	3	micrometer	UO	UO:0000017	300	nanoliter	UO	UO:0000102	Mass Spectrometry	LTQ_1	60000	116325	Avaria_Het_02_23_28Apr08_Earth_08-01-10	ProteomeXchange	PXD001860	http://dx.doi.org/10.6019/PXD001860	Peptide Identification	Avaria_Het_02_23_28Apr08_Earth_08-01-10	ProteomeXchange	PXD001860	http://dx.doi.org/10.6019/PXD001860
Anabaena_variabilis		75	micrometer	UO	UO:0000017	Phenomenex Jupiter C18	3	micrometer	UO	UO:0000017	300	nanoliter	UO	UO:0000102	Mass Spectrometry	LTQ_1	60000	116402	Avaria_Het_02_24_1May08_Earth_08-01-10	ProteomeXchange	PXD001860	http://dx.doi.org/10.6019/PXD001860	Peptide Identification	Avaria_Het_02_24_1May08_Earth_08-01-10	ProteomeXchange	PXD001860	http://dx.doi.org/10.6019/PXD001860
Anabaena_variabilis		75	micrometer	UO	UO:0000017	Phenomenex Jupiter C18	3	micrometer	UO	UO:0000017	300	nanoliter	UO	UO:0000102	Mass Spectrometry	LTQ_1	60000	116308	Avaria_Het_02_24_28Apr08_Earth_08-03-04	ProteomeXchange	PXD001860	http://dx.doi.org/10.6019/PXD001860	Peptide Identification	Avaria_Het_02_24_28Apr08_Earth_08-03-04	ProteomeXchange	PXD001860	http://dx.doi.org/10.6019/PXD001860
Anabaena_variabilis		75	micrometer	UO	UO:0000017	Phenomenex Jupiter C18	3	micrometer	UO	UO:0000017	300	nanoliter	UO	UO:0000102	Mass Spectrometry	LTQ_1	60000	117152	Avaria_Het_02_25_1May08_Earth_08-02-01	ProteomeXchange	PXD001860	http://dx.doi.org/10.6019/PXD001860	Peptide Identification	Avaria_Het_02_25_1May08_Earth_08-02-01	ProteomeXchange	PXD001860	http://dx.doi.org/10.6019/PXD001860
Anabaena_variabilis		75	micrometer	UO	UO:0000017	Phenomenex Jupiter C18	3	micrometer	UO	UO:0000017	300	nanoliter	UO	UO:0000102	Mass Spectrometry	LTQ_1	60000	116339	Avaria_Het_02_25_28Apr08_Earth_08-02-01	ProteomeXchange	PXD001860	http://dx.doi.org/10.6019/PXD001860	Peptide Identification	Avaria_Het_02_25_28Apr08_Earth_08-02-01	ProteomeXchange	PXD001860	http://dx.doi.org/10.6019/PXD001860
Anabaena_variabilis		75	micrometer	UO	UO:0000017	Phenomenex Jupiter C18	3	micrometer	UO	UO:0000017	300	nanoliter	UO	UO:0000102	Mass Spectrometry	LTQ_1	60000	114657	Avaria_Het_03_rep1_15Apr08_EARTH_08-02-01	ProteomeXchange	PXD001860	http://dx.doi.org/10.6019/PXD001860	Peptide Identification	Avaria_Het_03_rep1_15Apr08_EARTH_08-02-01	ProteomeXchange	PXD001860	http://dx.doi.org/10.6019/PXD001860
Anabaena_variabilis		75	micrometer	UO	UO:0000017	Phenomenex Jupiter C18	3	micrometer	UO	UO:0000017	300	nanoliter	UO	UO:0000102	Mass Spectrometry	LTQ_1	60000	116697	Avaria_Het_03_01_1May08_Earth_08-02-01	ProteomeXchange	PXD001860	http://dx.doi.org/10.6019/PXD001860	Peptide Identification	Avaria_Het_03_01_1May08_Earth_08-02-01	ProteomeXchange	PXD001860	http://dx.doi.org/10.6019/PXD001860
Anabaena_variabilis		75	micrometer	UO	UO:0000017	Phenomenex Jupiter C18	3	micrometer	UO	UO:0000017	300	nanoliter	UO	UO:0000102	Mass Spectrometry	LTQ_1	60000	116650	Avaria_Het_03_02_1May08_Earth_07-12-26	ProteomeXchange	PXD001860	http://dx.doi.org/10.6019/PXD001860	Peptide Identification	Avaria_Het_03_02_1May08_Earth_07-12-26	ProteomeXchange	PXD001860	http://dx.doi.org/10.6019/PXD001860
Anabaena_variabilis		75	micrometer	UO	UO:0000017	Phenomenex Jupiter C18	3	micrometer	UO	UO:0000017	300	nanoliter	UO	UO:0000102	Mass Spectrometry	LTQ_1	60000	116688	Avaria_Het_03_03_1May08_Earth_08-01-10	ProteomeXchange	PXD001860	http://dx.doi.org/10.6019/PXD001860	Peptide Identification	Avaria_Het_03_03_1May08_Earth_08-01-10	ProteomeXchange	PXD001860	http://dx.doi.org/10.6019/PXD001860
Anabaena_variabilis		75	micrometer	UO	UO:0000017	Phenomenex Jupiter C18	3	micrometer	UO	UO:0000017	300	nanoliter	UO	UO:0000102	Mass Spectrometry	LTQ_1	60000	116693	Avaria_Het_03_04_1May08_Earth_08-03-04	ProteomeXchange	PXD001860	http://dx.doi.org/10.6019/PXD001860	Peptide Identification	Avaria_Het_03_04_1May08_Earth_08-03-04	ProteomeXchange	PXD001860	http://dx.doi.org/10.6019/PXD001860
Anabaena_variabilis		75	micrometer	UO	UO:0000017	Phenomenex Jupiter C18	3	micrometer	UO	UO:0000017	300	nanoliter	UO	UO:0000102	Mass Spectrometry	LTQ_1	60000	116720	Avaria_Het_03_05_1May08_Earth_08-02-01	ProteomeXchange	PXD001860	http://dx.doi.org/10.6019/PXD001860	Peptide Identification	Avaria_Het_03_05_1May08_Earth_08-02-01	ProteomeXchange	PXD001860	http://dx.doi.org/10.6019/PXD001860
Anabaena_variabilis		75	micrometer	UO	UO:0000017	Phenomenex Jupiter C18	3	micrometer	UO	UO:0000017	300	nanoliter	UO	UO:0000102	Mass Spectrometry	LTQ_1	60000	116683	Avaria_Het_03_06_1May08_Earth_07-12-26	ProteomeXchange	PXD001860	http://dx.doi.org/10.6019/PXD001860	Peptide Identification	Avaria_Het_03_06_1May08_Earth_07-12-26	ProteomeXchange	PXD001860	http://dx.doi.org/10.6019/PXD001860
Anabaena_variabilis		75	micrometer	UO	UO:0000017	Phenomenex Jupiter C18	3	micrometer	UO	UO:0000017	300	nanoliter	UO	UO:0000102	Mass Spectrometry	LTQ_1	60000	116709	Avaria_Het_03_07_1May08_Earth_08-01-10	ProteomeXchange	PXD001860	http://dx.doi.org/10.6019/PXD001860	Peptide Identification	Avaria_Het_03_07_1May08_Earth_08-01-10	ProteomeXchange	PXD001860	http://dx.doi.org/10.6019/PXD001860
Anabaena_variabilis		75	micrometer	UO	UO:0000017	Phenomenex Jupiter C18	3	micrometer	UO	UO:0000017	300	nanoliter	UO	UO:0000102	Mass Spectrometry	LTQ_1	60000	116712	Avaria_Het_03_08_1May08_Earth_08-03-04	ProteomeXchange	PXD001860	http://dx.doi.org/10.6019/PXD001860	Peptide Identification	Avaria_Het_03_08_1May08_Earth_08-03-04	ProteomeXchange	PXD001860	http://dx.doi.org/10.6019/PXD001860
Anabaena_variabilis		75	micrometer	UO	UO:0000017	Phenomenex Jupiter C18	3	micrometer	UO	UO:0000017	300	nanoliter	UO	UO:0000102	Mass Spectrometry	LTQ_1	60000	116746	Avaria_Het_03_09_1May08_Earth_08-02-01	ProteomeXchange	PXD001860	http://dx.doi.org/10.6019/PXD001860	Peptide Identification	Avaria_Het_03_09_1May08_Earth_08-02-01	ProteomeXchange	PXD001860	http://dx.doi.org/10.6019/PXD001860
Anabaena_variabilis		75	micrometer	UO	UO:0000017	Phenomenex Jupiter C18	3	micrometer	UO	UO:0000017	300	nanoliter	UO	UO:0000102	Mass Spectrometry	LTQ_1	60000	116703	Avaria_Het_03_10_1May08_Earth_07-12-26	ProteomeXchange	PXD001860	http://dx.doi.org/10.6019/PXD001860	Peptide Identification	Avaria_Het_03_10_1May08_Earth_07-12-26	ProteomeXchange	PXD001860	http://dx.doi.org/10.6019/PXD001860
Anabaena_variabilis		75	micrometer	UO	UO:0000017	Phenomenex Jupiter C18	3	micrometer	UO	UO:0000017	300	nanoliter	UO	UO:0000102	Mass Spectrometry	LTQ_1	60000	116733	Avaria_Het_03_11_1May08_Earth_08-01-10	ProteomeXchange	PXD001860	http://dx.doi.org/10.6019/PXD001860	Peptide Identification	Avaria_Het_03_11_1May08_Earth_08-01-10	ProteomeXchange	PXD001860	http://dx.doi.org/10.6019/PXD001860
Anabaena_variabilis		75	micrometer	UO	UO:0000017	Phenomenex Jupiter C18	3	micrometer	UO	UO:0000017	300	nanoliter	UO	UO:0000102	Mass Spectrometry	LTQ_1	60000	116741	Avaria_Het_03_12_1May08_Earth_08-03-04	ProteomeXchange	PXD001860	http://dx.doi.org/10.6019/PXD001860	Peptide Identification	Avaria_Het_03_12_1May08_Earth_08-03-04	ProteomeXchange	PXD001860	http://dx.doi.org/10.6019/PXD001860
Anabaena_variabilis		75	micrometer	UO	UO:0000017	Phenomenex Jupiter C18	3	micrometer	UO	UO:0000017	300	nanoliter	UO	UO:0000102	Mass Spectrometry	LTQ_1	60000	116770	Avaria_Het_03_13_1May08_Earth_08-02-01	ProteomeXchange	PXD001860	http://dx.doi.org/10.6019/PXD001860	Peptide Identification	Avaria_Het_03_13_1May08_Earth_08-02-01	ProteomeXchange	PXD001860	http://dx.doi.org/10.6019/PXD001860
Anabaena_variabilis		75	micrometer	UO	UO:0000017	Phenomenex Jupiter C18	3	micrometer	UO	UO:0000017	300	nanoliter	UO	UO:0000102	Mass Spectrometry	LTQ_1	60000	116728	Avaria_Het_03_14_1May08_Earth_07-12-26	ProteomeXchange	PXD001860	http://dx.doi.org/10.6019/PXD001860	Peptide Identification	Avaria_Het_03_14_1May08_Earth_07-12-26	ProteomeXchange	PXD001860	http://dx.doi.org/10.6019/PXD001860
Anabaena_variabilis		75	micrometer	UO	UO:0000017	Phenomenex Jupiter C18	3	micrometer	UO	UO:0000017	300	nanoliter	UO	UO:0000102	Mass Spectrometry	LTQ_1	60000	116758	Avaria_Het_03_15_1May08_Earth_08-01-10	ProteomeXchange	PXD001860	http://dx.doi.org/10.6019/PXD001860	Peptide Identification	Avaria_Het_03_15_1May08_Earth_08-01-10	ProteomeXchange	PXD001860	http://dx.doi.org/10.6019/PXD001860
Anabaena_variabilis		75	micrometer	UO	UO:0000017	Phenomenex Jupiter C18	3	micrometer	UO	UO:0000017	300	nanoliter	UO	UO:0000102	Mass Spectrometry	LTQ_1	60000	116763	Avaria_Het_03_16_1May08_Earth_08-03-04	ProteomeXchange	PXD001860	http://dx.doi.org/10.6019/PXD001860	Peptide Identification	Avaria_Het_03_16_1May08_Earth_08-03-04	ProteomeXchange	PXD001860	http://dx.doi.org/10.6019/PXD001860
Anabaena_variabilis		75	micrometer	UO	UO:0000017	Phenomenex Jupiter C18	3	micrometer	UO	UO:0000017	300	nanoliter	UO	UO:0000102	Mass Spectrometry	LTQ_1	60000	116872	Avaria_Het_03_17_1May08_Earth_08-02-01	ProteomeXchange	PXD001860	http://dx.doi.org/10.6019/PXD001860	Peptide Identification	Avaria_Het_03_17_1May08_Earth_08-02-01	ProteomeXchange	PXD001860	http://dx.doi.org/10.6019/PXD001860
Anabaena_variabilis		75	micrometer	UO	UO:0000017	Phenomenex Jupiter C18	3	micrometer	UO	UO:0000017	300	nanoliter	UO	UO:0000102	Mass Spectrometry	LTQ_1	60000	117077	Avaria_Het_03_17_7May08_Earth_07-12-26	ProteomeXchange	PXD001860	http://dx.doi.org/10.6019/PXD001860	Peptide Identification	Avaria_Het_03_17_7May08_Earth_07-12-26	ProteomeXchange	PXD001860	http://dx.doi.org/10.6019/PXD001860
Anabaena_variabilis		75	micrometer	UO	UO:0000017	Phenomenex Jupiter C18	3	micrometer	UO	UO:0000017	300	nanoliter	UO	UO:0000102	Mass Spectrometry	LTQ_1	60000	116753	Avaria_Het_03_18_1May08_Earth_07-12-26	ProteomeXchange	PXD001860	http://dx.doi.org/10.6019/PXD001860	Peptide Identification	Avaria_Het_03_18_1May08_Earth_07-12-26	ProteomeXchange	PXD001860	http://dx.doi.org/10.6019/PXD001860
Anabaena_variabilis		75	micrometer	UO	UO:0000017	Phenomenex Jupiter C18	3	micrometer	UO	UO:0000017	300	nanoliter	UO	UO:0000102	Mass Spectrometry	LTQ_1	60000	116859	Avaria_Het_03_19_1May08_Earth_08-01-10	ProteomeXchange	PXD001860	http://dx.doi.org/10.6019/PXD001860	Peptide Identification	Avaria_Het_03_19_1May08_Earth_08-01-10	ProteomeXchange	PXD001860	http://dx.doi.org/10.6019/PXD001860
Anabaena_variabilis		75	micrometer	UO	UO:0000017	Phenomenex Jupiter C18	3	micrometer	UO	UO:0000017	300	nanoliter	UO	UO:0000102	Mass Spectrometry	LTQ_1	60000	116899	Avaria_Het_03_20_1May08_Earth_08-02-01	ProteomeXchange	PXD001860	http://dx.doi.org/10.6019/PXD001860	Peptide Identification	Avaria_Het_03_20_1May08_Earth_08-02-01	ProteomeXchange	PXD001860	http://dx.doi.org/10.6019/PXD001860
Anabaena_variabilis		75	micrometer	UO	UO:0000017	Phenomenex Jupiter C18	3	micrometer	UO	UO:0000017	300	nanoliter	UO	UO:0000102	Mass Spectrometry	LTQ_1	60000	117086	Avaria_Het_03_20_7May08_Earth_08-01-10	ProteomeXchange	PXD001860	http://dx.doi.org/10.6019/PXD001860	Peptide Identification	Avaria_Het_03_20_7May08_Earth_08-01-10	ProteomeXchange	PXD001860	http://dx.doi.org/10.6019/PXD001860
Anabaena_variabilis		75	micrometer	UO	UO:0000017	Phenomenex Jupiter C18	3	micrometer	UO	UO:0000017	300	nanoliter	UO	UO:0000102	Mass Spectrometry	LTQ_1	60000	116863	Avaria_Het_03_21_1May08_Earth_08-03-04	ProteomeXchange	PXD001860	http://dx.doi.org/10.6019/PXD001860	Peptide Identification	Avaria_Het_03_21_1May08_Earth_08-03-04	ProteomeXchange	PXD001860	http://dx.doi.org/10.6019/PXD001860
Anabaena_variabilis		75	micrometer	UO	UO:0000017	Phenomenex Jupiter C18	3	micrometer	UO	UO:0000017	300	nanoliter	UO	UO:0000102	Mass Spectrometry	LTQ_1	60000	117093	Avaria_Het_03_21_7May08_Earth_08-03-04	ProteomeXchange	PXD001860	http://dx.doi.org/10.6019/PXD001860	Peptide Identification	Avaria_Het_03_21_7May08_Earth_08-03-04	ProteomeXchange	PXD001860	http://dx.doi.org/10.6019/PXD001860
Anabaena_variabilis		75	micrometer	UO	UO:0000017	Phenomenex Jupiter C18	3	micrometer	UO	UO:0000017	300	nanoliter	UO	UO:0000102	Mass Spectrometry	LTQ_1	60000	116851	Avaria_Het_03_22_1May08_Earth_07-12-26	ProteomeXchange	PXD001860	http://dx.doi.org/10.6019/PXD001860	Peptide Identification	Avaria_Het_03_22_1May08_Earth_07-12-26	ProteomeXchange	PXD001860	http://dx.doi.org/10.6019/PXD001860
Anabaena_variabilis		75	micrometer	UO	UO:0000017	Phenomenex Jupiter C18	3	micrometer	UO	UO:0000017	300	nanoliter	UO	UO:0000102	Mass Spectrometry	LTQ_1	60000	117097	Avaria_Het_03_22_7May08_Earth_08-02-01	ProteomeXchange	PXD001860	http://dx.doi.org/10.6019/PXD001860	Peptide Identification	Avaria_Het_03_22_7May08_Earth_08-02-01	ProteomeXchange	PXD001860	http://dx.doi.org/10.6019/PXD001860
Anabaena_variabilis		75	micrometer	UO	UO:0000017	Phenomenex Jupiter C18	3	micrometer	UO	UO:0000017	300	nanoliter	UO	UO:0000102	Mass Spectrometry	LTQ_1	60000	116886	Avaria_Het_03_23_1May08_Earth_08-01-10	ProteomeXchange	PXD001860	http://dx.doi.org/10.6019/PXD001860	Peptide Identification	Avaria_Het_03_23_1May08_Earth_08-01-10	ProteomeXchange	PXD001860	http://dx.doi.org/10.6019/PXD001860
Anabaena_variabilis		75	micrometer	UO	UO:0000017	Phenomenex Jupiter C18	3	micrometer	UO	UO:0000017	300	nanoliter	UO	UO:0000102	Mass Spectrometry	LTQ_1	60000	117125	Avaria_Het_03_23_7May08_Earth_07-12-26	ProteomeXchange	PXD001860	http://dx.doi.org/10.6019/PXD001860	Peptide Identification	Avaria_Het_03_23_7May08_Earth_07-12-26	ProteomeXchange	PXD001860	http://dx.doi.org/10.6019/PXD001860
Anabaena_variabilis		75	micrometer	UO	UO:0000017	Phenomenex Jupiter C18	3	micrometer	UO	UO:0000017	300	nanoliter	UO	UO:0000102	Mass Spectrometry	LTQ_1	60000	116879	Avaria_Het_03_24_1May08_Earth_07-12-26	ProteomeXchange	PXD001860	http://dx.doi.org/10.6019/PXD001860	Peptide Identification	Avaria_Het_03_24_1May08_Earth_07-12-26	ProteomeXchange	PXD001860	http://dx.doi.org/10.6019/PXD001860
Anabaena_variabilis		75	micrometer	UO	UO:0000017	Phenomenex Jupiter C18	3	micrometer	UO	UO:0000017	300	nanoliter	UO	UO:0000102	Mass Spectrometry	LTQ_1	60000	117132	Avaria_Het_03_24_7May08_Earth_08-01-10	ProteomeXchange	PXD001860	http://dx.doi.org/10.6019/PXD001860	Peptide Identification	Avaria_Het_03_24_7May08_Earth_08-01-10	ProteomeXchange	PXD001860	http://dx.doi.org/10.6019/PXD001860
Anabaena_variabilis		75	micrometer	UO	UO:0000017	Phenomenex Jupiter C18	3	micrometer	UO	UO:0000017	300	nanoliter	UO	UO:0000102	Mass Spectrometry	LTQ_1	60000	116892	Avaria_Het_03_25_1May08_Earth_08-03-04	ProteomeXchange	PXD001860	http://dx.doi.org/10.6019/PXD001860	Peptide Identification	Avaria_Het_03_25_1May08_Earth_08-03-04	ProteomeXchange	PXD001860	http://dx.doi.org/10.6019/PXD001860
Anabaena_variabilis		75	micrometer	UO	UO:0000017	Phenomenex Jupiter C18	3	micrometer	UO	UO:0000017	300	nanoliter	UO	UO:0000102	Mass Spectrometry	LTQ_1	60000	117135	Avaria_Het_03_25_7May08_Earth_08-03-04	ProteomeXchange	PXD001860	http://dx.doi.org/10.6019/PXD001860	Peptide Identification	Avaria_Het_03_25_7May08_Earth_08-03-04	ProteomeXchange	PXD001860	http://dx.doi.org/10.6019/PXD001860
Anabaena_variabilis		75	micrometer	UO	UO:0000017	Phenomenex Jupiter C18	3	micrometer	UO	UO:0000017	300	nanoliter	UO	UO:0000102	Mass Spectrometry	VOrbiETD01	60000	156899	Re_Avaria_01_VorbiA_3Sep09_Falcon_09-07-43	ProteomeXchange	PXD001860	http://dx.doi.org/10.6019/PXD001860	Peptide Identification	Re_Avaria_01_VorbiA_3Sep09_Falcon_09-07-43	ProteomeXchange	PXD001860	http://dx.doi.org/10.6019/PXD001860
Anabaena_variabilis		75	micrometer	UO	UO:0000017	Phenomenex Jupiter C18	3	micrometer	UO	UO:0000017	300	nanoliter	UO	UO:0000102	Mass Spectrometry	VOrbiETD01	60000	156885	Re_Avaria_01_VorbiB_3Sep09_Falcon_09-07-41	ProteomeXchange	PXD001860	http://dx.doi.org/10.6019/PXD001860	Peptide Identification	Re_Avaria_01_VorbiB_3Sep09_Falcon_09-07-41	ProteomeXchange	PXD001860	http://dx.doi.org/10.6019/PXD001860
Anabaena_variabilis		75	micrometer	UO	UO:0000017	Phenomenex Jupiter C18	3	micrometer	UO	UO:0000017	300	nanoliter	UO	UO:0000102	Mass Spectrometry	VOrbiETD01	60000	157016	Re_Avaria_01_VorbiC_3Sep09_Falcon_09-07-43	ProteomeXchange	PXD001860	http://dx.doi.org/10.6019/PXD001860	Peptide Identification	Re_Avaria_01_VorbiC_3Sep09_Falcon_09-07-43	ProteomeXchange	PXD001860	http://dx.doi.org/10.6019/PXD001860
Anabaena_variabilis		75	micrometer	UO	UO:0000017	Phenomenex Jupiter C18	3	micrometer	UO	UO:0000017	300	nanoliter	UO	UO:0000102	Mass Spectrometry	LTQ_2	60000	157781	Re_Avaria_01_01_11Sep09_Sphinx_09-08-11	ProteomeXchange	PXD001860	http://dx.doi.org/10.6019/PXD001860	Peptide Identification	Re_Avaria_01_01_11Sep09_Sphinx_09-08-11	ProteomeXchange	PXD001860	http://dx.doi.org/10.6019/PXD001860
Anabaena_variabilis		75	micrometer	UO	UO:0000017	Phenomenex Jupiter C18	3	micrometer	UO	UO:0000017	300	nanoliter	UO	UO:0000102	Mass Spectrometry	LTQ_2	60000	157785	Re_Avaria_01_02_11Sep09_Sphinx_09-08-12	ProteomeXchange	PXD001860	http://dx.doi.org/10.6019/PXD001860	Peptide Identification	Re_Avaria_01_02_11Sep09_Sphinx_09-08-12	ProteomeXchange	PXD001860	http://dx.doi.org/10.6019/PXD001860
Anabaena_variabilis		75	micrometer	UO	UO:0000017	Phenomenex Jupiter C18	3	micrometer	UO	UO:0000017	300	nanoliter	UO	UO:0000102	Mass Spectrometry	LTQ_2	60000	157779	Re_Avaria_01_03_11Sep09_Sphinx_09-08-13	ProteomeXchange	PXD001860	http://dx.doi.org/10.6019/PXD001860	Peptide Identification	Re_Avaria_01_03_11Sep09_Sphinx_09-08-13	ProteomeXchange	PXD001860	http://dx.doi.org/10.6019/PXD001860
Anabaena_variabilis		75	micrometer	UO	UO:0000017	Phenomenex Jupiter C18	3	micrometer	UO	UO:0000017	300	nanoliter	UO	UO:0000102	Mass Spectrometry	LTQ_2	60000	157792	Re_Avaria_01_04_11Sep09_Sphinx_09-08-14	ProteomeXchange	PXD001860	http://dx.doi.org/10.6019/PXD001860	Peptide Identification	Re_Avaria_01_04_11Sep09_Sphinx_09-08-14	ProteomeXchange	PXD001860	http://dx.doi.org/10.6019/PXD001860
Anabaena_variabilis		75	micrometer	UO	UO:0000017	Phenomenex Jupiter C18	3	micrometer	UO	UO:0000017	300	nanoliter	UO	UO:0000102	Mass Spectrometry	LTQ_2	60000	157793	Re_Avaria_01_05_11Sep09_Sphinx_09-08-11	ProteomeXchange	PXD001860	http://dx.doi.org/10.6019/PXD001860	Peptide Identification	Re_Avaria_01_05_11Sep09_Sphinx_09-08-11	ProteomeXchange	PXD001860	http://dx.doi.org/10.6019/PXD001860
Anabaena_variabilis		75	micrometer	UO	UO:0000017	Phenomenex Jupiter C18	3	micrometer	UO	UO:0000017	300	nanoliter	UO	UO:0000102	Mass Spectrometry	LTQ_2	60000	157775	Re_Avaria_01_06_11Sep09_Sphinx_09-08-12	ProteomeXchange	PXD001860	http://dx.doi.org/10.6019/PXD001860	Peptide Identification	Re_Avaria_01_06_11Sep09_Sphinx_09-08-12	ProteomeXchange	PXD001860	http://dx.doi.org/10.6019/PXD001860
Anabaena_variabilis		75	micrometer	UO	UO:0000017	Phenomenex Jupiter C18	3	micrometer	UO	UO:0000017	300	nanoliter	UO	UO:0000102	Mass Spectrometry	LTQ_2	60000	157776	Re_Avaria_01_07_11Sep09_Sphinx_09-08-13	ProteomeXchange	PXD001860	http://dx.doi.org/10.6019/PXD001860	Peptide Identification	Re_Avaria_01_07_11Sep09_Sphinx_09-08-13	ProteomeXchange	PXD001860	http://dx.doi.org/10.6019/PXD001860
Anabaena_variabilis		75	micrometer	UO	UO:0000017	Phenomenex Jupiter C18	3	micrometer	UO	UO:0000017	300	nanoliter	UO	UO:0000102	Mass Spectrometry	LTQ_2	60000	157789	Re_Avaria_01_08_11Sep09_Sphinx_09-08-14	ProteomeXchange	PXD001860	http://dx.doi.org/10.6019/PXD001860	Peptide Identification	Re_Avaria_01_08_11Sep09_Sphinx_09-08-14	ProteomeXchange	PXD001860	http://dx.doi.org/10.6019/PXD001860
Anabaena_variabilis		75	micrometer	UO	UO:0000017	Phenomenex Jupiter C18	3	micrometer	UO	UO:0000017	300	nanoliter	UO	UO:0000102	Mass Spectrometry	LTQ_2	60000	157787	Re_Avaria_01_09_11Sep09_Sphinx_09-08-11	ProteomeXchange	PXD001860	http://dx.doi.org/10.6019/PXD001860	Peptide Identification	Re_Avaria_01_09_11Sep09_Sphinx_09-08-11	ProteomeXchange	PXD001860	http://dx.doi.org/10.6019/PXD001860
Anabaena_variabilis		75	micrometer	UO	UO:0000017	Phenomenex Jupiter C18	3	micrometer	UO	UO:0000017	300	nanoliter	UO	UO:0000102	Mass Spectrometry	LTQ_2	60000	157773	Re_Avaria_01_10_11Sep09_Sphinx_09-08-12	ProteomeXchange	PXD001860	http://dx.doi.org/10.6019/PXD001860	Peptide Identification	Re_Avaria_01_10_11Sep09_Sphinx_09-08-12	ProteomeXchange	PXD001860	http://dx.doi.org/10.6019/PXD001860
Anabaena_variabilis		75	micrometer	UO	UO:0000017	Phenomenex Jupiter C18	3	micrometer	UO	UO:0000017	300	nanoliter	UO	UO:0000102	Mass Spectrometry	LTQ_2	60000	157802	Re_Avaria_01_11_11Sep09_Sphinx_09-08-13	ProteomeXchange	PXD001860	http://dx.doi.org/10.6019/PXD001860	Peptide Identification	Re_Avaria_01_11_11Sep09_Sphinx_09-08-13	ProteomeXchange	PXD001860	http://dx.doi.org/10.6019/PXD001860
Anabaena_variabilis		75	micrometer	UO	UO:0000017	Phenomenex Jupiter C18	3	micrometer	UO	UO:0000017	300	nanoliter	UO	UO:0000102	Mass Spectrometry	LTQ_2	60000	157798	Re_Avaria_01_12_11Sep09_Sphinx_09-08-14	ProteomeXchange	PXD001860	http://dx.doi.org/10.6019/PXD001860	Peptide Identification	Re_Avaria_01_12_11Sep09_Sphinx_09-08-14	ProteomeXchange	PXD001860	http://dx.doi.org/10.6019/PXD001860
Anabaena_variabilis		75	micrometer	UO	UO:0000017	Phenomenex Jupiter C18	3	micrometer	UO	UO:0000017	300	nanoliter	UO	UO:0000102	Mass Spectrometry	LTQ_2	60000	157809	Re_Avaria_01_13_11Sep09_Sphinx_09-08-11	ProteomeXchange	PXD001860	http://dx.doi.org/10.6019/PXD001860	Peptide Identification	Re_Avaria_01_13_11Sep09_Sphinx_09-08-11	ProteomeXchange	PXD001860	http://dx.doi.org/10.6019/PXD001860
Anabaena_variabilis		75	micrometer	UO	UO:0000017	Phenomenex Jupiter C18	3	micrometer	UO	UO:0000017	300	nanoliter	UO	UO:0000102	Mass Spectrometry	LTQ_2	60000	157797	Re_Avaria_01_14_11Sep09_Sphinx_09-08-12	ProteomeXchange	PXD001860	http://dx.doi.org/10.6019/PXD001860	Peptide Identification	Re_Avaria_01_14_11Sep09_Sphinx_09-08-12	ProteomeXchange	PXD001860	http://dx.doi.org/10.6019/PXD001860
Anabaena_variabilis		75	micrometer	UO	UO:0000017	Phenomenex Jupiter C18	3	micrometer	UO	UO:0000017	300	nanoliter	UO	UO:0000102	Mass Spectrometry	LTQ_2	60000	157814	Re_Avaria_01_15_11Sep09_Sphinx_09-08-13	ProteomeXchange	PXD001860	http://dx.doi.org/10.6019/PXD001860	Peptide Identification	Re_Avaria_01_15_11Sep09_Sphinx_09-08-13	ProteomeXchange	PXD001860	http://dx.doi.org/10.6019/PXD001860
Anabaena_variabilis		75	micrometer	UO	UO:0000017	Phenomenex Jupiter C18	3	micrometer	UO	UO:0000017	300	nanoliter	UO	UO:0000102	Mass Spectrometry	LTQ_2	60000	157810	Re_Avaria_01_16_11Sep09_Sphinx_09-08-14	ProteomeXchange	PXD001860	http://dx.doi.org/10.6019/PXD001860	Peptide Identification	Re_Avaria_01_16_11Sep09_Sphinx_09-08-14	ProteomeXchange	PXD001860	http://dx.doi.org/10.6019/PXD001860
Anabaena_variabilis		75	micrometer	UO	UO:0000017	Phenomenex Jupiter C18	3	micrometer	UO	UO:0000017	300	nanoliter	UO	UO:0000102	Mass Spectrometry	LTQ_2	60000	157799	Re_Avaria_01_17_11Sep09_Sphinx_09-08-11	ProteomeXchange	PXD001860	http://dx.doi.org/10.6019/PXD001860	Peptide Identification	Re_Avaria_01_17_11Sep09_Sphinx_09-08-11	ProteomeXchange	PXD001860	http://dx.doi.org/10.6019/PXD001860
Anabaena_variabilis		75	micrometer	UO	UO:0000017	Phenomenex Jupiter C18	3	micrometer	UO	UO:0000017	300	nanoliter	UO	UO:0000102	Mass Spectrometry	LTQ_2	60000	157807	Re_Avaria_01_18_11Sep09_Sphinx_09-08-12	ProteomeXchange	PXD001860	http://dx.doi.org/10.6019/PXD001860	Peptide Identification	Re_Avaria_01_18_11Sep09_Sphinx_09-08-12	ProteomeXchange	PXD001860	http://dx.doi.org/10.6019/PXD001860
Anabaena_variabilis		75	micrometer	UO	UO:0000017	Phenomenex Jupiter C18	3	micrometer	UO	UO:0000017	300	nanoliter	UO	UO:0000102	Mass Spectrometry	LTQ_2	60000	157808	Re_Avaria_01_19_11Sep09_Sphinx_09-08-13	ProteomeXchange	PXD001860	http://dx.doi.org/10.6019/PXD001860	Peptide Identification	Re_Avaria_01_19_11Sep09_Sphinx_09-08-13	ProteomeXchange	PXD001860	http://dx.doi.org/10.6019/PXD001860
Anabaena_variabilis		75	micrometer	UO	UO:0000017	Phenomenex Jupiter C18	3	micrometer	UO	UO:0000017	300	nanoliter	UO	UO:0000102	Mass Spectrometry	LTQ_2	60000	157805	Re_Avaria_01_20_11Sep09_Sphinx_09-08-14	ProteomeXchange	PXD001860	http://dx.doi.org/10.6019/PXD001860	Peptide Identification	Re_Avaria_01_20_11Sep09_Sphinx_09-08-14	ProteomeXchange	PXD001860	http://dx.doi.org/10.6019/PXD001860
Anabaena_variabilis		75	micrometer	UO	UO:0000017	Phenomenex Jupiter C18	3	micrometer	UO	UO:0000017	300	nanoliter	UO	UO:0000102	Mass Spectrometry	LTQ_2	60000	157812	Re_Avaria_01_21_11Sep09_Sphinx_09-08-11	ProteomeXchange	PXD001860	http://dx.doi.org/10.6019/PXD001860	Peptide Identification	Re_Avaria_01_21_11Sep09_Sphinx_09-08-11	ProteomeXchange	PXD001860	http://dx.doi.org/10.6019/PXD001860
Anabaena_variabilis		75	micrometer	UO	UO:0000017	Phenomenex Jupiter C18	3	micrometer	UO	UO:0000017	300	nanoliter	UO	UO:0000102	Mass Spectrometry	LTQ_2	60000	157811	Re_Avaria_01_22_11Sep09_Sphinx_09-08-12	ProteomeXchange	PXD001860	http://dx.doi.org/10.6019/PXD001860	Peptide Identification	Re_Avaria_01_22_11Sep09_Sphinx_09-08-12	ProteomeXchange	PXD001860	http://dx.doi.org/10.6019/PXD001860
Anabaena_variabilis		75	micrometer	UO	UO:0000017	Phenomenex Jupiter C18	3	micrometer	UO	UO:0000017	300	nanoliter	UO	UO:0000102	Mass Spectrometry	LTQ_2	60000	157804	Re_Avaria_01_23_11Sep09_Sphinx_09-08-13	ProteomeXchange	PXD001860	http://dx.doi.org/10.6019/PXD001860	Peptide Identification	Re_Avaria_01_23_11Sep09_Sphinx_09-08-13	ProteomeXchange	PXD001860	http://dx.doi.org/10.6019/PXD001860
Anabaena_variabilis		75	micrometer	UO	UO:0000017	Phenomenex Jupiter C18	3	micrometer	UO	UO:0000017	300	nanoliter	UO	UO:0000102	Mass Spectrometry	LTQ_2	60000	157813	Re_Avaria_01_24_11Sep09_Sphinx_09-08-14	ProteomeXchange	PXD001860	http://dx.doi.org/10.6019/PXD001860	Peptide Identification	Re_Avaria_01_24_11Sep09_Sphinx_09-08-14	ProteomeXchange	PXD001860	http://dx.doi.org/10.6019/PXD001860
Anabaena_variabilis		75	micrometer	UO	UO:0000017	Phenomenex Jupiter C18	3	micrometer	UO	UO:0000017	300	nanoliter	UO	UO:0000102	Mass Spectrometry	VOrbiETD01	60000	157035	Re_Avaria_02_VorbiA_3Sep09_Falcon_09-07-41	ProteomeXchange	PXD001860	http://dx.doi.org/10.6019/PXD001860	Peptide Identification	Re_Avaria_02_VorbiA_3Sep09_Falcon_09-07-41	ProteomeXchange	PXD001860	http://dx.doi.org/10.6019/PXD001860
Anabaena_variabilis		75	micrometer	UO	UO:0000017	Phenomenex Jupiter C18	3	micrometer	UO	UO:0000017	300	nanoliter	UO	UO:0000102	Mass Spectrometry	VOrbiETD01	60000	157048	Re_Avaria_02_VorbiB_3Sep09_Falcon_09-07-43	ProteomeXchange	PXD001860	http://dx.doi.org/10.6019/PXD001860	Peptide Identification	Re_Avaria_02_VorbiB_3Sep09_Falcon_09-07-43	ProteomeXchange	PXD001860	http://dx.doi.org/10.6019/PXD001860
Anabaena_variabilis		75	micrometer	UO	UO:0000017	Phenomenex Jupiter C18	3	micrometer	UO	UO:0000017	300	nanoliter	UO	UO:0000102	Mass Spectrometry	VOrbiETD01	60000	157062	Re_Avaria_02_VorbiC_3Sep09_Falcon_09-07-41	ProteomeXchange	PXD001860	http://dx.doi.org/10.6019/PXD001860	Peptide Identification	Re_Avaria_02_VorbiC_3Sep09_Falcon_09-07-41	ProteomeXchange	PXD001860	http://dx.doi.org/10.6019/PXD001860
Anabaena_variabilis		75	micrometer	UO	UO:0000017	Phenomenex Jupiter C18	3	micrometer	UO	UO:0000017	300	nanoliter	UO	UO:0000102	Mass Spectrometry	LTQ_2	60000	157801	Re_Avaria_02_01_11Sep09_Sphinx_09-08-11	ProteomeXchange	PXD001860	http://dx.doi.org/10.6019/PXD001860	Peptide Identification	Re_Avaria_02_01_11Sep09_Sphinx_09-08-11	ProteomeXchange	PXD001860	http://dx.doi.org/10.6019/PXD001860
Anabaena_variabilis		75	micrometer	UO	UO:0000017	Phenomenex Jupiter C18	3	micrometer	UO	UO:0000017	300	nanoliter	UO	UO:0000102	Mass Spectrometry	LTQ_2	60000	157800	Re_Avaria_02_02_11Sep09_Sphinx_09-08-12	ProteomeXchange	PXD001860	http://dx.doi.org/10.6019/PXD001860	Peptide Identification	Re_Avaria_02_02_11Sep09_Sphinx_09-08-12	ProteomeXchange	PXD001860	http://dx.doi.org/10.6019/PXD001860
Anabaena_variabilis		75	micrometer	UO	UO:0000017	Phenomenex Jupiter C18	3	micrometer	UO	UO:0000017	300	nanoliter	UO	UO:0000102	Mass Spectrometry	LTQ_2	60000	157796	Re_Avaria_02_03_11Sep09_Sphinx_09-08-13	ProteomeXchange	PXD001860	http://dx.doi.org/10.6019/PXD001860	Peptide Identification	Re_Avaria_02_03_11Sep09_Sphinx_09-08-13	ProteomeXchange	PXD001860	http://dx.doi.org/10.6019/PXD001860
Anabaena_variabilis		75	micrometer	UO	UO:0000017	Phenomenex Jupiter C18	3	micrometer	UO	UO:0000017	300	nanoliter	UO	UO:0000102	Mass Spectrometry	LTQ_2	60000	157803	Re_Avaria_02_04_11Sep09_Sphinx_09-08-14	ProteomeXchange	PXD001860	http://dx.doi.org/10.6019/PXD001860	Peptide Identification	Re_Avaria_02_04_11Sep09_Sphinx_09-08-14	ProteomeXchange	PXD001860	http://dx.doi.org/10.6019/PXD001860
Anabaena_variabilis		75	micrometer	UO	UO:0000017	Phenomenex Jupiter C18	3	micrometer	UO	UO:0000017	300	nanoliter	UO	UO:0000102	Mass Spectrometry	LTQ_2	60000	157882	Re_Avaria_02_04_14Sep09_Sphinx_09-08-13	ProteomeXchange	PXD001860	http://dx.doi.org/10.6019/PXD001860	Peptide Identification	Re_Avaria_02_04_14Sep09_Sphinx_09-08-13	ProteomeXchange	PXD001860	http://dx.doi.org/10.6019/PXD001860
Anabaena_variabilis		75	micrometer	UO	UO:0000017	Phenomenex Jupiter C18	3	micrometer	UO	UO:0000017	300	nanoliter	UO	UO:0000102	Mass Spectrometry	LTQ_2	60000	157890	Re_Avaria_02_05_15Sep09_Sphinx_09-08-14	ProteomeXchange	PXD001860	http://dx.doi.org/10.6019/PXD001860	Peptide Identification	Re_Avaria_02_05_15Sep09_Sphinx_09-08-14	ProteomeXchange	PXD001860	http://dx.doi.org/10.6019/PXD001860
Anabaena_variabilis		75	micrometer	UO	UO:0000017	Phenomenex Jupiter C18	3	micrometer	UO	UO:0000017	300	nanoliter	UO	UO:0000102	Mass Spectrometry	LTQ_2	60000	157898	Re_Avaria_02_06_15Sep09_Sphinx_09-08-11	ProteomeXchange	PXD001860	http://dx.doi.org/10.6019/PXD001860	Peptide Identification	Re_Avaria_02_06_15Sep09_Sphinx_09-08-11	ProteomeXchange	PXD001860	http://dx.doi.org/10.6019/PXD001860
Anabaena_variabilis		75	micrometer	UO	UO:0000017	Phenomenex Jupiter C18	3	micrometer	UO	UO:0000017	300	nanoliter	UO	UO:0000102	Mass Spectrometry	LTQ_2	60000	157904	Re_Avaria_02_07_15Sep09_Sphinx_09-08-12	ProteomeXchange	PXD001860	http://dx.doi.org/10.6019/PXD001860	Peptide Identification	Re_Avaria_02_07_15Sep09_Sphinx_09-08-12	ProteomeXchange	PXD001860	http://dx.doi.org/10.6019/PXD001860
Anabaena_variabilis		75	micrometer	UO	UO:0000017	Phenomenex Jupiter C18	3	micrometer	UO	UO:0000017	300	nanoliter	UO	UO:0000102	Mass Spectrometry	LTQ_2	60000	157816	Re_Avaria_02_08_11Sep09_Sphinx_09-08-14	ProteomeXchange	PXD001860	http://dx.doi.org/10.6019/PXD001860	Peptide Identification	Re_Avaria_02_08_11Sep09_Sphinx_09-08-14	ProteomeXchange	PXD001860	http://dx.doi.org/10.6019/PXD001860
Anabaena_variabilis		75	micrometer	UO	UO:0000017	Phenomenex Jupiter C18	3	micrometer	UO	UO:0000017	300	nanoliter	UO	UO:0000102	Mass Spectrometry	LTQ_2	60000	157909	Re_Avaria_02_08_15Sep09_Sphinx_09-08-13	ProteomeXchange	PXD001860	http://dx.doi.org/10.6019/PXD001860	Peptide Identification	Re_Avaria_02_08_15Sep09_Sphinx_09-08-13	ProteomeXchange	PXD001860	http://dx.doi.org/10.6019/PXD001860
Anabaena_variabilis		75	micrometer	UO	UO:0000017	Phenomenex Jupiter C18	3	micrometer	UO	UO:0000017	300	nanoliter	UO	UO:0000102	Mass Spectrometry	LTQ_2	60000	157833	Re_Avaria_02_09_11Sep09_Sphinx_09-08-11	ProteomeXchange	PXD001860	http://dx.doi.org/10.6019/PXD001860	Peptide Identification	Re_Avaria_02_09_11Sep09_Sphinx_09-08-11	ProteomeXchange	PXD001860	http://dx.doi.org/10.6019/PXD001860
Anabaena_variabilis		75	micrometer	UO	UO:0000017	Phenomenex Jupiter C18	3	micrometer	UO	UO:0000017	300	nanoliter	UO	UO:0000102	Mass Spectrometry	LTQ_2	60000	157918	Re_Avaria_02_09_15Sep09_Sphinx_09-08-14	ProteomeXchange	PXD001860	http://dx.doi.org/10.6019/PXD001860	Peptide Identification	Re_Avaria_02_09_15Sep09_Sphinx_09-08-14	ProteomeXchange	PXD001860	http://dx.doi.org/10.6019/PXD001860
Anabaena_variabilis		75	micrometer	UO	UO:0000017	Phenomenex Jupiter C18	3	micrometer	UO	UO:0000017	300	nanoliter	UO	UO:0000102	Mass Spectrometry	LTQ_2	60000	157945	Re_Avaria_02_10_15Sep09_Sphinx_09-08-11	ProteomeXchange	PXD001860	http://dx.doi.org/10.6019/PXD001860	Peptide Identification	Re_Avaria_02_10_15Sep09_Sphinx_09-08-11	ProteomeXchange	PXD001860	http://dx.doi.org/10.6019/PXD001860
Anabaena_variabilis		75	micrometer	UO	UO:0000017	Phenomenex Jupiter C18	3	micrometer	UO	UO:0000017	300	nanoliter	UO	UO:0000102	Mass Spectrometry	LTQ_2	60000	157948	Re_Avaria_02_11_15Sep09_Sphinx_09-08-12	ProteomeXchange	PXD001860	http://dx.doi.org/10.6019/PXD001860	Peptide Identification	Re_Avaria_02_11_15Sep09_Sphinx_09-08-12	ProteomeXchange	PXD001860	http://dx.doi.org/10.6019/PXD001860
Anabaena_variabilis		75	micrometer	UO	UO:0000017	Phenomenex Jupiter C18	3	micrometer	UO	UO:0000017	300	nanoliter	UO	UO:0000102	Mass Spectrometry	LTQ_2	60000	157955	Re_Avaria_02_12_15Sep09_Sphinx_09-08-13	ProteomeXchange	PXD001860	http://dx.doi.org/10.6019/PXD001860	Peptide Identification	Re_Avaria_02_12_15Sep09_Sphinx_09-08-13	ProteomeXchange	PXD001860	http://dx.doi.org/10.6019/PXD001860
Anabaena_variabilis		75	micrometer	UO	UO:0000017	Phenomenex Jupiter C18	3	micrometer	UO	UO:0000017	300	nanoliter	UO	UO:0000102	Mass Spectrometry	LTQ_2	60000	157961	Re_Avaria_02_13_15Sep09_Sphinx_09-08-14	ProteomeXchange	PXD001860	http://dx.doi.org/10.6019/PXD001860	Peptide Identification	Re_Avaria_02_13_15Sep09_Sphinx_09-08-14	ProteomeXchange	PXD001860	http://dx.doi.org/10.6019/PXD001860
Anabaena_variabilis		75	micrometer	UO	UO:0000017	Phenomenex Jupiter C18	3	micrometer	UO	UO:0000017	300	nanoliter	UO	UO:0000102	Mass Spectrometry	LTQ_2	60000	157975	Re_Avaria_02_14_15Sep09_Sphinx_09-08-11	ProteomeXchange	PXD001860	http://dx.doi.org/10.6019/PXD001860	Peptide Identification	Re_Avaria_02_14_15Sep09_Sphinx_09-08-11	ProteomeXchange	PXD001860	http://dx.doi.org/10.6019/PXD001860
Anabaena_variabilis		75	micrometer	UO	UO:0000017	Phenomenex Jupiter C18	3	micrometer	UO	UO:0000017	300	nanoliter	UO	UO:0000102	Mass Spectrometry	LTQ_2	60000	157981	Re_Avaria_02_15_15Sep09_Sphinx_09-08-12	ProteomeXchange	PXD001860	http://dx.doi.org/10.6019/PXD001860	Peptide Identification	Re_Avaria_02_15_15Sep09_Sphinx_09-08-12	ProteomeXchange	PXD001860	http://dx.doi.org/10.6019/PXD001860
Anabaena_variabilis		75	micrometer	UO	UO:0000017	Phenomenex Jupiter C18	3	micrometer	UO	UO:0000017	300	nanoliter	UO	UO:0000102	Mass Spectrometry	LTQ_2	60000	157988	Re_Avaria_02_16_15Sep09_Sphinx_09-08-13	ProteomeXchange	PXD001860	http://dx.doi.org/10.6019/PXD001860	Peptide Identification	Re_Avaria_02_16_15Sep09_Sphinx_09-08-13	ProteomeXchange	PXD001860	http://dx.doi.org/10.6019/PXD001860
Anabaena_variabilis		75	micrometer	UO	UO:0000017	Phenomenex Jupiter C18	3	micrometer	UO	UO:0000017	300	nanoliter	UO	UO:0000102	Mass Spectrometry	LTQ_2	60000	157994	Re_Avaria_02_17_15Sep09_Sphinx_09-08-14	ProteomeXchange	PXD001860	http://dx.doi.org/10.6019/PXD001860	Peptide Identification	Re_Avaria_02_17_15Sep09_Sphinx_09-08-14	ProteomeXchange	PXD001860	http://dx.doi.org/10.6019/PXD001860
Anabaena_variabilis		75	micrometer	UO	UO:0000017	Phenomenex Jupiter C18	3	micrometer	UO	UO:0000017	300	nanoliter	UO	UO:0000102	Mass Spectrometry	LTQ_2	60000	158002	Re_Avaria_02_18_16Sep09_Sphinx_09-08-11	ProteomeXchange	PXD001860	http://dx.doi.org/10.6019/PXD001860	Peptide Identification	Re_Avaria_02_18_16Sep09_Sphinx_09-08-11	ProteomeXchange	PXD001860	http://dx.doi.org/10.6019/PXD001860
Anabaena_variabilis		75	micrometer	UO	UO:0000017	Phenomenex Jupiter C18	3	micrometer	UO	UO:0000017	300	nanoliter	UO	UO:0000102	Mass Spectrometry	LTQ_2	60000	158010	Re_Avaria_02_19_16Sep09_Sphinx_09-08-12	ProteomeXchange	PXD001860	http://dx.doi.org/10.6019/PXD001860	Peptide Identification	Re_Avaria_02_19_16Sep09_Sphinx_09-08-12	ProteomeXchange	PXD001860	http://dx.doi.org/10.6019/PXD001860
Anabaena_variabilis		75	micrometer	UO	UO:0000017	Phenomenex Jupiter C18	3	micrometer	UO	UO:0000017	300	nanoliter	UO	UO:0000102	Mass Spectrometry	LTQ_2	60000	158017	Re_Avaria_02_20_16Sep09_Sphinx_09-08-13	ProteomeXchange	PXD001860	http://dx.doi.org/10.6019/PXD001860	Peptide Identification	Re_Avaria_02_20_16Sep09_Sphinx_09-08-13	ProteomeXchange	PXD001860	http://dx.doi.org/10.6019/PXD001860
Anabaena_variabilis		75	micrometer	UO	UO:0000017	Phenomenex Jupiter C18	3	micrometer	UO	UO:0000017	300	nanoliter	UO	UO:0000102	Mass Spectrometry	LTQ_2	60000	158023	Re_Avaria_02_21_16Sep09_Sphinx_09-08-14	ProteomeXchange	PXD001860	http://dx.doi.org/10.6019/PXD001860	Peptide Identification	Re_Avaria_02_21_16Sep09_Sphinx_09-08-14	ProteomeXchange	PXD001860	http://dx.doi.org/10.6019/PXD001860
Anabaena_variabilis		75	micrometer	UO	UO:0000017	Phenomenex Jupiter C18	3	micrometer	UO	UO:0000017	300	nanoliter	UO	UO:0000102	Mass Spectrometry	LTQ_2	60000	158048	Re_Avaria_02_22_16Sep09_Sphinx_09-08-11	ProteomeXchange	PXD001860	http://dx.doi.org/10.6019/PXD001860	Peptide Identification	Re_Avaria_02_22_16Sep09_Sphinx_09-08-11	ProteomeXchange	PXD001860	http://dx.doi.org/10.6019/PXD001860
Anabaena_variabilis		75	micrometer	UO	UO:0000017	Phenomenex Jupiter C18	3	micrometer	UO	UO:0000017	300	nanoliter	UO	UO:0000102	Mass Spectrometry	LTQ_2	60000	158055	Re_Avaria_02_23_16Sep09_Sphinx_09-08-12	ProteomeXchange	PXD001860	http://dx.doi.org/10.6019/PXD001860	Peptide Identification	Re_Avaria_02_23_16Sep09_Sphinx_09-08-12	ProteomeXchange	PXD001860	http://dx.doi.org/10.6019/PXD001860
Anabaena_variabilis		75	micrometer	UO	UO:0000017	Phenomenex Jupiter C18	3	micrometer	UO	UO:0000017	300	nanoliter	UO	UO:0000102	Mass Spectrometry	LTQ_2	60000	158058	Re_Avaria_02_24_16Sep09_Sphinx_09-08-13	ProteomeXchange	PXD001860	http://dx.doi.org/10.6019/PXD001860	Peptide Identification	Re_Avaria_02_24_16Sep09_Sphinx_09-08-13	ProteomeXchange	PXD001860	http://dx.doi.org/10.6019/PXD001860
Anabaena_variabilis		75	micrometer	UO	UO:0000017	Phenomenex Jupiter C18	3	micrometer	UO	UO:0000017	300	nanoliter	UO	UO:0000102	Mass Spectrometry	VOrbiETD01	60000	157780	Re_Avaria_03_VorbiA_3Sep09_Falcon_09-07-41	ProteomeXchange	PXD001860	http://dx.doi.org/10.6019/PXD001860	Peptide Identification	Re_Avaria_03_VorbiA_3Sep09_Falcon_09-07-41	ProteomeXchange	PXD001860	http://dx.doi.org/10.6019/PXD001860
Anabaena_variabilis		75	micrometer	UO	UO:0000017	Phenomenex Jupiter C18	3	micrometer	UO	UO:0000017	300	nanoliter	UO	UO:0000102	Mass Spectrometry	VOrbiETD01	60000	157094	Re_Avaria_03_VorbiB_3Sep09_Falcon_09-07-43	ProteomeXchange	PXD001860	http://dx.doi.org/10.6019/PXD001860	Peptide Identification	Re_Avaria_03_VorbiB_3Sep09_Falcon_09-07-43	ProteomeXchange	PXD001860	http://dx.doi.org/10.6019/PXD001860
Anabaena_variabilis		75	micrometer	UO	UO:0000017	Phenomenex Jupiter C18	3	micrometer	UO	UO:0000017	300	nanoliter	UO	UO:0000102	Mass Spectrometry	VOrbiETD01	60000	157280	Re_Avaria_03_VorbiC_3Sep09_Falcon_09-07-41	ProteomeXchange	PXD001860	http://dx.doi.org/10.6019/PXD001860	Peptide Identification	Re_Avaria_03_VorbiC_3Sep09_Falcon_09-07-41	ProteomeXchange	PXD001860	http://dx.doi.org/10.6019/PXD001860
Anabaena_variabilis		75	micrometer	UO	UO:0000017	Phenomenex Jupiter C18	3	micrometer	UO	UO:0000017	300	nanoliter	UO	UO:0000102	Mass Spectrometry	LTQ_2	60000	158063	Re_Avaria_03_01_16Sep09_Sphinx_09-08-14	ProteomeXchange	PXD001860	http://dx.doi.org/10.6019/PXD001860	Peptide Identification	Re_Avaria_03_01_16Sep09_Sphinx_09-08-14	ProteomeXchange	PXD001860	http://dx.doi.org/10.6019/PXD001860
Anabaena_variabilis		75	micrometer	UO	UO:0000017	Phenomenex Jupiter C18	3	micrometer	UO	UO:0000017	300	nanoliter	UO	UO:0000102	Mass Spectrometry	LTQ_2	60000	158072	Re_Avaria_03_02_16Sep09_Sphinx_09-08-11	ProteomeXchange	PXD001860	http://dx.doi.org/10.6019/PXD001860	Peptide Identification	Re_Avaria_03_02_16Sep09_Sphinx_09-08-11	ProteomeXchange	PXD001860	http://dx.doi.org/10.6019/PXD001860
Anabaena_variabilis		75	micrometer	UO	UO:0000017	Phenomenex Jupiter C18	3	micrometer	UO	UO:0000017	300	nanoliter	UO	UO:0000102	Mass Spectrometry	LTQ_2	60000	158078	Re_Avaria_03_03_16Sep09_Sphinx_09-08-12	ProteomeXchange	PXD001860	http://dx.doi.org/10.6019/PXD001860	Peptide Identification	Re_Avaria_03_03_16Sep09_Sphinx_09-08-12	ProteomeXchange	PXD001860	http://dx.doi.org/10.6019/PXD001860
Anabaena_variabilis		75	micrometer	UO	UO:0000017	Phenomenex Jupiter C18	3	micrometer	UO	UO:0000017	300	nanoliter	UO	UO:0000102	Mass Spectrometry	LTQ_2	60000	158084	Re_Avaria_03_04_16Sep09_Sphinx_09-08-13	ProteomeXchange	PXD001860	http://dx.doi.org/10.6019/PXD001860	Peptide Identification	Re_Avaria_03_04_16Sep09_Sphinx_09-08-13	ProteomeXchange	PXD001860	http://dx.doi.org/10.6019/PXD001860
Anabaena_variabilis		75	micrometer	UO	UO:0000017	Phenomenex Jupiter C18	3	micrometer	UO	UO:0000017	300	nanoliter	UO	UO:0000102	Mass Spectrometry	LTQ_2	60000	158091	Re_Avaria_03_05_16Sep09_Sphinx_09-08-14	ProteomeXchange	PXD001860	http://dx.doi.org/10.6019/PXD001860	Peptide Identification	Re_Avaria_03_05_16Sep09_Sphinx_09-08-14	ProteomeXchange	PXD001860	http://dx.doi.org/10.6019/PXD001860
Anabaena_variabilis		75	micrometer	UO	UO:0000017	Phenomenex Jupiter C18	3	micrometer	UO	UO:0000017	300	nanoliter	UO	UO:0000102	Mass Spectrometry	LTQ_2	60000	158096	Re_Avaria_03_06_16Sep09_Sphinx_09-08-11	ProteomeXchange	PXD001860	http://dx.doi.org/10.6019/PXD001860	Peptide Identification	Re_Avaria_03_06_16Sep09_Sphinx_09-08-11	ProteomeXchange	PXD001860	http://dx.doi.org/10.6019/PXD001860
Anabaena_variabilis		75	micrometer	UO	UO:0000017	Phenomenex Jupiter C18	3	micrometer	UO	UO:0000017	300	nanoliter	UO	UO:0000102	Mass Spectrometry	LTQ_2	60000	158102	Re_Avaria_03_07_17Sep09_Sphinx_09-08-12	ProteomeXchange	PXD001860	http://dx.doi.org/10.6019/PXD001860	Peptide Identification	Re_Avaria_03_07_17Sep09_Sphinx_09-08-12	ProteomeXchange	PXD001860	http://dx.doi.org/10.6019/PXD001860
Anabaena_variabilis		75	micrometer	UO	UO:0000017	Phenomenex Jupiter C18	3	micrometer	UO	UO:0000017	300	nanoliter	UO	UO:0000102	Mass Spectrometry	LTQ_2	60000	158106	Re_Avaria_03_08_17Sep09_Sphinx_09-08-13	ProteomeXchange	PXD001860	http://dx.doi.org/10.6019/PXD001860	Peptide Identification	Re_Avaria_03_08_17Sep09_Sphinx_09-08-13	ProteomeXchange	PXD001860	http://dx.doi.org/10.6019/PXD001860
Anabaena_variabilis		75	micrometer	UO	UO:0000017	Phenomenex Jupiter C18	3	micrometer	UO	UO:0000017	300	nanoliter	UO	UO:0000102	Mass Spectrometry	LTQ_2	60000	158115	Re_Avaria_03_09_17Sep09_Sphinx_09-08-14	ProteomeXchange	PXD001860	http://dx.doi.org/10.6019/PXD001860	Peptide Identification	Re_Avaria_03_09_17Sep09_Sphinx_09-08-14	ProteomeXchange	PXD001860	http://dx.doi.org/10.6019/PXD001860
Anabaena_variabilis		75	micrometer	UO	UO:0000017	Phenomenex Jupiter C18	3	micrometer	UO	UO:0000017	300	nanoliter	UO	UO:0000102	Mass Spectrometry	LTQ_2	60000	158129	Re_Avaria_03_10_17Sep09_Sphinx_09-08-11	ProteomeXchange	PXD001860	http://dx.doi.org/10.6019/PXD001860	Peptide Identification	Re_Avaria_03_10_17Sep09_Sphinx_09-08-11	ProteomeXchange	PXD001860	http://dx.doi.org/10.6019/PXD001860
Anabaena_variabilis		75	micrometer	UO	UO:0000017	Phenomenex Jupiter C18	3	micrometer	UO	UO:0000017	300	nanoliter	UO	UO:0000102	Mass Spectrometry	LTQ_2	60000	158146	Re_Avaria_03_11_17Sep09_Sphinx_09-08-12	ProteomeXchange	PXD001860	http://dx.doi.org/10.6019/PXD001860	Peptide Identification	Re_Avaria_03_11_17Sep09_Sphinx_09-08-12	ProteomeXchange	PXD001860	http://dx.doi.org/10.6019/PXD001860
Anabaena_variabilis		75	micrometer	UO	UO:0000017	Phenomenex Jupiter C18	3	micrometer	UO	UO:0000017	300	nanoliter	UO	UO:0000102	Mass Spectrometry	LTQ_2	60000	158171	Re_Avaria_03_12_17Sep09_Sphinx_09-08-13	ProteomeXchange	PXD001860	http://dx.doi.org/10.6019/PXD001860	Peptide Identification	Re_Avaria_03_12_17Sep09_Sphinx_09-08-13	ProteomeXchange	PXD001860	http://dx.doi.org/10.6019/PXD001860
Anabaena_variabilis		75	micrometer	UO	UO:0000017	Phenomenex Jupiter C18	3	micrometer	UO	UO:0000017	300	nanoliter	UO	UO:0000102	Mass Spectrometry	LTQ_2	60000	158177	Re_Avaria_03_13_17Sep09_Sphinx_09-08-14	ProteomeXchange	PXD001860	http://dx.doi.org/10.6019/PXD001860	Peptide Identification	Re_Avaria_03_13_17Sep09_Sphinx_09-08-14	ProteomeXchange	PXD001860	http://dx.doi.org/10.6019/PXD001860
Anabaena_variabilis		75	micrometer	UO	UO:0000017	Phenomenex Jupiter C18	3	micrometer	UO	UO:0000017	300	nanoliter	UO	UO:0000102	Mass Spectrometry	LTQ_2	60000	158182	Re_Avaria_03_14_17Sep09_Sphinx_09-08-11	ProteomeXchange	PXD001860	http://dx.doi.org/10.6019/PXD001860	Peptide Identification	Re_Avaria_03_14_17Sep09_Sphinx_09-08-11	ProteomeXchange	PXD001860	http://dx.doi.org/10.6019/PXD001860
Anabaena_variabilis		75	micrometer	UO	UO:0000017	Phenomenex Jupiter C18	3	micrometer	UO	UO:0000017	300	nanoliter	UO	UO:0000102	Mass Spectrometry	LTQ_2	60000	158187	Re_Avaria_03_15_17Sep09_Sphinx_09-08-12	ProteomeXchange	PXD001860	http://dx.doi.org/10.6019/PXD001860	Peptide Identification	Re_Avaria_03_15_17Sep09_Sphinx_09-08-12	ProteomeXchange	PXD001860	http://dx.doi.org/10.6019/PXD001860
Anabaena_variabilis		75	micrometer	UO	UO:0000017	Phenomenex Jupiter C18	3	micrometer	UO	UO:0000017	300	nanoliter	UO	UO:0000102	Mass Spectrometry	LTQ_2	60000	158192	Re_Avaria_03_16_17Sep09_Sphinx_09-08-13	ProteomeXchange	PXD001860	http://dx.doi.org/10.6019/PXD001860	Peptide Identification	Re_Avaria_03_16_17Sep09_Sphinx_09-08-13	ProteomeXchange	PXD001860	http://dx.doi.org/10.6019/PXD001860
Anabaena_variabilis		75	micrometer	UO	UO:0000017	Phenomenex Jupiter C18	3	micrometer	UO	UO:0000017	300	nanoliter	UO	UO:0000102	Mass Spectrometry	LTQ_2	60000	158205	Re_Avaria_03_17_17Sep09_Sphinx_09-08-14	ProteomeXchange	PXD001860	http://dx.doi.org/10.6019/PXD001860	Peptide Identification	Re_Avaria_03_17_17Sep09_Sphinx_09-08-14	ProteomeXchange	PXD001860	http://dx.doi.org/10.6019/PXD001860
Anabaena_variabilis		75	micrometer	UO	UO:0000017	Phenomenex Jupiter C18	3	micrometer	UO	UO:0000017	300	nanoliter	UO	UO:0000102	Mass Spectrometry	LTQ_2	60000	158216	Re_Avaria_03_18_17Sep09_Sphinx_09-08-11	ProteomeXchange	PXD001860	http://dx.doi.org/10.6019/PXD001860	Peptide Identification	Re_Avaria_03_18_17Sep09_Sphinx_09-08-11	ProteomeXchange	PXD001860	http://dx.doi.org/10.6019/PXD001860
Anabaena_variabilis		75	micrometer	UO	UO:0000017	Phenomenex Jupiter C18	3	micrometer	UO	UO:0000017	300	nanoliter	UO	UO:0000102	Mass Spectrometry	LTQ_2	60000	158223	Re_Avaria_03_19_18Sep09_Sphinx_09-08-12	ProteomeXchange	PXD001860	http://dx.doi.org/10.6019/PXD001860	Peptide Identification	Re_Avaria_03_19_18Sep09_Sphinx_09-08-12	ProteomeXchange	PXD001860	http://dx.doi.org/10.6019/PXD001860
Anabaena_variabilis		75	micrometer	UO	UO:0000017	Phenomenex Jupiter C18	3	micrometer	UO	UO:0000017	300	nanoliter	UO	UO:0000102	Mass Spectrometry	LTQ_2	60000	158231	Re_Avaria_03_20_18Sep09_Sphinx_09-08-13	ProteomeXchange	PXD001860	http://dx.doi.org/10.6019/PXD001860	Peptide Identification	Re_Avaria_03_20_18Sep09_Sphinx_09-08-13	ProteomeXchange	PXD001860	http://dx.doi.org/10.6019/PXD001860
Anabaena_variabilis		75	micrometer	UO	UO:0000017	Phenomenex Jupiter C18	3	micrometer	UO	UO:0000017	300	nanoliter	UO	UO:0000102	Mass Spectrometry	LTQ_2	60000	158241	Re_Avaria_03_21_18Sep09_Sphinx_09-08-14	ProteomeXchange	PXD001860	http://dx.doi.org/10.6019/PXD001860	Peptide Identification	Re_Avaria_03_21_18Sep09_Sphinx_09-08-14	ProteomeXchange	PXD001860	http://dx.doi.org/10.6019/PXD001860
Anabaena_variabilis		75	micrometer	UO	UO:0000017	Phenomenex Jupiter C18	3	micrometer	UO	UO:0000017	300	nanoliter	UO	UO:0000102	Mass Spectrometry	LTQ_2	60000	158248	Re_Avaria_03_22_18Sep09_Sphinx_09-08-11	ProteomeXchange	PXD001860	http://dx.doi.org/10.6019/PXD001860	Peptide Identification	Re_Avaria_03_22_18Sep09_Sphinx_09-08-11	ProteomeXchange	PXD001860	http://dx.doi.org/10.6019/PXD001860
Anabaena_variabilis		75	micrometer	UO	UO:0000017	Phenomenex Jupiter C18	3	micrometer	UO	UO:0000017	300	nanoliter	UO	UO:0000102	Mass Spectrometry	LTQ_2	60000	158256	Re_Avaria_03_23_18Sep09_Sphinx_09-08-12	ProteomeXchange	PXD001860	http://dx.doi.org/10.6019/PXD001860	Peptide Identification	Re_Avaria_03_23_18Sep09_Sphinx_09-08-12	ProteomeXchange	PXD001860	http://dx.doi.org/10.6019/PXD001860
Anabaena_variabilis		75	micrometer	UO	UO:0000017	Phenomenex Jupiter C18	3	micrometer	UO	UO:0000017	300	nanoliter	UO	UO:0000102	Mass Spectrometry	LTQ_2	60000	158260	Re_Avaria_03_24_18Sep09_Sphinx_09-08-11	ProteomeXchange	PXD001860	http://dx.doi.org/10.6019/PXD001860	Peptide Identification	Re_Avaria_03_24_18Sep09_Sphinx_09-08-11	ProteomeXchange	PXD001860	http://dx.doi.org/10.6019/PXD001860
Anabaena_variabilis		75	micrometer	UO	UO:0000017	Phenomenex Jupiter C18	3	micrometer	UO	UO:0000017	300	nanoliter	UO	UO:0000102	Mass Spectrometry	VOrbiETD01	60000	157304	Re_Avaria_04_VorbiA_8Sep09_Falcon_09-07-43	ProteomeXchange	PXD001860	http://dx.doi.org/10.6019/PXD001860	Peptide Identification	Re_Avaria_04_VorbiA_8Sep09_Falcon_09-07-43	ProteomeXchange	PXD001860	http://dx.doi.org/10.6019/PXD001860
Anabaena_variabilis		75	micrometer	UO	UO:0000017	Phenomenex Jupiter C18	3	micrometer	UO	UO:0000017	300	nanoliter	UO	UO:0000102	Mass Spectrometry	VOrbiETD01	60000	156870	Re_Avaria_04_VorbiB_3Sep09_Falcon_09-07-43	ProteomeXchange	PXD001860	http://dx.doi.org/10.6019/PXD001860	Peptide Identification	Re_Avaria_04_VorbiB_3Sep09_Falcon_09-07-43	ProteomeXchange	PXD001860	http://dx.doi.org/10.6019/PXD001860
Anabaena_variabilis		75	micrometer	UO	UO:0000017	Phenomenex Jupiter C18	3	micrometer	UO	UO:0000017	300	nanoliter	UO	UO:0000102	Mass Spectrometry	VOrbiETD01	60000	157340	Re_Avaria_04_VorbiC_8Sep09_Falcon_09-07-43	ProteomeXchange	PXD001860	http://dx.doi.org/10.6019/PXD001860	Peptide Identification	Re_Avaria_04_VorbiC_8Sep09_Falcon_09-07-43	ProteomeXchange	PXD001860	http://dx.doi.org/10.6019/PXD001860
Anabaena_variabilis		75	micrometer	UO	UO:0000017	Phenomenex Jupiter C18	3	micrometer	UO	UO:0000017	300	nanoliter	UO	UO:0000102	Mass Spectrometry	LTQ_2	60000	158285	Re_Avaria_04_01_18Sep09_Sphinx_09-08-12	ProteomeXchange	PXD001860	http://dx.doi.org/10.6019/PXD001860	Peptide Identification	Re_Avaria_04_01_18Sep09_Sphinx_09-08-12	ProteomeXchange	PXD001860	http://dx.doi.org/10.6019/PXD001860
Anabaena_variabilis		75	micrometer	UO	UO:0000017	Phenomenex Jupiter C18	3	micrometer	UO	UO:0000017	300	nanoliter	UO	UO:0000102	Mass Spectrometry	LTQ_2	60000	158294	Re_Avaria_04_02_18Sep09_Sphinx_09-08-13	ProteomeXchange	PXD001860	http://dx.doi.org/10.6019/PXD001860	Peptide Identification	Re_Avaria_04_02_18Sep09_Sphinx_09-08-13	ProteomeXchange	PXD001860	http://dx.doi.org/10.6019/PXD001860
Anabaena_variabilis		75	micrometer	UO	UO:0000017	Phenomenex Jupiter C18	3	micrometer	UO	UO:0000017	300	nanoliter	UO	UO:0000102	Mass Spectrometry	LTQ_2	60000	158304	Re_Avaria_04_03_18Sep09_Sphinx_09-08-14	ProteomeXchange	PXD001860	http://dx.doi.org/10.6019/PXD001860	Peptide Identification	Re_Avaria_04_03_18Sep09_Sphinx_09-08-14	ProteomeXchange	PXD001860	http://dx.doi.org/10.6019/PXD001860
Anabaena_variabilis		75	micrometer	UO	UO:0000017	Phenomenex Jupiter C18	3	micrometer	UO	UO:0000017	300	nanoliter	UO	UO:0000102	Mass Spectrometry	LTQ_2	60000	158319	Re_Avaria_04_04_18Sep09_Sphinx_09-08-11	ProteomeXchange	PXD001860	http://dx.doi.org/10.6019/PXD001860	Peptide Identification	Re_Avaria_04_04_18Sep09_Sphinx_09-08-11	ProteomeXchange	PXD001860	http://dx.doi.org/10.6019/PXD001860
Anabaena_variabilis		75	micrometer	UO	UO:0000017	Phenomenex Jupiter C18	3	micrometer	UO	UO:0000017	300	nanoliter	UO	UO:0000102	Mass Spectrometry	LTQ_2	60000	158327	Re_Avaria_04_05_19Sep09_Sphinx_09-08-12	ProteomeXchange	PXD001860	http://dx.doi.org/10.6019/PXD001860	Peptide Identification	Re_Avaria_04_05_19Sep09_Sphinx_09-08-12	ProteomeXchange	PXD001860	http://dx.doi.org/10.6019/PXD001860
Anabaena_variabilis		75	micrometer	UO	UO:0000017	Phenomenex Jupiter C18	3	micrometer	UO	UO:0000017	300	nanoliter	UO	UO:0000102	Mass Spectrometry	LTQ_2	60000	158336	Re_Avaria_04_06_19Sep09_Sphinx_09-08-13	ProteomeXchange	PXD001860	http://dx.doi.org/10.6019/PXD001860	Peptide Identification	Re_Avaria_04_06_19Sep09_Sphinx_09-08-13	ProteomeXchange	PXD001860	http://dx.doi.org/10.6019/PXD001860
Anabaena_variabilis		75	micrometer	UO	UO:0000017	Phenomenex Jupiter C18	3	micrometer	UO	UO:0000017	300	nanoliter	UO	UO:0000102	Mass Spectrometry	LTQ_2	60000	158346	Re_Avaria_04_07_19Sep09_Sphinx_09-08-14	ProteomeXchange	PXD001860	http://dx.doi.org/10.6019/PXD001860	Peptide Identification	Re_Avaria_04_07_19Sep09_Sphinx_09-08-14	ProteomeXchange	PXD001860	http://dx.doi.org/10.6019/PXD001860
Anabaena_variabilis		75	micrometer	UO	UO:0000017	Phenomenex Jupiter C18	3	micrometer	UO	UO:0000017	300	nanoliter	UO	UO:0000102	Mass Spectrometry	LTQ_2	60000	158353	Re_Avaria_04_08_19Sep09_Sphinx_09-08-11	ProteomeXchange	PXD001860	http://dx.doi.org/10.6019/PXD001860	Peptide Identification	Re_Avaria_04_08_19Sep09_Sphinx_09-08-11	ProteomeXchange	PXD001860	http://dx.doi.org/10.6019/PXD001860
Anabaena_variabilis		75	micrometer	UO	UO:0000017	Phenomenex Jupiter C18	3	micrometer	UO	UO:0000017	300	nanoliter	UO	UO:0000102	Mass Spectrometry	LTQ_2	60000	158363	Re_Avaria_04_09_19Sep09_Sphinx_09-08-12	ProteomeXchange	PXD001860	http://dx.doi.org/10.6019/PXD001860	Peptide Identification	Re_Avaria_04_09_19Sep09_Sphinx_09-08-12	ProteomeXchange	PXD001860	http://dx.doi.org/10.6019/PXD001860
Anabaena_variabilis		75	micrometer	UO	UO:0000017	Phenomenex Jupiter C18	3	micrometer	UO	UO:0000017	300	nanoliter	UO	UO:0000102	Mass Spectrometry	LTQ_2	60000	158370	Re_Avaria_04_10_19Sep09_Sphinx_09-08-13	ProteomeXchange	PXD001860	http://dx.doi.org/10.6019/PXD001860	Peptide Identification	Re_Avaria_04_10_19Sep09_Sphinx_09-08-13	ProteomeXchange	PXD001860	http://dx.doi.org/10.6019/PXD001860
Anabaena_variabilis		75	micrometer	UO	UO:0000017	Phenomenex Jupiter C18	3	micrometer	UO	UO:0000017	300	nanoliter	UO	UO:0000102	Mass Spectrometry	LTQ_2	60000	158378	Re_Avaria_04_11_19Sep09_Sphinx_09-08-14	ProteomeXchange	PXD001860	http://dx.doi.org/10.6019/PXD001860	Peptide Identification	Re_Avaria_04_11_19Sep09_Sphinx_09-08-14	ProteomeXchange	PXD001860	http://dx.doi.org/10.6019/PXD001860
Anabaena_variabilis		75	micrometer	UO	UO:0000017	Phenomenex Jupiter C18	3	micrometer	UO	UO:0000017	300	nanoliter	UO	UO:0000102	Mass Spectrometry	LTQ_2	60000	158386	Re_Avaria_04_12_19Sep09_Sphinx_09-08-11	ProteomeXchange	PXD001860	http://dx.doi.org/10.6019/PXD001860	Peptide Identification	Re_Avaria_04_12_19Sep09_Sphinx_09-08-11	ProteomeXchange	PXD001860	http://dx.doi.org/10.6019/PXD001860
Anabaena_variabilis		75	micrometer	UO	UO:0000017	Phenomenex Jupiter C18	3	micrometer	UO	UO:0000017	300	nanoliter	UO	UO:0000102	Mass Spectrometry	LTQ_2	60000	158393	Re_Avaria_04_13_19Sep09_Sphinx_09-08-12	ProteomeXchange	PXD001860	http://dx.doi.org/10.6019/PXD001860	Peptide Identification	Re_Avaria_04_13_19Sep09_Sphinx_09-08-12	ProteomeXchange	PXD001860	http://dx.doi.org/10.6019/PXD001860
Anabaena_variabilis		75	micrometer	UO	UO:0000017	Phenomenex Jupiter C18	3	micrometer	UO	UO:0000017	300	nanoliter	UO	UO:0000102	Mass Spectrometry	LTQ_2	60000	158400	Re_Avaria_04_14_19Sep09_Sphinx_09-08-13	ProteomeXchange	PXD001860	http://dx.doi.org/10.6019/PXD001860	Peptide Identification	Re_Avaria_04_14_19Sep09_Sphinx_09-08-13	ProteomeXchange	PXD001860	http://dx.doi.org/10.6019/PXD001860
Anabaena_variabilis		75	micrometer	UO	UO:0000017	Phenomenex Jupiter C18	3	micrometer	UO	UO:0000017	300	nanoliter	UO	UO:0000102	Mass Spectrometry	LTQ_2	60000	158405	Re_Avaria_04_15_19Sep09_Sphinx_09-08-14	ProteomeXchange	PXD001860	http://dx.doi.org/10.6019/PXD001860	Peptide Identification	Re_Avaria_04_15_19Sep09_Sphinx_09-08-14	ProteomeXchange	PXD001860	http://dx.doi.org/10.6019/PXD001860
Anabaena_variabilis		75	micrometer	UO	UO:0000017	Phenomenex Jupiter C18	3	micrometer	UO	UO:0000017	300	nanoliter	UO	UO:0000102	Mass Spectrometry	LTQ_2	60000	158415	Re_Avaria_04_16_19Sep09_Sphinx_09-08-11	ProteomeXchange	PXD001860	http://dx.doi.org/10.6019/PXD001860	Peptide Identification	Re_Avaria_04_16_19Sep09_Sphinx_09-08-11	ProteomeXchange	PXD001860	http://dx.doi.org/10.6019/PXD001860
Anabaena_variabilis		75	micrometer	UO	UO:0000017	Phenomenex Jupiter C18	3	micrometer	UO	UO:0000017	300	nanoliter	UO	UO:0000102	Mass Spectrometry	LTQ_2	60000	158428	Re_Avaria_04_17_19Sep09_Sphinx_09-08-12	ProteomeXchange	PXD001860	http://dx.doi.org/10.6019/PXD001860	Peptide Identification	Re_Avaria_04_17_19Sep09_Sphinx_09-08-12	ProteomeXchange	PXD001860	http://dx.doi.org/10.6019/PXD001860
Anabaena_variabilis		75	micrometer	UO	UO:0000017	Phenomenex Jupiter C18	3	micrometer	UO	UO:0000017	300	nanoliter	UO	UO:0000102	Mass Spectrometry	LTQ_2	60000	158433	Re_Avaria_04_18_20Sep09_Sphinx_09-08-13	ProteomeXchange	PXD001860	http://dx.doi.org/10.6019/PXD001860	Peptide Identification	Re_Avaria_04_18_20Sep09_Sphinx_09-08-13	ProteomeXchange	PXD001860	http://dx.doi.org/10.6019/PXD001860
Anabaena_variabilis		75	micrometer	UO	UO:0000017	Phenomenex Jupiter C18	3	micrometer	UO	UO:0000017	300	nanoliter	UO	UO:0000102	Mass Spectrometry	LTQ_2	60000	158440	Re_Avaria_04_19_20Sep09_Sphinx_09-08-14	ProteomeXchange	PXD001860	http://dx.doi.org/10.6019/PXD001860	Peptide Identification	Re_Avaria_04_19_20Sep09_Sphinx_09-08-14	ProteomeXchange	PXD001860	http://dx.doi.org/10.6019/PXD001860
Anabaena_variabilis		75	micrometer	UO	UO:0000017	Phenomenex Jupiter C18	3	micrometer	UO	UO:0000017	300	nanoliter	UO	UO:0000102	Mass Spectrometry	LTQ_2	60000	158447	Re_Avaria_04_20_20Sep09_Sphinx_09-08-11	ProteomeXchange	PXD001860	http://dx.doi.org/10.6019/PXD001860	Peptide Identification	Re_Avaria_04_20_20Sep09_Sphinx_09-08-11	ProteomeXchange	PXD001860	http://dx.doi.org/10.6019/PXD001860
Anabaena_variabilis		75	micrometer	UO	UO:0000017	Phenomenex Jupiter C18	3	micrometer	UO	UO:0000017	300	nanoliter	UO	UO:0000102	Mass Spectrometry	LTQ_2	60000	158454	Re_Avaria_04_21_20Sep09_Sphinx_09-08-12	ProteomeXchange	PXD001860	http://dx.doi.org/10.6019/PXD001860	Peptide Identification	Re_Avaria_04_21_20Sep09_Sphinx_09-08-12	ProteomeXchange	PXD001860	http://dx.doi.org/10.6019/PXD001860
Anabaena_variabilis		75	micrometer	UO	UO:0000017	Phenomenex Jupiter C18	3	micrometer	UO	UO:0000017	300	nanoliter	UO	UO:0000102	Mass Spectrometry	LTQ_2	60000	158459	Re_Avaria_04_22_20Sep09_Sphinx_09-08-13	ProteomeXchange	PXD001860	http://dx.doi.org/10.6019/PXD001860	Peptide Identification	Re_Avaria_04_22_20Sep09_Sphinx_09-08-13	ProteomeXchange	PXD001860	http://dx.doi.org/10.6019/PXD001860
Anabaena_variabilis		75	micrometer	UO	UO:0000017	Phenomenex Jupiter C18	3	micrometer	UO	UO:0000017	300	nanoliter	UO	UO:0000102	Mass Spectrometry	LTQ_2	60000	158465	Re_Avaria_04_23_20Sep09_Sphinx_09-08-14	ProteomeXchange	PXD001860	http://dx.doi.org/10.6019/PXD001860	Peptide Identification	Re_Avaria_04_23_20Sep09_Sphinx_09-08-14	ProteomeXchange	PXD001860	http://dx.doi.org/10.6019/PXD001860
Anabaena_variabilis		75	micrometer	UO	UO:0000017	Phenomenex Jupiter C18	3	micrometer	UO	UO:0000017	300	nanoliter	UO	UO:0000102	Mass Spectrometry	LTQ_2	60000	158472	Re_Avaria_04_24_20Sep09_Sphinx_09-08-11	ProteomeXchange	PXD001860	http://dx.doi.org/10.6019/PXD001860	Peptide Identification	Re_Avaria_04_24_20Sep09_Sphinx_09-08-11	ProteomeXchange	PXD001860	http://dx.doi.org/10.6019/PXD001860
Anabaena_variabilis		75	micrometer	UO	UO:0000017	Phenomenex Jupiter C18	3	micrometer	UO	UO:0000017	300	nanoliter	UO	UO:0000102	Mass Spectrometry	VOrbiETD01	60000	157115	Re_Avaria_05_VorbiA_3Sep09_Falcon_09-07-43	ProteomeXchange	PXD001860	http://dx.doi.org/10.6019/PXD001860	Peptide Identification	Re_Avaria_05_VorbiA_3Sep09_Falcon_09-07-43	ProteomeXchange	PXD001860	http://dx.doi.org/10.6019/PXD001860
Anabaena_variabilis		75	micrometer	UO	UO:0000017	Phenomenex Jupiter C18	3	micrometer	UO	UO:0000017	300	nanoliter	UO	UO:0000102	Mass Spectrometry	VOrbiETD01	60000	157125	Re_Avaria_05_VorbiB_3Sep09_Falcon_09-07-41	ProteomeXchange	PXD001860	http://dx.doi.org/10.6019/PXD001860	Peptide Identification	Re_Avaria_05_VorbiB_3Sep09_Falcon_09-07-41	ProteomeXchange	PXD001860	http://dx.doi.org/10.6019/PXD001860
Anabaena_variabilis		75	micrometer	UO	UO:0000017	Phenomenex Jupiter C18	3	micrometer	UO	UO:0000017	300	nanoliter	UO	UO:0000102	Mass Spectrometry	VOrbiETD01	60000	156837	Re_Avaria_05_VorbiC_3Sep09_Falcon_09-07-43	ProteomeXchange	PXD001860	http://dx.doi.org/10.6019/PXD001860	Peptide Identification	Re_Avaria_05_VorbiC_3Sep09_Falcon_09-07-43	ProteomeXchange	PXD001860	http://dx.doi.org/10.6019/PXD001860
Anabaena_variabilis		75	micrometer	UO	UO:0000017	Phenomenex Jupiter C18	3	micrometer	UO	UO:0000017	300	nanoliter	UO	UO:0000102	Mass Spectrometry	LTQ_2	60000	158508	Re_Avaria_05_01_20Sep09_Sphinx_09-08-13	ProteomeXchange	PXD001860	http://dx.doi.org/10.6019/PXD001860	Peptide Identification	Re_Avaria_05_01_20Sep09_Sphinx_09-08-13	ProteomeXchange	PXD001860	http://dx.doi.org/10.6019/PXD001860
Anabaena_variabilis		75	micrometer	UO	UO:0000017	Phenomenex Jupiter C18	3	micrometer	UO	UO:0000017	300	nanoliter	UO	UO:0000102	Mass Spectrometry	LTQ_2	60000	158516	Re_Avaria_05_02_20Sep09_Sphinx_09-08-14	ProteomeXchange	PXD001860	http://dx.doi.org/10.6019/PXD001860	Peptide Identification	Re_Avaria_05_02_20Sep09_Sphinx_09-08-14	ProteomeXchange	PXD001860	http://dx.doi.org/10.6019/PXD001860
Anabaena_variabilis		75	micrometer	UO	UO:0000017	Phenomenex Jupiter C18	3	micrometer	UO	UO:0000017	300	nanoliter	UO	UO:0000102	Mass Spectrometry	LTQ_2	60000	158526	Re_Avaria_05_03_20Sep09_Sphinx_09-08-11	ProteomeXchange	PXD001860	http://dx.doi.org/10.6019/PXD001860	Peptide Identification	Re_Avaria_05_03_20Sep09_Sphinx_09-08-11	ProteomeXchange	PXD001860	http://dx.doi.org/10.6019/PXD001860
Anabaena_variabilis		75	micrometer	UO	UO:0000017	Phenomenex Jupiter C18	3	micrometer	UO	UO:0000017	300	nanoliter	UO	UO:0000102	Mass Spectrometry	LTQ_2	60000	158590	Re_Avaria_05_04_21Sep09_Sphinx_09-08-11	ProteomeXchange	PXD001860	http://dx.doi.org/10.6019/PXD001860	Peptide Identification	Re_Avaria_05_04_21Sep09_Sphinx_09-08-11	ProteomeXchange	PXD001860	http://dx.doi.org/10.6019/PXD001860
Anabaena_variabilis		75	micrometer	UO	UO:0000017	Phenomenex Jupiter C18	3	micrometer	UO	UO:0000017	300	nanoliter	UO	UO:0000102	Mass Spectrometry	LTQ_2	60000	158543	Re_Avaria_05_05_20Sep09_Sphinx_09-08-13	ProteomeXchange	PXD001860	http://dx.doi.org/10.6019/PXD001860	Peptide Identification	Re_Avaria_05_05_20Sep09_Sphinx_09-08-13	ProteomeXchange	PXD001860	http://dx.doi.org/10.6019/PXD001860
Anabaena_variabilis		75	micrometer	UO	UO:0000017	Phenomenex Jupiter C18	3	micrometer	UO	UO:0000017	300	nanoliter	UO	UO:0000102	Mass Spectrometry	LTQ_2	60000	158552	Re_Avaria_05_06_20Sep09_Sphinx_09-08-14	ProteomeXchange	PXD001860	http://dx.doi.org/10.6019/PXD001860	Peptide Identification	Re_Avaria_05_06_20Sep09_Sphinx_09-08-14	ProteomeXchange	PXD001860	http://dx.doi.org/10.6019/PXD001860
Anabaena_variabilis		75	micrometer	UO	UO:0000017	Phenomenex Jupiter C18	3	micrometer	UO	UO:0000017	300	nanoliter	UO	UO:0000102	Mass Spectrometry	LTQ_2	60000	158559	Re_Avaria_05_07_20Sep09_Sphinx_09-08-11	ProteomeXchange	PXD001860	http://dx.doi.org/10.6019/PXD001860	Peptide Identification	Re_Avaria_05_07_20Sep09_Sphinx_09-08-11	ProteomeXchange	PXD001860	http://dx.doi.org/10.6019/PXD001860
Anabaena_variabilis		75	micrometer	UO	UO:0000017	Phenomenex Jupiter C18	3	micrometer	UO	UO:0000017	300	nanoliter	UO	UO:0000102	Mass Spectrometry	LTQ_2	60000	158596	Re_Avaria_05_08_21Sep09_Sphinx_09-08-12	ProteomeXchange	PXD001860	http://dx.doi.org/10.6019/PXD001860	Peptide Identification	Re_Avaria_05_08_21Sep09_Sphinx_09-08-12	ProteomeXchange	PXD001860	http://dx.doi.org/10.6019/PXD001860
Anabaena_variabilis		75	micrometer	UO	UO:0000017	Phenomenex Jupiter C18	3	micrometer	UO	UO:0000017	300	nanoliter	UO	UO:0000102	Mass Spectrometry	LTQ_2	60000	158572	Re_Avaria_05_09_20Sep09_Sphinx_09-08-13	ProteomeXchange	PXD001860	http://dx.doi.org/10.6019/PXD001860	Peptide Identification	Re_Avaria_05_09_20Sep09_Sphinx_09-08-13	ProteomeXchange	PXD001860	http://dx.doi.org/10.6019/PXD001860
Anabaena_variabilis		75	micrometer	UO	UO:0000017	Phenomenex Jupiter C18	3	micrometer	UO	UO:0000017	300	nanoliter	UO	UO:0000102	Mass Spectrometry	LTQ_2	60000	158605	Re_Avaria_05_10_21Sep09_Sphinx_09-08-13	ProteomeXchange	PXD001860	http://dx.doi.org/10.6019/PXD001860	Peptide Identification	Re_Avaria_05_10_21Sep09_Sphinx_09-08-13	ProteomeXchange	PXD001860	http://dx.doi.org/10.6019/PXD001860
Anabaena_variabilis		75	micrometer	UO	UO:0000017	Phenomenex Jupiter C18	3	micrometer	UO	UO:0000017	300	nanoliter	UO	UO:0000102	Mass Spectrometry	LTQ_2	60000	158614	Re_Avaria_05_11_21Sep09_Sphinx_09-08-14	ProteomeXchange	PXD001860	http://dx.doi.org/10.6019/PXD001860	Peptide Identification	Re_Avaria_05_11_21Sep09_Sphinx_09-08-14	ProteomeXchange	PXD001860	http://dx.doi.org/10.6019/PXD001860
Anabaena_variabilis		75	micrometer	UO	UO:0000017	Phenomenex Jupiter C18	3	micrometer	UO	UO:0000017	300	nanoliter	UO	UO:0000102	Mass Spectrometry	LTQ_2	60000	158621	Re_Avaria_05_12_21Sep09_Sphinx_09-08-11	ProteomeXchange	PXD001860	http://dx.doi.org/10.6019/PXD001860	Peptide Identification	Re_Avaria_05_12_21Sep09_Sphinx_09-08-11	ProteomeXchange	PXD001860	http://dx.doi.org/10.6019/PXD001860
Anabaena_variabilis		75	micrometer	UO	UO:0000017	Phenomenex Jupiter C18	3	micrometer	UO	UO:0000017	300	nanoliter	UO	UO:0000102	Mass Spectrometry	LTQ_2	60000	158631	Re_Avaria_05_13_21Sep09_Sphinx_09-08-12	ProteomeXchange	PXD001860	http://dx.doi.org/10.6019/PXD001860	Peptide Identification	Re_Avaria_05_13_21Sep09_Sphinx_09-08-12	ProteomeXchange	PXD001860	http://dx.doi.org/10.6019/PXD001860
Anabaena_variabilis		75	micrometer	UO	UO:0000017	Phenomenex Jupiter C18	3	micrometer	UO	UO:0000017	300	nanoliter	UO	UO:0000102	Mass Spectrometry	LTQ_2	60000	158640	Re_Avaria_05_14_22Sep09_Sphinx_09-08-13	ProteomeXchange	PXD001860	http://dx.doi.org/10.6019/PXD001860	Peptide Identification	Re_Avaria_05_14_22Sep09_Sphinx_09-08-13	ProteomeXchange	PXD001860	http://dx.doi.org/10.6019/PXD001860
Anabaena_variabilis		75	micrometer	UO	UO:0000017	Phenomenex Jupiter C18	3	micrometer	UO	UO:0000017	300	nanoliter	UO	UO:0000102	Mass Spectrometry	LTQ_2	60000	158648	Re_Avaria_05_15_22Sep09_Sphinx_09-08-14	ProteomeXchange	PXD001860	http://dx.doi.org/10.6019/PXD001860	Peptide Identification	Re_Avaria_05_15_22Sep09_Sphinx_09-08-14	ProteomeXchange	PXD001860	http://dx.doi.org/10.6019/PXD001860
Anabaena_variabilis		75	micrometer	UO	UO:0000017	Phenomenex Jupiter C18	3	micrometer	UO	UO:0000017	300	nanoliter	UO	UO:0000102	Mass Spectrometry	LTQ_2	60000	158656	Re_Avaria_05_16_22Sep09_Sphinx_09-08-11	ProteomeXchange	PXD001860	http://dx.doi.org/10.6019/PXD001860	Peptide Identification	Re_Avaria_05_16_22Sep09_Sphinx_09-08-11	ProteomeXchange	PXD001860	http://dx.doi.org/10.6019/PXD001860
Anabaena_variabilis		75	micrometer	UO	UO:0000017	Phenomenex Jupiter C18	3	micrometer	UO	UO:0000017	300	nanoliter	UO	UO:0000102	Mass Spectrometry	LTQ_2	60000	158661	Re_Avaria_05_17_22Sep09_Sphinx_09-08-12	ProteomeXchange	PXD001860	http://dx.doi.org/10.6019/PXD001860	Peptide Identification	Re_Avaria_05_17_22Sep09_Sphinx_09-08-12	ProteomeXchange	PXD001860	http://dx.doi.org/10.6019/PXD001860
Anabaena_variabilis		75	micrometer	UO	UO:0000017	Phenomenex Jupiter C18	3	micrometer	UO	UO:0000017	300	nanoliter	UO	UO:0000102	Mass Spectrometry	LTQ_2	60000	158670	Re_Avaria_05_18_22Sep09_Sphinx_09-08-13	ProteomeXchange	PXD001860	http://dx.doi.org/10.6019/PXD001860	Peptide Identification	Re_Avaria_05_18_22Sep09_Sphinx_09-08-13	ProteomeXchange	PXD001860	http://dx.doi.org/10.6019/PXD001860
Anabaena_variabilis		75	micrometer	UO	UO:0000017	Phenomenex Jupiter C18	3	micrometer	UO	UO:0000017	300	nanoliter	UO	UO:0000102	Mass Spectrometry	LTQ_2	60000	158679	Re_Avaria_05_19_22Sep09_Sphinx_09-08-14	ProteomeXchange	PXD001860	http://dx.doi.org/10.6019/PXD001860	Peptide Identification	Re_Avaria_05_19_22Sep09_Sphinx_09-08-14	ProteomeXchange	PXD001860	http://dx.doi.org/10.6019/PXD001860
Anabaena_variabilis		75	micrometer	UO	UO:0000017	Phenomenex Jupiter C18	3	micrometer	UO	UO:0000017	300	nanoliter	UO	UO:0000102	Mass Spectrometry	LTQ_2	60000	158694	Re_Avaria_05_20_22Sep09_Sphinx_09-08-11	ProteomeXchange	PXD001860	http://dx.doi.org/10.6019/PXD001860	Peptide Identification	Re_Avaria_05_20_22Sep09_Sphinx_09-08-11	ProteomeXchange	PXD001860	http://dx.doi.org/10.6019/PXD001860
Anabaena_variabilis		75	micrometer	UO	UO:0000017	Phenomenex Jupiter C18	3	micrometer	UO	UO:0000017	300	nanoliter	UO	UO:0000102	Mass Spectrometry	LTQ_2	60000	158701	Re_Avaria_05_21_22Sep09_Sphinx_09-08-12	ProteomeXchange	PXD001860	http://dx.doi.org/10.6019/PXD001860	Peptide Identification	Re_Avaria_05_21_22Sep09_Sphinx_09-08-12	ProteomeXchange	PXD001860	http://dx.doi.org/10.6019/PXD001860
Anabaena_variabilis		75	micrometer	UO	UO:0000017	Phenomenex Jupiter C18	3	micrometer	UO	UO:0000017	300	nanoliter	UO	UO:0000102	Mass Spectrometry	LTQ_2	60000	158709	Re_Avaria_05_22_22Sep09_Sphinx_09-08-13	ProteomeXchange	PXD001860	http://dx.doi.org/10.6019/PXD001860	Peptide Identification	Re_Avaria_05_22_22Sep09_Sphinx_09-08-13	ProteomeXchange	PXD001860	http://dx.doi.org/10.6019/PXD001860
Anabaena_variabilis		75	micrometer	UO	UO:0000017	Phenomenex Jupiter C18	3	micrometer	UO	UO:0000017	300	nanoliter	UO	UO:0000102	Mass Spectrometry	LTQ_2	60000	158717	Re_Avaria_05_23_22Sep09_Sphinx_09-08-14	ProteomeXchange	PXD001860	http://dx.doi.org/10.6019/PXD001860	Peptide Identification	Re_Avaria_05_23_22Sep09_Sphinx_09-08-14	ProteomeXchange	PXD001860	http://dx.doi.org/10.6019/PXD001860
Anabaena_variabilis		75	micrometer	UO	UO:0000017	Phenomenex Jupiter C18	3	micrometer	UO	UO:0000017	300	nanoliter	UO	UO:0000102	Mass Spectrometry	LTQ_2	60000	158724	Re_Avaria_05_24_22Sep09_Sphinx_09-08-11	ProteomeXchange	PXD001860	http://dx.doi.org/10.6019/PXD001860	Peptide Identification	Re_Avaria_05_24_22Sep09_Sphinx_09-08-11	ProteomeXchange	PXD001860	http://dx.doi.org/10.6019/PXD001860
Anabaena_variabilis		75	micrometer	UO	UO:0000017	Phenomenex Jupiter C18	3	micrometer	UO	UO:0000017	300	nanoliter	UO	UO:0000102	Mass Spectrometry	VOrbiETD01	60000	157083	Re_Avaria_06_VorbiA_3Sep09_Falcon_09-07-41	ProteomeXchange	PXD001860	http://dx.doi.org/10.6019/PXD001860	Peptide Identification	Re_Avaria_06_VorbiA_3Sep09_Falcon_09-07-41	ProteomeXchange	PXD001860	http://dx.doi.org/10.6019/PXD001860
Anabaena_variabilis		75	micrometer	UO	UO:0000017	Phenomenex Jupiter C18	3	micrometer	UO	UO:0000017	300	nanoliter	UO	UO:0000102	Mass Spectrometry	VOrbiETD01	60000	156855	Re_Avaria_06_VorbiB_3Sep09_Falcon_09-07-41	ProteomeXchange	PXD001860	http://dx.doi.org/10.6019/PXD001860	Peptide Identification	Re_Avaria_06_VorbiB_3Sep09_Falcon_09-07-41	ProteomeXchange	PXD001860	http://dx.doi.org/10.6019/PXD001860
Anabaena_variabilis		75	micrometer	UO	UO:0000017	Phenomenex Jupiter C18	3	micrometer	UO	UO:0000017	300	nanoliter	UO	UO:0000102	Mass Spectrometry	VOrbiETD01	60000	157105	Re_Avaria_06_VorbiC_3Sep09_Falcon_09-07-41	ProteomeXchange	PXD001860	http://dx.doi.org/10.6019/PXD001860	Peptide Identification	Re_Avaria_06_VorbiC_3Sep09_Falcon_09-07-41	ProteomeXchange	PXD001860	http://dx.doi.org/10.6019/PXD001860
Anabaena_variabilis		75	micrometer	UO	UO:0000017	Phenomenex Jupiter C18	3	micrometer	UO	UO:0000017	300	nanoliter	UO	UO:0000102	Mass Spectrometry	LTQ_2	60000	158741	Re_Avaria_06_01_22Sep09_Sphinx_09-08-13	ProteomeXchange	PXD001860	http://dx.doi.org/10.6019/PXD001860	Peptide Identification	Re_Avaria_06_01_22Sep09_Sphinx_09-08-13	ProteomeXchange	PXD001860	http://dx.doi.org/10.6019/PXD001860
Anabaena_variabilis		75	micrometer	UO	UO:0000017	Phenomenex Jupiter C18	3	micrometer	UO	UO:0000017	300	nanoliter	UO	UO:0000102	Mass Spectrometry	LTQ_2	60000	158749	Re_Avaria_06_02_23Sep09_Sphinx_09-08-14	ProteomeXchange	PXD001860	http://dx.doi.org/10.6019/PXD001860	Peptide Identification	Re_Avaria_06_02_23Sep09_Sphinx_09-08-14	ProteomeXchange	PXD001860	http://dx.doi.org/10.6019/PXD001860
Anabaena_variabilis		75	micrometer	UO	UO:0000017	Phenomenex Jupiter C18	3	micrometer	UO	UO:0000017	300	nanoliter	UO	UO:0000102	Mass Spectrometry	LTQ_2	60000	158756	Re_Avaria_06_03_23Sep09_Sphinx_09-08-11	ProteomeXchange	PXD001860	http://dx.doi.org/10.6019/PXD001860	Peptide Identification	Re_Avaria_06_03_23Sep09_Sphinx_09-08-11	ProteomeXchange	PXD001860	http://dx.doi.org/10.6019/PXD001860
Anabaena_variabilis		75	micrometer	UO	UO:0000017	Phenomenex Jupiter C18	3	micrometer	UO	UO:0000017	300	nanoliter	UO	UO:0000102	Mass Spectrometry	LTQ_2	60000	158764	Re_Avaria_06_04_23Sep09_Sphinx_09-08-12	ProteomeXchange	PXD001860	http://dx.doi.org/10.6019/PXD001860	Peptide Identification	Re_Avaria_06_04_23Sep09_Sphinx_09-08-12	ProteomeXchange	PXD001860	http://dx.doi.org/10.6019/PXD001860
Anabaena_variabilis		75	micrometer	UO	UO:0000017	Phenomenex Jupiter C18	3	micrometer	UO	UO:0000017	300	nanoliter	UO	UO:0000102	Mass Spectrometry	LTQ_2	60000	158772	Re_Avaria_06_05_23Sep09_Sphinx_09-08-13	ProteomeXchange	PXD001860	http://dx.doi.org/10.6019/PXD001860	Peptide Identification	Re_Avaria_06_05_23Sep09_Sphinx_09-08-13	ProteomeXchange	PXD001860	http://dx.doi.org/10.6019/PXD001860
Anabaena_variabilis		75	micrometer	UO	UO:0000017	Phenomenex Jupiter C18	3	micrometer	UO	UO:0000017	300	nanoliter	UO	UO:0000102	Mass Spectrometry	LTQ_2	60000	158780	Re_Avaria_06_06_23Sep09_Sphinx_09-08-14	ProteomeXchange	PXD001860	http://dx.doi.org/10.6019/PXD001860	Peptide Identification	Re_Avaria_06_06_23Sep09_Sphinx_09-08-14	ProteomeXchange	PXD001860	http://dx.doi.org/10.6019/PXD001860
Anabaena_variabilis		75	micrometer	UO	UO:0000017	Phenomenex Jupiter C18	3	micrometer	UO	UO:0000017	300	nanoliter	UO	UO:0000102	Mass Spectrometry	LTQ_2	60000	159102	Re_Avaria_06_07_27Sep09_Sphinx_09-08-11	ProteomeXchange	PXD001860	http://dx.doi.org/10.6019/PXD001860	Peptide Identification	Re_Avaria_06_07_27Sep09_Sphinx_09-08-11	ProteomeXchange	PXD001860	http://dx.doi.org/10.6019/PXD001860
Anabaena_variabilis		75	micrometer	UO	UO:0000017	Phenomenex Jupiter C18	3	micrometer	UO	UO:0000017	300	nanoliter	UO	UO:0000102	Mass Spectrometry	LTQ_2	60000	159110	Re_Avaria_06_08_26Sep09_Sphinx_09-08-12	ProteomeXchange	PXD001860	http://dx.doi.org/10.6019/PXD001860	Peptide Identification	Re_Avaria_06_08_26Sep09_Sphinx_09-08-12	ProteomeXchange	PXD001860	http://dx.doi.org/10.6019/PXD001860
Anabaena_variabilis		75	micrometer	UO	UO:0000017	Phenomenex Jupiter C18	3	micrometer	UO	UO:0000017	300	nanoliter	UO	UO:0000102	Mass Spectrometry	LTQ_2	60000	159116	Re_Avaria_06_09_26Sep09_Sphinx_09-08-13	ProteomeXchange	PXD001860	http://dx.doi.org/10.6019/PXD001860	Peptide Identification	Re_Avaria_06_09_26Sep09_Sphinx_09-08-13	ProteomeXchange	PXD001860	http://dx.doi.org/10.6019/PXD001860
Anabaena_variabilis		75	micrometer	UO	UO:0000017	Phenomenex Jupiter C18	3	micrometer	UO	UO:0000017	300	nanoliter	UO	UO:0000102	Mass Spectrometry	LTQ_2	60000	159123	Re_Avaria_06_10_26Sep09_Sphinx_09-08-14	ProteomeXchange	PXD001860	http://dx.doi.org/10.6019/PXD001860	Peptide Identification	Re_Avaria_06_10_26Sep09_Sphinx_09-08-14	ProteomeXchange	PXD001860	http://dx.doi.org/10.6019/PXD001860
Anabaena_variabilis		75	micrometer	UO	UO:0000017	Phenomenex Jupiter C18	3	micrometer	UO	UO:0000017	300	nanoliter	UO	UO:0000102	Mass Spectrometry	LTQ_2	60000	159130	Re_Avaria_06_11_26Sep09_Sphinx_09-08-11	ProteomeXchange	PXD001860	http://dx.doi.org/10.6019/PXD001860	Peptide Identification	Re_Avaria_06_11_26Sep09_Sphinx_09-08-11	ProteomeXchange	PXD001860	http://dx.doi.org/10.6019/PXD001860
Anabaena_variabilis		75	micrometer	UO	UO:0000017	Phenomenex Jupiter C18	3	micrometer	UO	UO:0000017	300	nanoliter	UO	UO:0000102	Mass Spectrometry	LTQ_2	60000	159134	Re_Avaria_06_12_26Sep09_Sphinx_09-08-12	ProteomeXchange	PXD001860	http://dx.doi.org/10.6019/PXD001860	Peptide Identification	Re_Avaria_06_12_26Sep09_Sphinx_09-08-12	ProteomeXchange	PXD001860	http://dx.doi.org/10.6019/PXD001860
Anabaena_variabilis		75	micrometer	UO	UO:0000017	Phenomenex Jupiter C18	3	micrometer	UO	UO:0000017	300	nanoliter	UO	UO:0000102	Mass Spectrometry	LTQ_2	60000	159141	Re_Avaria_06_13_26Sep09_Sphinx_09-08-13	ProteomeXchange	PXD001860	http://dx.doi.org/10.6019/PXD001860	Peptide Identification	Re_Avaria_06_13_26Sep09_Sphinx_09-08-13	ProteomeXchange	PXD001860	http://dx.doi.org/10.6019/PXD001860
Anabaena_variabilis		75	micrometer	UO	UO:0000017	Phenomenex Jupiter C18	3	micrometer	UO	UO:0000017	300	nanoliter	UO	UO:0000102	Mass Spectrometry	LTQ_2	60000	159149	Re_Avaria_06_14_26Sep09_Sphinx_09-08-14	ProteomeXchange	PXD001860	http://dx.doi.org/10.6019/PXD001860	Peptide Identification	Re_Avaria_06_14_26Sep09_Sphinx_09-08-14	ProteomeXchange	PXD001860	http://dx.doi.org/10.6019/PXD001860
Anabaena_variabilis		75	micrometer	UO	UO:0000017	Phenomenex Jupiter C18	3	micrometer	UO	UO:0000017	300	nanoliter	UO	UO:0000102	Mass Spectrometry	LTQ_2	60000	159158	Re_Avaria_06_15_26Sep09_Sphinx_09-08-11	ProteomeXchange	PXD001860	http://dx.doi.org/10.6019/PXD001860	Peptide Identification	Re_Avaria_06_15_26Sep09_Sphinx_09-08-11	ProteomeXchange	PXD001860	http://dx.doi.org/10.6019/PXD001860
Anabaena_variabilis		75	micrometer	UO	UO:0000017	Phenomenex Jupiter C18	3	micrometer	UO	UO:0000017	300	nanoliter	UO	UO:0000102	Mass Spectrometry	LTQ_2	60000	159165	Re_Avaria_06_16_26Sep09_Sphinx_09-08-12	ProteomeXchange	PXD001860	http://dx.doi.org/10.6019/PXD001860	Peptide Identification	Re_Avaria_06_16_26Sep09_Sphinx_09-08-12	ProteomeXchange	PXD001860	http://dx.doi.org/10.6019/PXD001860
Anabaena_variabilis		75	micrometer	UO	UO:0000017	Phenomenex Jupiter C18	3	micrometer	UO	UO:0000017	300	nanoliter	UO	UO:0000102	Mass Spectrometry	LTQ_2	60000	159172	Re_Avaria_06_17_26Sep09_Sphinx_09-08-13	ProteomeXchange	PXD001860	http://dx.doi.org/10.6019/PXD001860	Peptide Identification	Re_Avaria_06_17_26Sep09_Sphinx_09-08-13	ProteomeXchange	PXD001860	http://dx.doi.org/10.6019/PXD001860
Anabaena_variabilis		75	micrometer	UO	UO:0000017	Phenomenex Jupiter C18	3	micrometer	UO	UO:0000017	300	nanoliter	UO	UO:0000102	Mass Spectrometry	LTQ_2	60000	159180	Re_Avaria_06_18_26Sep09_Sphinx_09-08-14	ProteomeXchange	PXD001860	http://dx.doi.org/10.6019/PXD001860	Peptide Identification	Re_Avaria_06_18_26Sep09_Sphinx_09-08-14	ProteomeXchange	PXD001860	http://dx.doi.org/10.6019/PXD001860
Anabaena_variabilis		75	micrometer	UO	UO:0000017	Phenomenex Jupiter C18	3	micrometer	UO	UO:0000017	300	nanoliter	UO	UO:0000102	Mass Spectrometry	LTQ_2	60000	159187	Re_Avaria_06_19_26Sep09_Sphinx_09-08-11	ProteomeXchange	PXD001860	http://dx.doi.org/10.6019/PXD001860	Peptide Identification	Re_Avaria_06_19_26Sep09_Sphinx_09-08-11	ProteomeXchange	PXD001860	http://dx.doi.org/10.6019/PXD001860
Anabaena_variabilis		75	micrometer	UO	UO:0000017	Phenomenex Jupiter C18	3	micrometer	UO	UO:0000017	300	nanoliter	UO	UO:0000102	Mass Spectrometry	LTQ_2	60000	159195	Re_Avaria_06_20_26Sep09_Sphinx_09-08-12	ProteomeXchange	PXD001860	http://dx.doi.org/10.6019/PXD001860	Peptide Identification	Re_Avaria_06_20_26Sep09_Sphinx_09-08-12	ProteomeXchange	PXD001860	http://dx.doi.org/10.6019/PXD001860
Anabaena_variabilis		75	micrometer	UO	UO:0000017	Phenomenex Jupiter C18	3	micrometer	UO	UO:0000017	300	nanoliter	UO	UO:0000102	Mass Spectrometry	LTQ_2	60000	159203	Re_Avaria_06_21_26Sep09_Sphinx_09-08-13	ProteomeXchange	PXD001860	http://dx.doi.org/10.6019/PXD001860	Peptide Identification	Re_Avaria_06_21_26Sep09_Sphinx_09-08-13	ProteomeXchange	PXD001860	http://dx.doi.org/10.6019/PXD001860
Anabaena_variabilis		75	micrometer	UO	UO:0000017	Phenomenex Jupiter C18	3	micrometer	UO	UO:0000017	300	nanoliter	UO	UO:0000102	Mass Spectrometry	LTQ_2	60000	159216	Re_Avaria_06_22_26Sep09_Sphinx_09-08-14	ProteomeXchange	PXD001860	http://dx.doi.org/10.6019/PXD001860	Peptide Identification	Re_Avaria_06_22_26Sep09_Sphinx_09-08-14	ProteomeXchange	PXD001860	http://dx.doi.org/10.6019/PXD001860
Anabaena_variabilis		75	micrometer	UO	UO:0000017	Phenomenex Jupiter C18	3	micrometer	UO	UO:0000017	300	nanoliter	UO	UO:0000102	Mass Spectrometry	LTQ_2	60000	159223	Re_Avaria_06_23_26Sep09_Sphinx_09-08-11	ProteomeXchange	PXD001860	http://dx.doi.org/10.6019/PXD001860	Peptide Identification	Re_Avaria_06_23_26Sep09_Sphinx_09-08-11	ProteomeXchange	PXD001860	http://dx.doi.org/10.6019/PXD001860
Anabaena_variabilis		75	micrometer	UO	UO:0000017	Phenomenex Jupiter C18	3	micrometer	UO	UO:0000017	300	nanoliter	UO	UO:0000102	Mass Spectrometry	LTQ_2	60000	159231	Re_Avaria_06_24_26Sep09_Sphinx_09-08-12	ProteomeXchange	PXD001860	http://dx.doi.org/10.6019/PXD001860	Peptide Identification	Re_Avaria_06_24_26Sep09_Sphinx_09-08-12	ProteomeXchange	PXD001860	http://dx.doi.org/10.6019/PXD001860
Anaeromyxobacter_dehalogenans		75	micrometer	UO	UO:0000017	Phenomenex Jupiter C18	3	micrometer	UO	UO:0000017	300	nanoliter	UO	UO:0000102	Mass Spectrometry	LTQ_FT1	60000	64668	Aneromyx_001_FT1_12Jul06_Draco_06-01-10	ProteomeXchange	PXD001860	http://dx.doi.org/10.6019/PXD001860	Peptide Identification	Aneromyx_001_FT1_12Jul06_Draco_06-01-10	ProteomeXchange	PXD001860	http://dx.doi.org/10.6019/PXD001860
Anaeromyxobacter_dehalogenans		75	micrometer	UO	UO:0000017	Phenomenex Jupiter C18	3	micrometer	UO	UO:0000017	300	nanoliter	UO	UO:0000102	Mass Spectrometry	LTQ_FT1	60000	64677	Aneromyx_001_FT1_r_14Jul06_Draco_06-01-10	ProteomeXchange	PXD001860	http://dx.doi.org/10.6019/PXD001860	Peptide Identification	Aneromyx_001_FT1_r_14Jul06_Draco_06-01-10	ProteomeXchange	PXD001860	http://dx.doi.org/10.6019/PXD001860
Anaeromyxobacter_dehalogenans		75	micrometer	UO	UO:0000017	Phenomenex Jupiter C18	3	micrometer	UO	UO:0000017	300	nanoliter	UO	UO:0000102	Mass Spectrometry	LTQ_FT1	60000	64669	Aneromyx_001_FT2_12Jul06_Draco_06-01-10	ProteomeXchange	PXD001860	http://dx.doi.org/10.6019/PXD001860	Peptide Identification	Aneromyx_001_FT2_12Jul06_Draco_06-01-10	ProteomeXchange	PXD001860	http://dx.doi.org/10.6019/PXD001860
Anaeromyxobacter_dehalogenans		75	micrometer	UO	UO:0000017	Phenomenex Jupiter C18	3	micrometer	UO	UO:0000017	300	nanoliter	UO	UO:0000102	Mass Spectrometry	LTQ_FT1	60000	64671	Aneromyx_001_FT3_12Jul06_Draco_06-01-10	ProteomeXchange	PXD001860	http://dx.doi.org/10.6019/PXD001860	Peptide Identification	Aneromyx_001_FT3_12Jul06_Draco_06-01-10	ProteomeXchange	PXD001860	http://dx.doi.org/10.6019/PXD001860
Anaeromyxobacter_dehalogenans		75	micrometer	UO	UO:0000017	Phenomenex Jupiter C18	3	micrometer	UO	UO:0000017	300	nanoliter	UO	UO:0000102	Mass Spectrometry	LTQ_FT1	60000	64783	Aneromyx_002_run1_16Jul06_Draco_06-06-01	ProteomeXchange	PXD001860	http://dx.doi.org/10.6019/PXD001860	Peptide Identification	Aneromyx_002_run1_16Jul06_Draco_06-06-01	ProteomeXchange	PXD001860	http://dx.doi.org/10.6019/PXD001860
Anaeromyxobacter_dehalogenans		75	micrometer	UO	UO:0000017	Phenomenex Jupiter C18	3	micrometer	UO	UO:0000017	300	nanoliter	UO	UO:0000102	Mass Spectrometry	LTQ_FT1	60000	64785	Aneromyx_002_run2_18Jul06_Draco_06-06-01	ProteomeXchange	PXD001860	http://dx.doi.org/10.6019/PXD001860	Peptide Identification	Aneromyx_002_run2_18Jul06_Draco_06-06-01	ProteomeXchange	PXD001860	http://dx.doi.org/10.6019/PXD001860
Anaeromyxobacter_dehalogenans		75	micrometer	UO	UO:0000017	Phenomenex Jupiter C18	3	micrometer	UO	UO:0000017	300	nanoliter	UO	UO:0000102	Mass Spectrometry	LTQ_FT1	60000	64786	Aneromyx_002_run3_18Jul06_Draco_06-06-01	ProteomeXchange	PXD001860	http://dx.doi.org/10.6019/PXD001860	Peptide Identification	Aneromyx_002_run3_18Jul06_Draco_06-06-01	ProteomeXchange	PXD001860	http://dx.doi.org/10.6019/PXD001860
Anaeromyxobacter_dehalogenans		75	micrometer	UO	UO:0000017	Phenomenex Jupiter C18	3	micrometer	UO	UO:0000017	300	nanoliter	UO	UO:0000102	Mass Spectrometry	LTQ_FT1	60000	64797	marg-Aneromyx_002_FT1_14Jul06_Draco_06-01-10	ProteomeXchange	PXD001860	http://dx.doi.org/10.6019/PXD001860	Peptide Identification	marg-Aneromyx_002_FT1_14Jul06_Draco_06-01-10	ProteomeXchange	PXD001860	http://dx.doi.org/10.6019/PXD001860
Anaeromyxobacter_dehalogenans		75	micrometer	UO	UO:0000017	Phenomenex Jupiter C18	3	micrometer	UO	UO:0000017	300	nanoliter	UO	UO:0000102	Mass Spectrometry	LTQ_FT1	60000	64798	marg_Aneromyx_002_FT1_12Jul06_Draco_06-01-10	ProteomeXchange	PXD001860	http://dx.doi.org/10.6019/PXD001860	Peptide Identification	marg_Aneromyx_002_FT1_12Jul06_Draco_06-01-10	ProteomeXchange	PXD001860	http://dx.doi.org/10.6019/PXD001860
Anaeromyxobacter_dehalogenans		75	micrometer	UO	UO:0000017	Phenomenex Jupiter C18	3	micrometer	UO	UO:0000017	300	nanoliter	UO	UO:0000102	Mass Spectrometry	LTQ_FT1	60000	64799	marg_Aneromyx_002_FT3_12Jul06_Draco_06-01-10	ProteomeXchange	PXD001860	http://dx.doi.org/10.6019/PXD001860	Peptide Identification	marg_Aneromyx_002_FT3_12Jul06_Draco_06-01-10	ProteomeXchange	PXD001860	http://dx.doi.org/10.6019/PXD001860
Anaeromyxobacter_dehalogenans		75	micrometer	UO	UO:0000017	Phenomenex Jupiter C18	3	micrometer	UO	UO:0000017	300	nanoliter	UO	UO:0000102	Mass Spectrometry	LTQ_FT1	60000	64673	Aneromyx_003_FT1_r_14Jul06_Draco_06-01-10	ProteomeXchange	PXD001860	http://dx.doi.org/10.6019/PXD001860	Peptide Identification	Aneromyx_003_FT1_r_14Jul06_Draco_06-01-10	ProteomeXchange	PXD001860	http://dx.doi.org/10.6019/PXD001860
Anaeromyxobacter_dehalogenans		75	micrometer	UO	UO:0000017	Phenomenex Jupiter C18	3	micrometer	UO	UO:0000017	300	nanoliter	UO	UO:0000102	Mass Spectrometry	LTQ_FT1	60000	64674	Aneromyx_003_FT2_13Jul06_Draco_06-01-10	ProteomeXchange	PXD001860	http://dx.doi.org/10.6019/PXD001860	Peptide Identification	Aneromyx_003_FT2_13Jul06_Draco_06-01-10	ProteomeXchange	PXD001860	http://dx.doi.org/10.6019/PXD001860
Anaeromyxobacter_dehalogenans		75	micrometer	UO	UO:0000017	Phenomenex Jupiter C18	3	micrometer	UO	UO:0000017	300	nanoliter	UO	UO:0000102	Mass Spectrometry	LTQ_FT1	60000	64675	Aneromyx_003_FT3_14Jul06_Draco_06-01-10	ProteomeXchange	PXD001860	http://dx.doi.org/10.6019/PXD001860	Peptide Identification	Aneromyx_003_FT3_14Jul06_Draco_06-01-10	ProteomeXchange	PXD001860	http://dx.doi.org/10.6019/PXD001860
Anaeromyxobacter_dehalogenans		75	micrometer	UO	UO:0000017	Phenomenex Jupiter C18	3	micrometer	UO	UO:0000017	300	nanoliter	UO	UO:0000102	Mass Spectrometry	LTQ_FT1	60000	64800	marg_Aneromyx_003_FT1_13Jul06_Draco_06-01-10	ProteomeXchange	PXD001860	http://dx.doi.org/10.6019/PXD001860	Peptide Identification	marg_Aneromyx_003_FT1_13Jul06_Draco_06-01-10	ProteomeXchange	PXD001860	http://dx.doi.org/10.6019/PXD001860
Anaeromyxobacter_dehalogenans		75	micrometer	UO	UO:0000017	Phenomenex Jupiter C18	3	micrometer	UO	UO:0000017	300	nanoliter	UO	UO:0000102	Mass Spectrometry	LTQ_Orb_1	60000	64107	HEME-AD3077-01_07Jul06_Falcon_06-05-04	ProteomeXchange	PXD001860	http://dx.doi.org/10.6019/PXD001860	Peptide Identification	HEME-AD3077-01_07Jul06_Falcon_06-05-04	ProteomeXchange	PXD001860	http://dx.doi.org/10.6019/PXD001860
Anaeromyxobacter_dehalogenans		75	micrometer	UO	UO:0000017	Phenomenex Jupiter C18	3	micrometer	UO	UO:0000017	300	nanoliter	UO	UO:0000102	Mass Spectrometry	LTQ_Orb_1	60000	64108	HEME-AD3077-02_07Jul06_Falcon_06-05-04	ProteomeXchange	PXD001860	http://dx.doi.org/10.6019/PXD001860	Peptide Identification	HEME-AD3077-02_07Jul06_Falcon_06-05-04	ProteomeXchange	PXD001860	http://dx.doi.org/10.6019/PXD001860
Anaeromyxobacter_dehalogenans		75	micrometer	UO	UO:0000017	Phenomenex Jupiter C18	3	micrometer	UO	UO:0000017	300	nanoliter	UO	UO:0000102	Mass Spectrometry	LTQ_Orb_1	60000	64109	HEME-AD3077-03_07Jul06_Falcon_06-05-04	ProteomeXchange	PXD001860	http://dx.doi.org/10.6019/PXD001860	Peptide Identification	HEME-AD3077-03_07Jul06_Falcon_06-05-04	ProteomeXchange	PXD001860	http://dx.doi.org/10.6019/PXD001860
Anaeromyxobacter_dehalogenans		75	micrometer	UO	UO:0000017	Phenomenex Jupiter C18	3	micrometer	UO	UO:0000017	300	nanoliter	UO	UO:0000102	Mass Spectrometry	LTQ_Orb_1	60000	64110	HEME-AD3077-04_07Jul06_Falcon_06-05-04	ProteomeXchange	PXD001860	http://dx.doi.org/10.6019/PXD001860	Peptide Identification	HEME-AD3077-04_07Jul06_Falcon_06-05-04	ProteomeXchange	PXD001860	http://dx.doi.org/10.6019/PXD001860
Anaeromyxobacter_dehalogenans		75	micrometer	UO	UO:0000017	Phenomenex Jupiter C18	3	micrometer	UO	UO:0000017	300	nanoliter	UO	UO:0000102	Mass Spectrometry	LTQ_Orb_1	60000	64111	HEME-AD3077-05_07Jul06_Falcon_06-05-04	ProteomeXchange	PXD001860	http://dx.doi.org/10.6019/PXD001860	Peptide Identification	HEME-AD3077-05_07Jul06_Falcon_06-05-04	ProteomeXchange	PXD001860	http://dx.doi.org/10.6019/PXD001860
Anaeromyxobacter_dehalogenans		75	micrometer	UO	UO:0000017	Phenomenex Jupiter C18	3	micrometer	UO	UO:0000017	300	nanoliter	UO	UO:0000102	Mass Spectrometry	LTQ_Orb_1	60000	64112	HEME-AD3077-06_07Jul06_Falcon_06-05-04	ProteomeXchange	PXD001860	http://dx.doi.org/10.6019/PXD001860	Peptide Identification	HEME-AD3077-06_07Jul06_Falcon_06-05-04	ProteomeXchange	PXD001860	http://dx.doi.org/10.6019/PXD001860
Anaplasma_phagocytophilium		75	micrometer	UO	UO:0000017	Phenomenex Jupiter C18	3	micrometer	UO	UO:0000017	300	nanoliter	UO	UO:0000102	Mass Spectrometry	LTQ_4	60000	58646	YR_AP_001_LTQ1_19April06_Draco_06-01-13	ProteomeXchange	PXD001860	http://dx.doi.org/10.6019/PXD001860	Peptide Identification	YR_AP_001_LTQ1_19April06_Draco_06-01-13	ProteomeXchange	PXD001860	http://dx.doi.org/10.6019/PXD001860
Anaplasma_phagocytophilium		75	micrometer	UO	UO:0000017	Phenomenex Jupiter C18	3	micrometer	UO	UO:0000017	300	nanoliter	UO	UO:0000102	Mass Spectrometry	LTQ_4	60000	58647	YR_AP_002_LTQ1_19April06_Draco_06-01-11	ProteomeXchange	PXD001860	http://dx.doi.org/10.6019/PXD001860	Peptide Identification	YR_AP_002_LTQ1_19April06_Draco_06-01-11	ProteomeXchange	PXD001860	http://dx.doi.org/10.6019/PXD001860
Anaplasma_phagocytophilium		75	micrometer	UO	UO:0000017	Phenomenex Jupiter C18	3	micrometer	UO	UO:0000017	300	nanoliter	UO	UO:0000102	Mass Spectrometry	LTQ_4	60000	58648	YR_AP_002_LTQ2_19April06_Draco_06-01-13	ProteomeXchange	PXD001860	http://dx.doi.org/10.6019/PXD001860	Peptide Identification	YR_AP_002_LTQ2_19April06_Draco_06-01-13	ProteomeXchange	PXD001860	http://dx.doi.org/10.6019/PXD001860
Anaplasma_phagocytophilium		75	micrometer	UO	UO:0000017	Phenomenex Jupiter C18	3	micrometer	UO	UO:0000017	300	nanoliter	UO	UO:0000102	Mass Spectrometry	LTQ_4	60000	58649	YR_AP_003_LTQ1_19April06_Draco_06-01-11	ProteomeXchange	PXD001860	http://dx.doi.org/10.6019/PXD001860	Peptide Identification	YR_AP_003_LTQ1_19April06_Draco_06-01-11	ProteomeXchange	PXD001860	http://dx.doi.org/10.6019/PXD001860
Anaplasma_phagocytophilium		75	micrometer	UO	UO:0000017	Phenomenex Jupiter C18	3	micrometer	UO	UO:0000017	300	nanoliter	UO	UO:0000102	Mass Spectrometry	LTQ_4	60000	58650	YR_AP_003_LTQ2_19April06_Draco_06-01-13	ProteomeXchange	PXD001860	http://dx.doi.org/10.6019/PXD001860	Peptide Identification	YR_AP_003_LTQ2_19April06_Draco_06-01-13	ProteomeXchange	PXD001860	http://dx.doi.org/10.6019/PXD001860
Anaplasma_phagocytophilium		75	micrometer	UO	UO:0000017	Phenomenex Jupiter C18	3	micrometer	UO	UO:0000017	300	nanoliter	UO	UO:0000102	Mass Spectrometry	LTQ_1	60000	62986	YR_AP_004_01_LTQ_1_20June06_Doc_06-03-12	ProteomeXchange	PXD001860	http://dx.doi.org/10.6019/PXD001860	Peptide Identification	YR_AP_004_01_LTQ_1_20June06_Doc_06-03-12	ProteomeXchange	PXD001860	http://dx.doi.org/10.6019/PXD001860
Anaplasma_phagocytophilium		75	micrometer	UO	UO:0000017	Phenomenex Jupiter C18	3	micrometer	UO	UO:0000017	300	nanoliter	UO	UO:0000102	Mass Spectrometry	LTQ_1	60000	62987	YR_AP_004_02_LTQ_1_20June06_Doc_06-03-09	ProteomeXchange	PXD001860	http://dx.doi.org/10.6019/PXD001860	Peptide Identification	YR_AP_004_02_LTQ_1_20June06_Doc_06-03-09	ProteomeXchange	PXD001860	http://dx.doi.org/10.6019/PXD001860
Anaplasma_phagocytophilium		75	micrometer	UO	UO:0000017	Phenomenex Jupiter C18	3	micrometer	UO	UO:0000017	300	nanoliter	UO	UO:0000102	Mass Spectrometry	LTQ_1	60000	62988	YR_AP_004_03_LTQ_1_20June06_Doc_06-03-12	ProteomeXchange	PXD001860	http://dx.doi.org/10.6019/PXD001860	Peptide Identification	YR_AP_004_03_LTQ_1_20June06_Doc_06-03-12	ProteomeXchange	PXD001860	http://dx.doi.org/10.6019/PXD001860
Anaplasma_phagocytophilium		75	micrometer	UO	UO:0000017	Phenomenex Jupiter C18	3	micrometer	UO	UO:0000017	300	nanoliter	UO	UO:0000102	Mass Spectrometry	LTQ_1	60000	62989	YR_AP_004_04_LTQ_1_20June06_Doc_06-03-09	ProteomeXchange	PXD001860	http://dx.doi.org/10.6019/PXD001860	Peptide Identification	YR_AP_004_04_LTQ_1_20June06_Doc_06-03-09	ProteomeXchange	PXD001860	http://dx.doi.org/10.6019/PXD001860
Anaplasma_phagocytophilium		75	micrometer	UO	UO:0000017	Phenomenex Jupiter C18	3	micrometer	UO	UO:0000017	300	nanoliter	UO	UO:0000102	Mass Spectrometry	LTQ_1	60000	62990	YR_AP_004_05_LTQ_1_20June06_Doc_06-03-12	ProteomeXchange	PXD001860	http://dx.doi.org/10.6019/PXD001860	Peptide Identification	YR_AP_004_05_LTQ_1_20June06_Doc_06-03-12	ProteomeXchange	PXD001860	http://dx.doi.org/10.6019/PXD001860
Anaplasma_phagocytophilium		75	micrometer	UO	UO:0000017	Phenomenex Jupiter C18	3	micrometer	UO	UO:0000017	300	nanoliter	UO	UO:0000102	Mass Spectrometry	LTQ_1	60000	62991	YR_AP_004_06_LTQ_1_20June06_Doc_06-03-09	ProteomeXchange	PXD001860	http://dx.doi.org/10.6019/PXD001860	Peptide Identification	YR_AP_004_06_LTQ_1_20June06_Doc_06-03-09	ProteomeXchange	PXD001860	http://dx.doi.org/10.6019/PXD001860
Anaplasma_phagocytophilium		75	micrometer	UO	UO:0000017	Phenomenex Jupiter C18	3	micrometer	UO	UO:0000017	300	nanoliter	UO	UO:0000102	Mass Spectrometry	LTQ_1	60000	62992	YR_AP_004_07_LTQ_1_20June06_Doc_06-03-12	ProteomeXchange	PXD001860	http://dx.doi.org/10.6019/PXD001860	Peptide Identification	YR_AP_004_07_LTQ_1_20June06_Doc_06-03-12	ProteomeXchange	PXD001860	http://dx.doi.org/10.6019/PXD001860
Anaplasma_phagocytophilium		75	micrometer	UO	UO:0000017	Phenomenex Jupiter C18	3	micrometer	UO	UO:0000017	300	nanoliter	UO	UO:0000102	Mass Spectrometry	LTQ_1	60000	62993	YR_AP_004_08_LTQ_1_20June06_Doc_06-03-09	ProteomeXchange	PXD001860	http://dx.doi.org/10.6019/PXD001860	Peptide Identification	YR_AP_004_08_LTQ_1_20June06_Doc_06-03-09	ProteomeXchange	PXD001860	http://dx.doi.org/10.6019/PXD001860
Anaplasma_phagocytophilium		75	micrometer	UO	UO:0000017	Phenomenex Jupiter C18	3	micrometer	UO	UO:0000017	300	nanoliter	UO	UO:0000102	Mass Spectrometry	LTQ_1	60000	62994	YR_AP_004_09_LTQ_1_20June06_Doc_06-03-12	ProteomeXchange	PXD001860	http://dx.doi.org/10.6019/PXD001860	Peptide Identification	YR_AP_004_09_LTQ_1_20June06_Doc_06-03-12	ProteomeXchange	PXD001860	http://dx.doi.org/10.6019/PXD001860
Anaplasma_phagocytophilium		75	micrometer	UO	UO:0000017	Phenomenex Jupiter C18	3	micrometer	UO	UO:0000017	300	nanoliter	UO	UO:0000102	Mass Spectrometry	LTQ_1	60000	62995	YR_AP_004_10_LTQ_1_20June06_Doc_06-03-09	ProteomeXchange	PXD001860	http://dx.doi.org/10.6019/PXD001860	Peptide Identification	YR_AP_004_10_LTQ_1_20June06_Doc_06-03-09	ProteomeXchange	PXD001860	http://dx.doi.org/10.6019/PXD001860
Anaplasma_phagocytophilium		75	micrometer	UO	UO:0000017	Phenomenex Jupiter C18	3	micrometer	UO	UO:0000017	300	nanoliter	UO	UO:0000102	Mass Spectrometry	LTQ_1	60000	62996	YR_AP_004_11_LTQ_1_20June06_Doc_06-03-12	ProteomeXchange	PXD001860	http://dx.doi.org/10.6019/PXD001860	Peptide Identification	YR_AP_004_11_LTQ_1_20June06_Doc_06-03-12	ProteomeXchange	PXD001860	http://dx.doi.org/10.6019/PXD001860
Anaplasma_phagocytophilium		75	micrometer	UO	UO:0000017	Phenomenex Jupiter C18	3	micrometer	UO	UO:0000017	300	nanoliter	UO	UO:0000102	Mass Spectrometry	LTQ_1	60000	63100	YR_AP_004_12_LTQ_1_20June06_Doc_06-03-09	ProteomeXchange	PXD001860	http://dx.doi.org/10.6019/PXD001860	Peptide Identification	YR_AP_004_12_LTQ_1_20June06_Doc_06-03-09	ProteomeXchange	PXD001860	http://dx.doi.org/10.6019/PXD001860
Anaplasma_phagocytophilium		75	micrometer	UO	UO:0000017	Phenomenex Jupiter C18	3	micrometer	UO	UO:0000017	300	nanoliter	UO	UO:0000102	Mass Spectrometry	LTQ_1	60000	63101	YR_AP_004_13_LTQ_1_21June06_Doc_06-03-12	ProteomeXchange	PXD001860	http://dx.doi.org/10.6019/PXD001860	Peptide Identification	YR_AP_004_13_LTQ_1_21June06_Doc_06-03-12	ProteomeXchange	PXD001860	http://dx.doi.org/10.6019/PXD001860
Anaplasma_phagocytophilium		75	micrometer	UO	UO:0000017	Phenomenex Jupiter C18	3	micrometer	UO	UO:0000017	300	nanoliter	UO	UO:0000102	Mass Spectrometry	LTQ_1	60000	63102	YR_AP_004_14_LTQ_1_21June06_Doc_06-03-09	ProteomeXchange	PXD001860	http://dx.doi.org/10.6019/PXD001860	Peptide Identification	YR_AP_004_14_LTQ_1_21June06_Doc_06-03-09	ProteomeXchange	PXD001860	http://dx.doi.org/10.6019/PXD001860
Anaplasma_phagocytophilium		75	micrometer	UO	UO:0000017	Phenomenex Jupiter C18	3	micrometer	UO	UO:0000017	300	nanoliter	UO	UO:0000102	Mass Spectrometry	LTQ_1	60000	63103	YR_AP_004_15_LTQ_1_21June06_Doc_06-03-12	ProteomeXchange	PXD001860	http://dx.doi.org/10.6019/PXD001860	Peptide Identification	YR_AP_004_15_LTQ_1_21June06_Doc_06-03-12	ProteomeXchange	PXD001860	http://dx.doi.org/10.6019/PXD001860
Anaplasma_phagocytophilium		75	micrometer	UO	UO:0000017	Phenomenex Jupiter C18	3	micrometer	UO	UO:0000017	300	nanoliter	UO	UO:0000102	Mass Spectrometry	LTQ_1	60000	63104	YR_AP_004_16_LTQ_1_21June06_Doc_06-03-09	ProteomeXchange	PXD001860	http://dx.doi.org/10.6019/PXD001860	Peptide Identification	YR_AP_004_16_LTQ_1_21June06_Doc_06-03-09	ProteomeXchange	PXD001860	http://dx.doi.org/10.6019/PXD001860
Anaplasma_phagocytophilium		75	micrometer	UO	UO:0000017	Phenomenex Jupiter C18	3	micrometer	UO	UO:0000017	300	nanoliter	UO	UO:0000102	Mass Spectrometry	LTQ_1	60000	63105	YR_AP_004_17_LTQ_1_21June06_Doc_06-03-12	ProteomeXchange	PXD001860	http://dx.doi.org/10.6019/PXD001860	Peptide Identification	YR_AP_004_17_LTQ_1_21June06_Doc_06-03-12	ProteomeXchange	PXD001860	http://dx.doi.org/10.6019/PXD001860
Anaplasma_phagocytophilium		75	micrometer	UO	UO:0000017	Phenomenex Jupiter C18	3	micrometer	UO	UO:0000017	300	nanoliter	UO	UO:0000102	Mass Spectrometry	LTQ_1	60000	63106	YR_AP_004_18_LTQ_1_21June06_Doc_06-03-09	ProteomeXchange	PXD001860	http://dx.doi.org/10.6019/PXD001860	Peptide Identification	YR_AP_004_18_LTQ_1_21June06_Doc_06-03-09	ProteomeXchange	PXD001860	http://dx.doi.org/10.6019/PXD001860
Anaplasma_phagocytophilium		75	micrometer	UO	UO:0000017	Phenomenex Jupiter C18	3	micrometer	UO	UO:0000017	300	nanoliter	UO	UO:0000102	Mass Spectrometry	LTQ_1	60000	63107	YR_AP_004_19_LTQ_1_21June06_Doc_06-03-12	ProteomeXchange	PXD001860	http://dx.doi.org/10.6019/PXD001860	Peptide Identification	YR_AP_004_19_LTQ_1_21June06_Doc_06-03-12	ProteomeXchange	PXD001860	http://dx.doi.org/10.6019/PXD001860
Anaplasma_phagocytophilium		75	micrometer	UO	UO:0000017	Phenomenex Jupiter C18	3	micrometer	UO	UO:0000017	300	nanoliter	UO	UO:0000102	Mass Spectrometry	LTQ_1	60000	63108	YR_AP_004_20_LTQ_1_21June06_Doc_06-03-09	ProteomeXchange	PXD001860	http://dx.doi.org/10.6019/PXD001860	Peptide Identification	YR_AP_004_20_LTQ_1_21June06_Doc_06-03-09	ProteomeXchange	PXD001860	http://dx.doi.org/10.6019/PXD001860
Anaplasma_phagocytophilium		75	micrometer	UO	UO:0000017	Phenomenex Jupiter C18	3	micrometer	UO	UO:0000017	300	nanoliter	UO	UO:0000102	Mass Spectrometry	LTQ_1	60000	63109	YR_AP_004_21_LTQ_1_21June06_Doc_06-03-12	ProteomeXchange	PXD001860	http://dx.doi.org/10.6019/PXD001860	Peptide Identification	YR_AP_004_21_LTQ_1_21June06_Doc_06-03-12	ProteomeXchange	PXD001860	http://dx.doi.org/10.6019/PXD001860
Anaplasma_phagocytophilium		75	micrometer	UO	UO:0000017	Phenomenex Jupiter C18	3	micrometer	UO	UO:0000017	300	nanoliter	UO	UO:0000102	Mass Spectrometry	LTQ_1	60000	63110	YR_AP_004_22_LTQ_1_21June06_Doc_06-03-09	ProteomeXchange	PXD001860	http://dx.doi.org/10.6019/PXD001860	Peptide Identification	YR_AP_004_22_LTQ_1_21June06_Doc_06-03-09	ProteomeXchange	PXD001860	http://dx.doi.org/10.6019/PXD001860
Anaplasma_phagocytophilium		75	micrometer	UO	UO:0000017	Phenomenex Jupiter C18	3	micrometer	UO	UO:0000017	300	nanoliter	UO	UO:0000102	Mass Spectrometry	LTQ_1	60000	63111	YR_AP_004_23_LTQ_1_21June06_Doc_06-03-12	ProteomeXchange	PXD001860	http://dx.doi.org/10.6019/PXD001860	Peptide Identification	YR_AP_004_23_LTQ_1_21June06_Doc_06-03-12	ProteomeXchange	PXD001860	http://dx.doi.org/10.6019/PXD001860
Anaplasma_phagocytophilium		75	micrometer	UO	UO:0000017	Phenomenex Jupiter C18	3	micrometer	UO	UO:0000017	300	nanoliter	UO	UO:0000102	Mass Spectrometry	LTQ_1	60000	63112	YR_AP_004_24_LTQ_1_21June06_Doc_06-03-09	ProteomeXchange	PXD001860	http://dx.doi.org/10.6019/PXD001860	Peptide Identification	YR_AP_004_24_LTQ_1_21June06_Doc_06-03-09	ProteomeXchange	PXD001860	http://dx.doi.org/10.6019/PXD001860
Anaplasma_phagocytophilium		75	micrometer	UO	UO:0000017	Phenomenex Jupiter C18	3	micrometer	UO	UO:0000017	300	nanoliter	UO	UO:0000102	Mass Spectrometry	LTQ_1	60000	63113	YR_AP_004_25_LTQ_1_22June06_Doc_06-03-12	ProteomeXchange	PXD001860	http://dx.doi.org/10.6019/PXD001860	Peptide Identification	YR_AP_004_25_LTQ_1_22June06_Doc_06-03-12	ProteomeXchange	PXD001860	http://dx.doi.org/10.6019/PXD001860
Anaplasma_phagocytophilium		75	micrometer	UO	UO:0000017	Phenomenex Jupiter C18	3	micrometer	UO	UO:0000017	300	nanoliter	UO	UO:0000102	Mass Spectrometry	LTQ_2	60000	72669	YR_AP_007_01_12Nov06_Sphinx_06-10-08	ProteomeXchange	PXD001860	http://dx.doi.org/10.6019/PXD001860	Peptide Identification	YR_AP_007_01_12Nov06_Sphinx_06-10-08	ProteomeXchange	PXD001860	http://dx.doi.org/10.6019/PXD001860
Anaplasma_phagocytophilium		75	micrometer	UO	UO:0000017	Phenomenex Jupiter C18	3	micrometer	UO	UO:0000017	300	nanoliter	UO	UO:0000102	Mass Spectrometry	LTQ_2	60000	72670	YR_AP_007_02_12Nov06_Sphinx_06-09-09	ProteomeXchange	PXD001860	http://dx.doi.org/10.6019/PXD001860	Peptide Identification	YR_AP_007_02_12Nov06_Sphinx_06-09-09	ProteomeXchange	PXD001860	http://dx.doi.org/10.6019/PXD001860
Anaplasma_phagocytophilium		75	micrometer	UO	UO:0000017	Phenomenex Jupiter C18	3	micrometer	UO	UO:0000017	300	nanoliter	UO	UO:0000102	Mass Spectrometry	LTQ_2	60000	72671	YR_AP_007_03_12Nov06_Sphinx_06-10-08	ProteomeXchange	PXD001860	http://dx.doi.org/10.6019/PXD001860	Peptide Identification	YR_AP_007_03_12Nov06_Sphinx_06-10-08	ProteomeXchange	PXD001860	http://dx.doi.org/10.6019/PXD001860
Anaplasma_phagocytophilium		75	micrometer	UO	UO:0000017	Phenomenex Jupiter C18	3	micrometer	UO	UO:0000017	300	nanoliter	UO	UO:0000102	Mass Spectrometry	LTQ_2	60000	72672	YR_AP_007_04_12Nov06_Sphinx_06-09-09	ProteomeXchange	PXD001860	http://dx.doi.org/10.6019/PXD001860	Peptide Identification	YR_AP_007_04_12Nov06_Sphinx_06-09-09	ProteomeXchange	PXD001860	http://dx.doi.org/10.6019/PXD001860
Anaplasma_phagocytophilium		75	micrometer	UO	UO:0000017	Phenomenex Jupiter C18	3	micrometer	UO	UO:0000017	300	nanoliter	UO	UO:0000102	Mass Spectrometry	LTQ_2	60000	72673	YR_AP_007_05_12Nov06_Sphinx_06-10-08	ProteomeXchange	PXD001860	http://dx.doi.org/10.6019/PXD001860	Peptide Identification	YR_AP_007_05_12Nov06_Sphinx_06-10-08	ProteomeXchange	PXD001860	http://dx.doi.org/10.6019/PXD001860
Anaplasma_phagocytophilium		75	micrometer	UO	UO:0000017	Phenomenex Jupiter C18	3	micrometer	UO	UO:0000017	300	nanoliter	UO	UO:0000102	Mass Spectrometry	LTQ_2	60000	72674	YR_AP_007_06_12Nov06_Sphinx_06-09-09	ProteomeXchange	PXD001860	http://dx.doi.org/10.6019/PXD001860	Peptide Identification	YR_AP_007_06_12Nov06_Sphinx_06-09-09	ProteomeXchange	PXD001860	http://dx.doi.org/10.6019/PXD001860
Anaplasma_phagocytophilium		75	micrometer	UO	UO:0000017	Phenomenex Jupiter C18	3	micrometer	UO	UO:0000017	300	nanoliter	UO	UO:0000102	Mass Spectrometry	LTQ_2	60000	72675	YR_AP_007_07_13Nov06_Sphinx_06-10-08	ProteomeXchange	PXD001860	http://dx.doi.org/10.6019/PXD001860	Peptide Identification	YR_AP_007_07_13Nov06_Sphinx_06-10-08	ProteomeXchange	PXD001860	http://dx.doi.org/10.6019/PXD001860
Anaplasma_phagocytophilium		75	micrometer	UO	UO:0000017	Phenomenex Jupiter C18	3	micrometer	UO	UO:0000017	300	nanoliter	UO	UO:0000102	Mass Spectrometry	LTQ_2	60000	72676	YR_AP_007_08_13Nov06_Sphinx_06-09-09	ProteomeXchange	PXD001860	http://dx.doi.org/10.6019/PXD001860	Peptide Identification	YR_AP_007_08_13Nov06_Sphinx_06-09-09	ProteomeXchange	PXD001860	http://dx.doi.org/10.6019/PXD001860
Anaplasma_phagocytophilium		75	micrometer	UO	UO:0000017	Phenomenex Jupiter C18	3	micrometer	UO	UO:0000017	300	nanoliter	UO	UO:0000102	Mass Spectrometry	LTQ_2	60000	72791	YR_AP_007_09_16Nov06_Sphinx_06-10-08	ProteomeXchange	PXD001860	http://dx.doi.org/10.6019/PXD001860	Peptide Identification	YR_AP_007_09_16Nov06_Sphinx_06-10-08	ProteomeXchange	PXD001860	http://dx.doi.org/10.6019/PXD001860
Anaplasma_phagocytophilium		75	micrometer	UO	UO:0000017	Phenomenex Jupiter C18	3	micrometer	UO	UO:0000017	300	nanoliter	UO	UO:0000102	Mass Spectrometry	LTQ_2	60000	72792	YR_AP_007_010_16Nov06_Sphinx_06-09-09	ProteomeXchange	PXD001860	http://dx.doi.org/10.6019/PXD001860	Peptide Identification	YR_AP_007_010_16Nov06_Sphinx_06-09-09	ProteomeXchange	PXD001860	http://dx.doi.org/10.6019/PXD001860
Anaplasma_phagocytophilium		75	micrometer	UO	UO:0000017	Phenomenex Jupiter C18	3	micrometer	UO	UO:0000017	300	nanoliter	UO	UO:0000102	Mass Spectrometry	LTQ_2	60000	72793	YR_AP_007_11_16Nov06_Sphinx_06-10-08	ProteomeXchange	PXD001860	http://dx.doi.org/10.6019/PXD001860	Peptide Identification	YR_AP_007_11_16Nov06_Sphinx_06-10-08	ProteomeXchange	PXD001860	http://dx.doi.org/10.6019/PXD001860
Anaplasma_phagocytophilium		75	micrometer	UO	UO:0000017	Phenomenex Jupiter C18	3	micrometer	UO	UO:0000017	300	nanoliter	UO	UO:0000102	Mass Spectrometry	LTQ_2	60000	72794	YR_AP_007_012_16Nov06_Sphinx_06-09-09	ProteomeXchange	PXD001860	http://dx.doi.org/10.6019/PXD001860	Peptide Identification	YR_AP_007_012_16Nov06_Sphinx_06-09-09	ProteomeXchange	PXD001860	http://dx.doi.org/10.6019/PXD001860
Anaplasma_phagocytophilium		75	micrometer	UO	UO:0000017	Phenomenex Jupiter C18	3	micrometer	UO	UO:0000017	300	nanoliter	UO	UO:0000102	Mass Spectrometry	LTQ_2	60000	72795	YR_AP_007_13_17Nov06_Sphinx_06-10-08	ProteomeXchange	PXD001860	http://dx.doi.org/10.6019/PXD001860	Peptide Identification	YR_AP_007_13_17Nov06_Sphinx_06-10-08	ProteomeXchange	PXD001860	http://dx.doi.org/10.6019/PXD001860
Anaplasma_phagocytophilium		75	micrometer	UO	UO:0000017	Phenomenex Jupiter C18	3	micrometer	UO	UO:0000017	300	nanoliter	UO	UO:0000102	Mass Spectrometry	LTQ_2	60000	72796	YR-AP_007_14_17Nov06_Sphinx_06-10-09	ProteomeXchange	PXD001860	http://dx.doi.org/10.6019/PXD001860	Peptide Identification	YR-AP_007_14_17Nov06_Sphinx_06-10-09	ProteomeXchange	PXD001860	http://dx.doi.org/10.6019/PXD001860
Anaplasma_phagocytophilium		75	micrometer	UO	UO:0000017	Phenomenex Jupiter C18	3	micrometer	UO	UO:0000017	300	nanoliter	UO	UO:0000102	Mass Spectrometry	LTQ_2	60000	72797	YR_AP_007_15_17Nov06_Sphinx_06-09-09	ProteomeXchange	PXD001860	http://dx.doi.org/10.6019/PXD001860	Peptide Identification	YR_AP_007_15_17Nov06_Sphinx_06-09-09	ProteomeXchange	PXD001860	http://dx.doi.org/10.6019/PXD001860
Anaplasma_phagocytophilium		75	micrometer	UO	UO:0000017	Phenomenex Jupiter C18	3	micrometer	UO	UO:0000017	300	nanoliter	UO	UO:0000102	Mass Spectrometry	LTQ_2	60000	73370	YR_AP_007_16_21Nov06_Sphinx_06-10-08	ProteomeXchange	PXD001860	http://dx.doi.org/10.6019/PXD001860	Peptide Identification	YR_AP_007_16_21Nov06_Sphinx_06-10-08	ProteomeXchange	PXD001860	http://dx.doi.org/10.6019/PXD001860
Anaplasma_phagocytophilium		75	micrometer	UO	UO:0000017	Phenomenex Jupiter C18	3	micrometer	UO	UO:0000017	300	nanoliter	UO	UO:0000102	Mass Spectrometry	LTQ_2	60000	72948	YR_AP_007_17_17Nov06_Sphinx_06-10-09	ProteomeXchange	PXD001860	http://dx.doi.org/10.6019/PXD001860	Peptide Identification	YR_AP_007_17_17Nov06_Sphinx_06-10-09	ProteomeXchange	PXD001860	http://dx.doi.org/10.6019/PXD001860
Anaplasma_phagocytophilium		75	micrometer	UO	UO:0000017	Phenomenex Jupiter C18	3	micrometer	UO	UO:0000017	300	nanoliter	UO	UO:0000102	Mass Spectrometry	LTQ_2	60000	73373	YR_AP_007_19_21Nov06_Sphinx_06-09-09	ProteomeXchange	PXD001860	http://dx.doi.org/10.6019/PXD001860	Peptide Identification	YR_AP_007_19_21Nov06_Sphinx_06-09-09	ProteomeXchange	PXD001860	http://dx.doi.org/10.6019/PXD001860
Anaplasma_phagocytophilium		75	micrometer	UO	UO:0000017	Phenomenex Jupiter C18	3	micrometer	UO	UO:0000017	300	nanoliter	UO	UO:0000102	Mass Spectrometry	LTQ_2	60000	72949	YR_AP_007_20_17Nov06_Sphinx_06-10-08	ProteomeXchange	PXD001860	http://dx.doi.org/10.6019/PXD001860	Peptide Identification	YR_AP_007_20_17Nov06_Sphinx_06-10-08	ProteomeXchange	PXD001860	http://dx.doi.org/10.6019/PXD001860
Anaplasma_phagocytophilium		75	micrometer	UO	UO:0000017	Phenomenex Jupiter C18	3	micrometer	UO	UO:0000017	300	nanoliter	UO	UO:0000102	Mass Spectrometry	LTQ_2	60000	72950	YR_AP_007_21_17Nov06_Sphinx_06-10-09	ProteomeXchange	PXD001860	http://dx.doi.org/10.6019/PXD001860	Peptide Identification	YR_AP_007_21_17Nov06_Sphinx_06-10-09	ProteomeXchange	PXD001860	http://dx.doi.org/10.6019/PXD001860
Anaplasma_phagocytophilium		75	micrometer	UO	UO:0000017	Phenomenex Jupiter C18	3	micrometer	UO	UO:0000017	300	nanoliter	UO	UO:0000102	Mass Spectrometry	LTQ_2	60000	72951	YR_AP_007_22_17Nov06_Sphinx_06-09-09	ProteomeXchange	PXD001860	http://dx.doi.org/10.6019/PXD001860	Peptide Identification	YR_AP_007_22_17Nov06_Sphinx_06-09-09	ProteomeXchange	PXD001860	http://dx.doi.org/10.6019/PXD001860
Anaplasma_phagocytophilium		75	micrometer	UO	UO:0000017	Phenomenex Jupiter C18	3	micrometer	UO	UO:0000017	300	nanoliter	UO	UO:0000102	Mass Spectrometry	LTQ_2	60000	72952	YR_AP_007_23_17Nov06_Sphinx_06-10-10	ProteomeXchange	PXD001860	http://dx.doi.org/10.6019/PXD001860	Peptide Identification	YR_AP_007_23_17Nov06_Sphinx_06-10-10	ProteomeXchange	PXD001860	http://dx.doi.org/10.6019/PXD001860
Anaplasma_phagocytophilium		75	micrometer	UO	UO:0000017	Phenomenex Jupiter C18	3	micrometer	UO	UO:0000017	300	nanoliter	UO	UO:0000102	Mass Spectrometry	LTQ_2	60000	72953	YR_AP_007_24_18Nov06_Sphinx_06-10-08	ProteomeXchange	PXD001860	http://dx.doi.org/10.6019/PXD001860	Peptide Identification	YR_AP_007_24_18Nov06_Sphinx_06-10-08	ProteomeXchange	PXD001860	http://dx.doi.org/10.6019/PXD001860
Anaplasma_phagocytophilium		75	micrometer	UO	UO:0000017	Phenomenex Jupiter C18	3	micrometer	UO	UO:0000017	300	nanoliter	UO	UO:0000102	Mass Spectrometry	LTQ_2	60000	72954	YR_AP_007_25_18Nov06_Sphinx_06-10-09	ProteomeXchange	PXD001860	http://dx.doi.org/10.6019/PXD001860	Peptide Identification	YR_AP_007_25_18Nov06_Sphinx_06-10-09	ProteomeXchange	PXD001860	http://dx.doi.org/10.6019/PXD001860
Anaplasma_phagocytophilium		75	micrometer	UO	UO:0000017	Phenomenex Jupiter C18	3	micrometer	UO	UO:0000017	300	nanoliter	UO	UO:0000102	Mass Spectrometry	LTQ_2	60000	72955	YR_AP_008_01_18Nov06_Sphinx_06-09-09	ProteomeXchange	PXD001860	http://dx.doi.org/10.6019/PXD001860	Peptide Identification	YR_AP_008_01_18Nov06_Sphinx_06-09-09	ProteomeXchange	PXD001860	http://dx.doi.org/10.6019/PXD001860
Anaplasma_phagocytophilium		75	micrometer	UO	UO:0000017	Phenomenex Jupiter C18	3	micrometer	UO	UO:0000017	300	nanoliter	UO	UO:0000102	Mass Spectrometry	LTQ_2	60000	72956	YR_AP_008_02_18Nov06_Sphinx_06-10-10	ProteomeXchange	PXD001860	http://dx.doi.org/10.6019/PXD001860	Peptide Identification	YR_AP_008_02_18Nov06_Sphinx_06-10-10	ProteomeXchange	PXD001860	http://dx.doi.org/10.6019/PXD001860
Anaplasma_phagocytophilium		75	micrometer	UO	UO:0000017	Phenomenex Jupiter C18	3	micrometer	UO	UO:0000017	300	nanoliter	UO	UO:0000102	Mass Spectrometry	LTQ_2	60000	72957	YR_AP_008_03_18Nov06_Sphinx_06-10-08	ProteomeXchange	PXD001860	http://dx.doi.org/10.6019/PXD001860	Peptide Identification	YR_AP_008_03_18Nov06_Sphinx_06-10-08	ProteomeXchange	PXD001860	http://dx.doi.org/10.6019/PXD001860
Anaplasma_phagocytophilium		75	micrometer	UO	UO:0000017	Phenomenex Jupiter C18	3	micrometer	UO	UO:0000017	300	nanoliter	UO	UO:0000102	Mass Spectrometry	LTQ_2	60000	72958	YR_AP_008_04_18Nov06_Sphinx_06-10-09	ProteomeXchange	PXD001860	http://dx.doi.org/10.6019/PXD001860	Peptide Identification	YR_AP_008_04_18Nov06_Sphinx_06-10-09	ProteomeXchange	PXD001860	http://dx.doi.org/10.6019/PXD001860
Anaplasma_phagocytophilium		75	micrometer	UO	UO:0000017	Phenomenex Jupiter C18	3	micrometer	UO	UO:0000017	300	nanoliter	UO	UO:0000102	Mass Spectrometry	LTQ_2	60000	72959	YR_AP_008_05_18Nov06_Sphinx_06-09-09	ProteomeXchange	PXD001860	http://dx.doi.org/10.6019/PXD001860	Peptide Identification	YR_AP_008_05_18Nov06_Sphinx_06-09-09	ProteomeXchange	PXD001860	http://dx.doi.org/10.6019/PXD001860
Anaplasma_phagocytophilium		75	micrometer	UO	UO:0000017	Phenomenex Jupiter C18	3	micrometer	UO	UO:0000017	300	nanoliter	UO	UO:0000102	Mass Spectrometry	LTQ_2	60000	72960	YR_AP_008_06_18Nov06_Sphinx_06-10-10	ProteomeXchange	PXD001860	http://dx.doi.org/10.6019/PXD001860	Peptide Identification	YR_AP_008_06_18Nov06_Sphinx_06-10-10	ProteomeXchange	PXD001860	http://dx.doi.org/10.6019/PXD001860
Anaplasma_phagocytophilium		75	micrometer	UO	UO:0000017	Phenomenex Jupiter C18	3	micrometer	UO	UO:0000017	300	nanoliter	UO	UO:0000102	Mass Spectrometry	LTQ_2	60000	72961	YR_AP_008_07_18Nov06_Sphinx_06-10-08	ProteomeXchange	PXD001860	http://dx.doi.org/10.6019/PXD001860	Peptide Identification	YR_AP_008_07_18Nov06_Sphinx_06-10-08	ProteomeXchange	PXD001860	http://dx.doi.org/10.6019/PXD001860
Anaplasma_phagocytophilium		75	micrometer	UO	UO:0000017	Phenomenex Jupiter C18	3	micrometer	UO	UO:0000017	300	nanoliter	UO	UO:0000102	Mass Spectrometry	LTQ_2	60000	72962	YR_AP_008_08_18Nov06_Sphinx_06-10-09	ProteomeXchange	PXD001860	http://dx.doi.org/10.6019/PXD001860	Peptide Identification	YR_AP_008_08_18Nov06_Sphinx_06-10-09	ProteomeXchange	PXD001860	http://dx.doi.org/10.6019/PXD001860
Anaplasma_phagocytophilium		75	micrometer	UO	UO:0000017	Phenomenex Jupiter C18	3	micrometer	UO	UO:0000017	300	nanoliter	UO	UO:0000102	Mass Spectrometry	LTQ_2	60000	72963	YR_AP_008_09_18Nov06_Sphinx_06-09-09	ProteomeXchange	PXD001860	http://dx.doi.org/10.6019/PXD001860	Peptide Identification	YR_AP_008_09_18Nov06_Sphinx_06-09-09	ProteomeXchange	PXD001860	http://dx.doi.org/10.6019/PXD001860
Anaplasma_phagocytophilium		75	micrometer	UO	UO:0000017	Phenomenex Jupiter C18	3	micrometer	UO	UO:0000017	300	nanoliter	UO	UO:0000102	Mass Spectrometry	LTQ_2	60000	72964	YR_AP_008_10_18Nov06_Sphinx_06-10-10	ProteomeXchange	PXD001860	http://dx.doi.org/10.6019/PXD001860	Peptide Identification	YR_AP_008_10_18Nov06_Sphinx_06-10-10	ProteomeXchange	PXD001860	http://dx.doi.org/10.6019/PXD001860
Anaplasma_phagocytophilium		75	micrometer	UO	UO:0000017	Phenomenex Jupiter C18	3	micrometer	UO	UO:0000017	300	nanoliter	UO	UO:0000102	Mass Spectrometry	LTQ_2	60000	72965	YR_AP_008_11_19Nov06_Sphinx_06-10-08	ProteomeXchange	PXD001860	http://dx.doi.org/10.6019/PXD001860	Peptide Identification	YR_AP_008_11_19Nov06_Sphinx_06-10-08	ProteomeXchange	PXD001860	http://dx.doi.org/10.6019/PXD001860
Anaplasma_phagocytophilium		75	micrometer	UO	UO:0000017	Phenomenex Jupiter C18	3	micrometer	UO	UO:0000017	300	nanoliter	UO	UO:0000102	Mass Spectrometry	LTQ_2	60000	72966	YR_AP_008_12_19Nov06_Sphinx_06-10-09	ProteomeXchange	PXD001860	http://dx.doi.org/10.6019/PXD001860	Peptide Identification	YR_AP_008_12_19Nov06_Sphinx_06-10-09	ProteomeXchange	PXD001860	http://dx.doi.org/10.6019/PXD001860
Anaplasma_phagocytophilium		75	micrometer	UO	UO:0000017	Phenomenex Jupiter C18	3	micrometer	UO	UO:0000017	300	nanoliter	UO	UO:0000102	Mass Spectrometry	LTQ_2	60000	72967	YR_AP_008_13_19Nov06_Sphinx_06-09-09	ProteomeXchange	PXD001860	http://dx.doi.org/10.6019/PXD001860	Peptide Identification	YR_AP_008_13_19Nov06_Sphinx_06-09-09	ProteomeXchange	PXD001860	http://dx.doi.org/10.6019/PXD001860
Anaplasma_phagocytophilium		75	micrometer	UO	UO:0000017	Phenomenex Jupiter C18	3	micrometer	UO	UO:0000017	300	nanoliter	UO	UO:0000102	Mass Spectrometry	LTQ_2	60000	72968	YR_AP_008_14_19Nov06_Sphinx_06-10-10	ProteomeXchange	PXD001860	http://dx.doi.org/10.6019/PXD001860	Peptide Identification	YR_AP_008_14_19Nov06_Sphinx_06-10-10	ProteomeXchange	PXD001860	http://dx.doi.org/10.6019/PXD001860
Anaplasma_phagocytophilium		75	micrometer	UO	UO:0000017	Phenomenex Jupiter C18	3	micrometer	UO	UO:0000017	300	nanoliter	UO	UO:0000102	Mass Spectrometry	LTQ_2	60000	72969	YR_AP_008_15_19Nov06_Sphinx_06-10-08	ProteomeXchange	PXD001860	http://dx.doi.org/10.6019/PXD001860	Peptide Identification	YR_AP_008_15_19Nov06_Sphinx_06-10-08	ProteomeXchange	PXD001860	http://dx.doi.org/10.6019/PXD001860
Anaplasma_phagocytophilium		75	micrometer	UO	UO:0000017	Phenomenex Jupiter C18	3	micrometer	UO	UO:0000017	300	nanoliter	UO	UO:0000102	Mass Spectrometry	LTQ_2	60000	72970	YR_AP_008_16_19Nov06_Sphinx_06-10-09	ProteomeXchange	PXD001860	http://dx.doi.org/10.6019/PXD001860	Peptide Identification	YR_AP_008_16_19Nov06_Sphinx_06-10-09	ProteomeXchange	PXD001860	http://dx.doi.org/10.6019/PXD001860
Anaplasma_phagocytophilium		75	micrometer	UO	UO:0000017	Phenomenex Jupiter C18	3	micrometer	UO	UO:0000017	300	nanoliter	UO	UO:0000102	Mass Spectrometry	LTQ_2	60000	72971	YR_AP_008_17_19Nov06_Sphinx_06-09-09	ProteomeXchange	PXD001860	http://dx.doi.org/10.6019/PXD001860	Peptide Identification	YR_AP_008_17_19Nov06_Sphinx_06-09-09	ProteomeXchange	PXD001860	http://dx.doi.org/10.6019/PXD001860
Anaplasma_phagocytophilium		75	micrometer	UO	UO:0000017	Phenomenex Jupiter C18	3	micrometer	UO	UO:0000017	300	nanoliter	UO	UO:0000102	Mass Spectrometry	LTQ_2	60000	72972	YR_AP_008_18_19Nov06_Sphinx_06-10-10	ProteomeXchange	PXD001860	http://dx.doi.org/10.6019/PXD001860	Peptide Identification	YR_AP_008_18_19Nov06_Sphinx_06-10-10	ProteomeXchange	PXD001860	http://dx.doi.org/10.6019/PXD001860
Anaplasma_phagocytophilium		75	micrometer	UO	UO:0000017	Phenomenex Jupiter C18	3	micrometer	UO	UO:0000017	300	nanoliter	UO	UO:0000102	Mass Spectrometry	LTQ_2	60000	72973	YR_AP_008_19_19Nov06_Sphinx_06-10-08	ProteomeXchange	PXD001860	http://dx.doi.org/10.6019/PXD001860	Peptide Identification	YR_AP_008_19_19Nov06_Sphinx_06-10-08	ProteomeXchange	PXD001860	http://dx.doi.org/10.6019/PXD001860
Anaplasma_phagocytophilium		75	micrometer	UO	UO:0000017	Phenomenex Jupiter C18	3	micrometer	UO	UO:0000017	300	nanoliter	UO	UO:0000102	Mass Spectrometry	LTQ_2	60000	72974	YR_AP_008_20_19Nov06_Sphinx_06-10-09	ProteomeXchange	PXD001860	http://dx.doi.org/10.6019/PXD001860	Peptide Identification	YR_AP_008_20_19Nov06_Sphinx_06-10-09	ProteomeXchange	PXD001860	http://dx.doi.org/10.6019/PXD001860
Anaplasma_phagocytophilium		75	micrometer	UO	UO:0000017	Phenomenex Jupiter C18	3	micrometer	UO	UO:0000017	300	nanoliter	UO	UO:0000102	Mass Spectrometry	LTQ_2	60000	72975	YR_AP_008_21_19Nov06_Sphinx_06-09-09	ProteomeXchange	PXD001860	http://dx.doi.org/10.6019/PXD001860	Peptide Identification	YR_AP_008_21_19Nov06_Sphinx_06-09-09	ProteomeXchange	PXD001860	http://dx.doi.org/10.6019/PXD001860
Anaplasma_phagocytophilium		75	micrometer	UO	UO:0000017	Phenomenex Jupiter C18	3	micrometer	UO	UO:0000017	300	nanoliter	UO	UO:0000102	Mass Spectrometry	LTQ_2	60000	73070	YR_AP_008_22_19Nov06_Sphinx_06-10-10	ProteomeXchange	PXD001860	http://dx.doi.org/10.6019/PXD001860	Peptide Identification	YR_AP_008_22_19Nov06_Sphinx_06-10-10	ProteomeXchange	PXD001860	http://dx.doi.org/10.6019/PXD001860
Anaplasma_phagocytophilium		75	micrometer	UO	UO:0000017	Phenomenex Jupiter C18	3	micrometer	UO	UO:0000017	300	nanoliter	UO	UO:0000102	Mass Spectrometry	LTQ_2	60000	73071	YR_AP_008_23_19Nov06_Sphinx_06-10-08	ProteomeXchange	PXD001860	http://dx.doi.org/10.6019/PXD001860	Peptide Identification	YR_AP_008_23_19Nov06_Sphinx_06-10-08	ProteomeXchange	PXD001860	http://dx.doi.org/10.6019/PXD001860
Anaplasma_phagocytophilium		75	micrometer	UO	UO:0000017	Phenomenex Jupiter C18	3	micrometer	UO	UO:0000017	300	nanoliter	UO	UO:0000102	Mass Spectrometry	LTQ_2	60000	73072	YR_AP_008_24_19Nov06_Sphinx_06-10-09	ProteomeXchange	PXD001860	http://dx.doi.org/10.6019/PXD001860	Peptide Identification	YR_AP_008_24_19Nov06_Sphinx_06-10-09	ProteomeXchange	PXD001860	http://dx.doi.org/10.6019/PXD001860
Anaplasma_phagocytophilium		75	micrometer	UO	UO:0000017	Phenomenex Jupiter C18	3	micrometer	UO	UO:0000017	300	nanoliter	UO	UO:0000102	Mass Spectrometry	LTQ_2	60000	73073	YR_AP_008_25_20Nov06_Sphinx_06-09-09	ProteomeXchange	PXD001860	http://dx.doi.org/10.6019/PXD001860	Peptide Identification	YR_AP_008_25_20Nov06_Sphinx_06-09-09	ProteomeXchange	PXD001860	http://dx.doi.org/10.6019/PXD001860
Anaplasma_phagocytophilium		75	micrometer	UO	UO:0000017	Phenomenex Jupiter C18	3	micrometer	UO	UO:0000017	300	nanoliter	UO	UO:0000102	Mass Spectrometry	LTQ_2	60000	73730	YR_AP_010_01_25Nov06_Sphinx_06-10-08	ProteomeXchange	PXD001860	http://dx.doi.org/10.6019/PXD001860	Peptide Identification	YR_AP_010_01_25Nov06_Sphinx_06-10-08	ProteomeXchange	PXD001860	http://dx.doi.org/10.6019/PXD001860
Anaplasma_phagocytophilium		75	micrometer	UO	UO:0000017	Phenomenex Jupiter C18	3	micrometer	UO	UO:0000017	300	nanoliter	UO	UO:0000102	Mass Spectrometry	LTQ_2	60000	73731	YR_AP_010_02_25Nov06_Sphinx_06-10-09	ProteomeXchange	PXD001860	http://dx.doi.org/10.6019/PXD001860	Peptide Identification	YR_AP_010_02_25Nov06_Sphinx_06-10-09	ProteomeXchange	PXD001860	http://dx.doi.org/10.6019/PXD001860
Anaplasma_phagocytophilium		75	micrometer	UO	UO:0000017	Phenomenex Jupiter C18	3	micrometer	UO	UO:0000017	300	nanoliter	UO	UO:0000102	Mass Spectrometry	LTQ_2	60000	73732	YR_AP_010_03_25Nov06_Sphinx_06-09-09	ProteomeXchange	PXD001860	http://dx.doi.org/10.6019/PXD001860	Peptide Identification	YR_AP_010_03_25Nov06_Sphinx_06-09-09	ProteomeXchange	PXD001860	http://dx.doi.org/10.6019/PXD001860
Anaplasma_phagocytophilium		75	micrometer	UO	UO:0000017	Phenomenex Jupiter C18	3	micrometer	UO	UO:0000017	300	nanoliter	UO	UO:0000102	Mass Spectrometry	LTQ_2	60000	73733	YR_AP_010_04_25Nov06_Sphinx_06-10-10	ProteomeXchange	PXD001860	http://dx.doi.org/10.6019/PXD001860	Peptide Identification	YR_AP_010_04_25Nov06_Sphinx_06-10-10	ProteomeXchange	PXD001860	http://dx.doi.org/10.6019/PXD001860
Anaplasma_phagocytophilium		75	micrometer	UO	UO:0000017	Phenomenex Jupiter C18	3	micrometer	UO	UO:0000017	300	nanoliter	UO	UO:0000102	Mass Spectrometry	LTQ_2	60000	73734	YR_AP_010_05_25Nov06_Sphinx_06-10-08	ProteomeXchange	PXD001860	http://dx.doi.org/10.6019/PXD001860	Peptide Identification	YR_AP_010_05_25Nov06_Sphinx_06-10-08	ProteomeXchange	PXD001860	http://dx.doi.org/10.6019/PXD001860
Anaplasma_phagocytophilium		75	micrometer	UO	UO:0000017	Phenomenex Jupiter C18	3	micrometer	UO	UO:0000017	300	nanoliter	UO	UO:0000102	Mass Spectrometry	LTQ_2	60000	73735	YR_AP_010_06_26Nov06_Sphinx_06-10-09	ProteomeXchange	PXD001860	http://dx.doi.org/10.6019/PXD001860	Peptide Identification	YR_AP_010_06_26Nov06_Sphinx_06-10-09	ProteomeXchange	PXD001860	http://dx.doi.org/10.6019/PXD001860
Anaplasma_phagocytophilium		75	micrometer	UO	UO:0000017	Phenomenex Jupiter C18	3	micrometer	UO	UO:0000017	300	nanoliter	UO	UO:0000102	Mass Spectrometry	LTQ_2	60000	73736	YR_AP_010_07_26Nov06_Sphinx_06-09-09	ProteomeXchange	PXD001860	http://dx.doi.org/10.6019/PXD001860	Peptide Identification	YR_AP_010_07_26Nov06_Sphinx_06-09-09	ProteomeXchange	PXD001860	http://dx.doi.org/10.6019/PXD001860
Anaplasma_phagocytophilium		75	micrometer	UO	UO:0000017	Phenomenex Jupiter C18	3	micrometer	UO	UO:0000017	300	nanoliter	UO	UO:0000102	Mass Spectrometry	LTQ_2	60000	73737	YR_AP_010_08_26Nov06_Sphinx_06-10-10	ProteomeXchange	PXD001860	http://dx.doi.org/10.6019/PXD001860	Peptide Identification	YR_AP_010_08_26Nov06_Sphinx_06-10-10	ProteomeXchange	PXD001860	http://dx.doi.org/10.6019/PXD001860
Anaplasma_phagocytophilium		75	micrometer	UO	UO:0000017	Phenomenex Jupiter C18	3	micrometer	UO	UO:0000017	300	nanoliter	UO	UO:0000102	Mass Spectrometry	LTQ_2	60000	73738	YR_AP_010_09_26Nov06_Sphinx_06-10-08	ProteomeXchange	PXD001860	http://dx.doi.org/10.6019/PXD001860	Peptide Identification	YR_AP_010_09_26Nov06_Sphinx_06-10-08	ProteomeXchange	PXD001860	http://dx.doi.org/10.6019/PXD001860
Anaplasma_phagocytophilium		75	micrometer	UO	UO:0000017	Phenomenex Jupiter C18	3	micrometer	UO	UO:0000017	300	nanoliter	UO	UO:0000102	Mass Spectrometry	LTQ_2	60000	73739	YR_AP_010_10_26Nov06_Sphinx_06-10-09	ProteomeXchange	PXD001860	http://dx.doi.org/10.6019/PXD001860	Peptide Identification	YR_AP_010_10_26Nov06_Sphinx_06-10-09	ProteomeXchange	PXD001860	http://dx.doi.org/10.6019/PXD001860
Anaplasma_phagocytophilium		75	micrometer	UO	UO:0000017	Phenomenex Jupiter C18	3	micrometer	UO	UO:0000017	300	nanoliter	UO	UO:0000102	Mass Spectrometry	LTQ_2	60000	73740	YR_AP_010_11_26Nov06_Sphinx_06-09-09	ProteomeXchange	PXD001860	http://dx.doi.org/10.6019/PXD001860	Peptide Identification	YR_AP_010_11_26Nov06_Sphinx_06-09-09	ProteomeXchange	PXD001860	http://dx.doi.org/10.6019/PXD001860
Anaplasma_phagocytophilium		75	micrometer	UO	UO:0000017	Phenomenex Jupiter C18	3	micrometer	UO	UO:0000017	300	nanoliter	UO	UO:0000102	Mass Spectrometry	LTQ_2	60000	73741	YR_AP_010_12_26Nov06_Sphinx_06-10-10	ProteomeXchange	PXD001860	http://dx.doi.org/10.6019/PXD001860	Peptide Identification	YR_AP_010_12_26Nov06_Sphinx_06-10-10	ProteomeXchange	PXD001860	http://dx.doi.org/10.6019/PXD001860
Anaplasma_phagocytophilium		75	micrometer	UO	UO:0000017	Phenomenex Jupiter C18	3	micrometer	UO	UO:0000017	300	nanoliter	UO	UO:0000102	Mass Spectrometry	LTQ_2	60000	73742	YR_AP_010_13_26Nov06_Sphinx_06-10-08	ProteomeXchange	PXD001860	http://dx.doi.org/10.6019/PXD001860	Peptide Identification	YR_AP_010_13_26Nov06_Sphinx_06-10-08	ProteomeXchange	PXD001860	http://dx.doi.org/10.6019/PXD001860
Anaplasma_phagocytophilium		75	micrometer	UO	UO:0000017	Phenomenex Jupiter C18	3	micrometer	UO	UO:0000017	300	nanoliter	UO	UO:0000102	Mass Spectrometry	LTQ_2	60000	73743	YR_AP_010_14_26Nov06_Sphinx_06-10-09	ProteomeXchange	PXD001860	http://dx.doi.org/10.6019/PXD001860	Peptide Identification	YR_AP_010_14_26Nov06_Sphinx_06-10-09	ProteomeXchange	PXD001860	http://dx.doi.org/10.6019/PXD001860
Anaplasma_phagocytophilium		75	micrometer	UO	UO:0000017	Phenomenex Jupiter C18	3	micrometer	UO	UO:0000017	300	nanoliter	UO	UO:0000102	Mass Spectrometry	LTQ_2	60000	73744	YR_AP_010_15_26Nov06_Sphinx_06-09-09	ProteomeXchange	PXD001860	http://dx.doi.org/10.6019/PXD001860	Peptide Identification	YR_AP_010_15_26Nov06_Sphinx_06-09-09	ProteomeXchange	PXD001860	http://dx.doi.org/10.6019/PXD001860
Anaplasma_phagocytophilium		75	micrometer	UO	UO:0000017	Phenomenex Jupiter C18	3	micrometer	UO	UO:0000017	300	nanoliter	UO	UO:0000102	Mass Spectrometry	LTQ_2	60000	73745	YR_AP_010_16_26Nov06_Sphinx_06-10-10	ProteomeXchange	PXD001860	http://dx.doi.org/10.6019/PXD001860	Peptide Identification	YR_AP_010_16_26Nov06_Sphinx_06-10-10	ProteomeXchange	PXD001860	http://dx.doi.org/10.6019/PXD001860
Anaplasma_phagocytophilium		75	micrometer	UO	UO:0000017	Phenomenex Jupiter C18	3	micrometer	UO	UO:0000017	300	nanoliter	UO	UO:0000102	Mass Spectrometry	LTQ_2	60000	73746	YR_AP_010_17_26Nov06_Sphinx_06-10-08	ProteomeXchange	PXD001860	http://dx.doi.org/10.6019/PXD001860	Peptide Identification	YR_AP_010_17_26Nov06_Sphinx_06-10-08	ProteomeXchange	PXD001860	http://dx.doi.org/10.6019/PXD001860
Anaplasma_phagocytophilium		75	micrometer	UO	UO:0000017	Phenomenex Jupiter C18	3	micrometer	UO	UO:0000017	300	nanoliter	UO	UO:0000102	Mass Spectrometry	LTQ_2	60000	73747	YR_AP_010_18_26Nov06_Sphinx_06-10-09	ProteomeXchange	PXD001860	http://dx.doi.org/10.6019/PXD001860	Peptide Identification	YR_AP_010_18_26Nov06_Sphinx_06-10-09	ProteomeXchange	PXD001860	http://dx.doi.org/10.6019/PXD001860
Anaplasma_phagocytophilium		75	micrometer	UO	UO:0000017	Phenomenex Jupiter C18	3	micrometer	UO	UO:0000017	300	nanoliter	UO	UO:0000102	Mass Spectrometry	LTQ_2	60000	73748	YR_AP_010_20_26Nov06_Sphinx_06-10-10	ProteomeXchange	PXD001860	http://dx.doi.org/10.6019/PXD001860	Peptide Identification	YR_AP_010_20_26Nov06_Sphinx_06-10-10	ProteomeXchange	PXD001860	http://dx.doi.org/10.6019/PXD001860
Anaplasma_phagocytophilium		75	micrometer	UO	UO:0000017	Phenomenex Jupiter C18	3	micrometer	UO	UO:0000017	300	nanoliter	UO	UO:0000102	Mass Spectrometry	LTQ_2	60000	73749	YR_AP_010_21_26Nov06_Sphinx_06-10-08	ProteomeXchange	PXD001860	http://dx.doi.org/10.6019/PXD001860	Peptide Identification	YR_AP_010_21_26Nov06_Sphinx_06-10-08	ProteomeXchange	PXD001860	http://dx.doi.org/10.6019/PXD001860
Anaplasma_phagocytophilium		75	micrometer	UO	UO:0000017	Phenomenex Jupiter C18	3	micrometer	UO	UO:0000017	300	nanoliter	UO	UO:0000102	Mass Spectrometry	LTQ_2	60000	73750	YR_AP_010_22_26Nov06_Sphinx_06-10-09	ProteomeXchange	PXD001860	http://dx.doi.org/10.6019/PXD001860	Peptide Identification	YR_AP_010_22_26Nov06_Sphinx_06-10-09	ProteomeXchange	PXD001860	http://dx.doi.org/10.6019/PXD001860
Anaplasma_phagocytophilium		75	micrometer	UO	UO:0000017	Phenomenex Jupiter C18	3	micrometer	UO	UO:0000017	300	nanoliter	UO	UO:0000102	Mass Spectrometry	LTQ_Orb_2	60000	139087	YR_AP_012_1_9Jan09_Falcon_08-11-01	ProteomeXchange	PXD001860	http://dx.doi.org/10.6019/PXD001860	Peptide Identification	YR_AP_012_1_9Jan09_Falcon_08-11-01	ProteomeXchange	PXD001860	http://dx.doi.org/10.6019/PXD001860
Anaplasma_phagocytophilium		75	micrometer	UO	UO:0000017	Phenomenex Jupiter C18	3	micrometer	UO	UO:0000017	300	nanoliter	UO	UO:0000102	Mass Spectrometry	LTQ_Orb_2	60000	139137	YR_AP_012_2_9Jan09_Falcon_08-11-01	ProteomeXchange	PXD001860	http://dx.doi.org/10.6019/PXD001860	Peptide Identification	YR_AP_012_2_9Jan09_Falcon_08-11-01	ProteomeXchange	PXD001860	http://dx.doi.org/10.6019/PXD001860
Anaplasma_phagocytophilium		75	micrometer	UO	UO:0000017	Phenomenex Jupiter C18	3	micrometer	UO	UO:0000017	300	nanoliter	UO	UO:0000102	Mass Spectrometry	LTQ_Orb_2	60000	139174	YR_AP_012_3_9Jan09_Falcon_08-11-01	ProteomeXchange	PXD001860	http://dx.doi.org/10.6019/PXD001860	Peptide Identification	YR_AP_012_3_9Jan09_Falcon_08-11-01	ProteomeXchange	PXD001860	http://dx.doi.org/10.6019/PXD001860
Anaplasma_phagocytophilium		75	micrometer	UO	UO:0000017	Phenomenex Jupiter C18	3	micrometer	UO	UO:0000017	300	nanoliter	UO	UO:0000102	Mass Spectrometry	LTQ_Orb_2	60000	139301	YR_AP_012_4_9Jan09_Falcon_08-11-01	ProteomeXchange	PXD001860	http://dx.doi.org/10.6019/PXD001860	Peptide Identification	YR_AP_012_4_9Jan09_Falcon_08-11-01	ProteomeXchange	PXD001860	http://dx.doi.org/10.6019/PXD001860
Anaplasma_phagocytophilium		75	micrometer	UO	UO:0000017	Phenomenex Jupiter C18	3	micrometer	UO	UO:0000017	300	nanoliter	UO	UO:0000102	Mass Spectrometry	LTQ_Orb_2	60000	139350	YR_AP_012_5_9Jan09_Falcon_08-11-01	ProteomeXchange	PXD001860	http://dx.doi.org/10.6019/PXD001860	Peptide Identification	YR_AP_012_5_9Jan09_Falcon_08-11-01	ProteomeXchange	PXD001860	http://dx.doi.org/10.6019/PXD001860
Anaplasma_phagocytophilium		75	micrometer	UO	UO:0000017	Phenomenex Jupiter C18	3	micrometer	UO	UO:0000017	300	nanoliter	UO	UO:0000102	Mass Spectrometry	LTQ_2	60000	105807	YR_AP_017_01_6Jan08_Griffin_07-12-29	ProteomeXchange	PXD001860	http://dx.doi.org/10.6019/PXD001860	Peptide Identification	YR_AP_017_01_6Jan08_Griffin_07-12-29	ProteomeXchange	PXD001860	http://dx.doi.org/10.6019/PXD001860
Anaplasma_phagocytophilium		75	micrometer	UO	UO:0000017	Phenomenex Jupiter C18	3	micrometer	UO	UO:0000017	300	nanoliter	UO	UO:0000102	Mass Spectrometry	LTQ_2	60000	105813	YR_AP_017_02_6Jan08_Griffin_07-11-10	ProteomeXchange	PXD001860	http://dx.doi.org/10.6019/PXD001860	Peptide Identification	YR_AP_017_02_6Jan08_Griffin_07-11-10	ProteomeXchange	PXD001860	http://dx.doi.org/10.6019/PXD001860
Anaplasma_phagocytophilium		75	micrometer	UO	UO:0000017	Phenomenex Jupiter C18	3	micrometer	UO	UO:0000017	300	nanoliter	UO	UO:0000102	Mass Spectrometry	LTQ_2	60000	105826	YR_AP_017_03_7Jan08_Griffin_07-12-36	ProteomeXchange	PXD001860	http://dx.doi.org/10.6019/PXD001860	Peptide Identification	YR_AP_017_03_7Jan08_Griffin_07-12-36	ProteomeXchange	PXD001860	http://dx.doi.org/10.6019/PXD001860
Anaplasma_phagocytophilium		75	micrometer	UO	UO:0000017	Phenomenex Jupiter C18	3	micrometer	UO	UO:0000017	300	nanoliter	UO	UO:0000102	Mass Spectrometry	LTQ_2	60000	105832	YR_AP_017_04_7Jan08_Griffin_07-11-12	ProteomeXchange	PXD001860	http://dx.doi.org/10.6019/PXD001860	Peptide Identification	YR_AP_017_04_7Jan08_Griffin_07-11-12	ProteomeXchange	PXD001860	http://dx.doi.org/10.6019/PXD001860
Anaplasma_phagocytophilium		75	micrometer	UO	UO:0000017	Phenomenex Jupiter C18	3	micrometer	UO	UO:0000017	300	nanoliter	UO	UO:0000102	Mass Spectrometry	LTQ_2	60000	105838	YR_AP_017_05_7Jan08_Griffin_07-12-29	ProteomeXchange	PXD001860	http://dx.doi.org/10.6019/PXD001860	Peptide Identification	YR_AP_017_05_7Jan08_Griffin_07-12-29	ProteomeXchange	PXD001860	http://dx.doi.org/10.6019/PXD001860
Anaplasma_phagocytophilium		75	micrometer	UO	UO:0000017	Phenomenex Jupiter C18	3	micrometer	UO	UO:0000017	300	nanoliter	UO	UO:0000102	Mass Spectrometry	LTQ_2	60000	105851	YR_AP_017_06_7Jan08_Griffin_07-11-10	ProteomeXchange	PXD001860	http://dx.doi.org/10.6019/PXD001860	Peptide Identification	YR_AP_017_06_7Jan08_Griffin_07-11-10	ProteomeXchange	PXD001860	http://dx.doi.org/10.6019/PXD001860
Anaplasma_phagocytophilium		75	micrometer	UO	UO:0000017	Phenomenex Jupiter C18	3	micrometer	UO	UO:0000017	300	nanoliter	UO	UO:0000102	Mass Spectrometry	LTQ_2	60000	105859	YR_AP_017_07_7Jan08_Griffin_07-12-36	ProteomeXchange	PXD001860	http://dx.doi.org/10.6019/PXD001860	Peptide Identification	YR_AP_017_07_7Jan08_Griffin_07-12-36	ProteomeXchange	PXD001860	http://dx.doi.org/10.6019/PXD001860
Anaplasma_phagocytophilium		75	micrometer	UO	UO:0000017	Phenomenex Jupiter C18	3	micrometer	UO	UO:0000017	300	nanoliter	UO	UO:0000102	Mass Spectrometry	LTQ_2	60000	105865	YR_AP_017_08_7Jan08_Griffin_07-11-12	ProteomeXchange	PXD001860	http://dx.doi.org/10.6019/PXD001860	Peptide Identification	YR_AP_017_08_7Jan08_Griffin_07-11-12	ProteomeXchange	PXD001860	http://dx.doi.org/10.6019/PXD001860
Anaplasma_phagocytophilium		75	micrometer	UO	UO:0000017	Phenomenex Jupiter C18	3	micrometer	UO	UO:0000017	300	nanoliter	UO	UO:0000102	Mass Spectrometry	LTQ_2	60000	105871	YR_AP_017_09_7Jan08_Griffin_07-12-29	ProteomeXchange	PXD001860	http://dx.doi.org/10.6019/PXD001860	Peptide Identification	YR_AP_017_09_7Jan08_Griffin_07-12-29	ProteomeXchange	PXD001860	http://dx.doi.org/10.6019/PXD001860
Anaplasma_phagocytophilium		75	micrometer	UO	UO:0000017	Phenomenex Jupiter C18	3	micrometer	UO	UO:0000017	300	nanoliter	UO	UO:0000102	Mass Spectrometry	LTQ_2	60000	105876	YR_AP_017_10_7Jan08_Griffin_07-11-10	ProteomeXchange	PXD001860	http://dx.doi.org/10.6019/PXD001860	Peptide Identification	YR_AP_017_10_7Jan08_Griffin_07-11-10	ProteomeXchange	PXD001860	http://dx.doi.org/10.6019/PXD001860
Anaplasma_phagocytophilium		75	micrometer	UO	UO:0000017	Phenomenex Jupiter C18	3	micrometer	UO	UO:0000017	300	nanoliter	UO	UO:0000102	Mass Spectrometry	LTQ_2	60000	105910	YR_AP_018_01_8Jan08_Griffin_07-12-36	ProteomeXchange	PXD001860	http://dx.doi.org/10.6019/PXD001860	Peptide Identification	YR_AP_018_01_8Jan08_Griffin_07-12-36	ProteomeXchange	PXD001860	http://dx.doi.org/10.6019/PXD001860
Anaplasma_phagocytophilium		75	micrometer	UO	UO:0000017	Phenomenex Jupiter C18	3	micrometer	UO	UO:0000017	300	nanoliter	UO	UO:0000102	Mass Spectrometry	LTQ_2	60000	105916	YR_AP_018_02_8Jan08_Griffin_07-11-12	ProteomeXchange	PXD001860	http://dx.doi.org/10.6019/PXD001860	Peptide Identification	YR_AP_018_02_8Jan08_Griffin_07-11-12	ProteomeXchange	PXD001860	http://dx.doi.org/10.6019/PXD001860
Anaplasma_phagocytophilium		75	micrometer	UO	UO:0000017	Phenomenex Jupiter C18	3	micrometer	UO	UO:0000017	300	nanoliter	UO	UO:0000102	Mass Spectrometry	LTQ_2	60000	105923	YR_AP_018_03_8Jan08_Griffin_07-12-29	ProteomeXchange	PXD001860	http://dx.doi.org/10.6019/PXD001860	Peptide Identification	YR_AP_018_03_8Jan08_Griffin_07-12-29	ProteomeXchange	PXD001860	http://dx.doi.org/10.6019/PXD001860
Anaplasma_phagocytophilium		75	micrometer	UO	UO:0000017	Phenomenex Jupiter C18	3	micrometer	UO	UO:0000017	300	nanoliter	UO	UO:0000102	Mass Spectrometry	LTQ_2	60000	105928	YR_AP_018_04_8Jan08_Griffin_07-11-10	ProteomeXchange	PXD001860	http://dx.doi.org/10.6019/PXD001860	Peptide Identification	YR_AP_018_04_8Jan08_Griffin_07-11-10	ProteomeXchange	PXD001860	http://dx.doi.org/10.6019/PXD001860
Anaplasma_phagocytophilium		75	micrometer	UO	UO:0000017	Phenomenex Jupiter C18	3	micrometer	UO	UO:0000017	300	nanoliter	UO	UO:0000102	Mass Spectrometry	LTQ_2	60000	105932	YR_AP_018_05_8Jan08_Griffin_07-12-36	ProteomeXchange	PXD001860	http://dx.doi.org/10.6019/PXD001860	Peptide Identification	YR_AP_018_05_8Jan08_Griffin_07-12-36	ProteomeXchange	PXD001860	http://dx.doi.org/10.6019/PXD001860
Anaplasma_phagocytophilium		75	micrometer	UO	UO:0000017	Phenomenex Jupiter C18	3	micrometer	UO	UO:0000017	300	nanoliter	UO	UO:0000102	Mass Spectrometry	LTQ_2	60000	105966	YR_AP_018_06_8Jan08_Griffin_07-11-12	ProteomeXchange	PXD001860	http://dx.doi.org/10.6019/PXD001860	Peptide Identification	YR_AP_018_06_8Jan08_Griffin_07-11-12	ProteomeXchange	PXD001860	http://dx.doi.org/10.6019/PXD001860
Anaplasma_phagocytophilium		75	micrometer	UO	UO:0000017	Phenomenex Jupiter C18	3	micrometer	UO	UO:0000017	300	nanoliter	UO	UO:0000102	Mass Spectrometry	LTQ_2	60000	106156	YR_AP_018_07_11Jan08_Griffin_07-12-36	ProteomeXchange	PXD001860	http://dx.doi.org/10.6019/PXD001860	Peptide Identification	YR_AP_018_07_11Jan08_Griffin_07-12-36	ProteomeXchange	PXD001860	http://dx.doi.org/10.6019/PXD001860
Anaplasma_phagocytophilium		75	micrometer	UO	UO:0000017	Phenomenex Jupiter C18	3	micrometer	UO	UO:0000017	300	nanoliter	UO	UO:0000102	Mass Spectrometry	LTQ_2	60000	105971	YR_AP_018_07_8Jan08_Griffin_07-12-29	ProteomeXchange	PXD001860	http://dx.doi.org/10.6019/PXD001860	Peptide Identification	YR_AP_018_07_8Jan08_Griffin_07-12-29	ProteomeXchange	PXD001860	http://dx.doi.org/10.6019/PXD001860
Anaplasma_phagocytophilium		75	micrometer	UO	UO:0000017	Phenomenex Jupiter C18	3	micrometer	UO	UO:0000017	300	nanoliter	UO	UO:0000102	Mass Spectrometry	LTQ_2	60000	106161	YR_AP_018_08_11Jan08_Griffin_07-11-12	ProteomeXchange	PXD001860	http://dx.doi.org/10.6019/PXD001860	Peptide Identification	YR_AP_018_08_11Jan08_Griffin_07-11-12	ProteomeXchange	PXD001860	http://dx.doi.org/10.6019/PXD001860
Anaplasma_phagocytophilium		75	micrometer	UO	UO:0000017	Phenomenex Jupiter C18	3	micrometer	UO	UO:0000017	300	nanoliter	UO	UO:0000102	Mass Spectrometry	LTQ_2	60000	105974	YR_AP_018_08_8Jan08_Griffin_07-11-10	ProteomeXchange	PXD001860	http://dx.doi.org/10.6019/PXD001860	Peptide Identification	YR_AP_018_08_8Jan08_Griffin_07-11-10	ProteomeXchange	PXD001860	http://dx.doi.org/10.6019/PXD001860
Anaplasma_phagocytophilium		75	micrometer	UO	UO:0000017	Phenomenex Jupiter C18	3	micrometer	UO	UO:0000017	300	nanoliter	UO	UO:0000102	Mass Spectrometry	LTQ_2	60000	106165	YR_AP_018_09_11Jan08_Griffin_07-12-29	ProteomeXchange	PXD001860	http://dx.doi.org/10.6019/PXD001860	Peptide Identification	YR_AP_018_09_11Jan08_Griffin_07-12-29	ProteomeXchange	PXD001860	http://dx.doi.org/10.6019/PXD001860
Anaplasma_phagocytophilium		75	micrometer	UO	UO:0000017	Phenomenex Jupiter C18	3	micrometer	UO	UO:0000017	300	nanoliter	UO	UO:0000102	Mass Spectrometry	LTQ_2	60000	105977	YR_AP_018_09_8Jan08_Griffin_07-12-36	ProteomeXchange	PXD001860	http://dx.doi.org/10.6019/PXD001860	Peptide Identification	YR_AP_018_09_8Jan08_Griffin_07-12-36	ProteomeXchange	PXD001860	http://dx.doi.org/10.6019/PXD001860
Anaplasma_phagocytophilium		75	micrometer	UO	UO:0000017	Phenomenex Jupiter C18	3	micrometer	UO	UO:0000017	300	nanoliter	UO	UO:0000102	Mass Spectrometry	LTQ_2	60000	106168	YR_AP_018_10_11Jan08_Griffin_07-11-10	ProteomeXchange	PXD001860	http://dx.doi.org/10.6019/PXD001860	Peptide Identification	YR_AP_018_10_11Jan08_Griffin_07-11-10	ProteomeXchange	PXD001860	http://dx.doi.org/10.6019/PXD001860
Anaplasma_phagocytophilium		75	micrometer	UO	UO:0000017	Phenomenex Jupiter C18	3	micrometer	UO	UO:0000017	300	nanoliter	UO	UO:0000102	Mass Spectrometry	LTQ_2	60000	105980	YR_AP_018_10_8Jan08_Griffin_07-11-12	ProteomeXchange	PXD001860	http://dx.doi.org/10.6019/PXD001860	Peptide Identification	YR_AP_018_10_8Jan08_Griffin_07-11-12	ProteomeXchange	PXD001860	http://dx.doi.org/10.6019/PXD001860
Arthrobacter_sp_FB24		75	micrometer	UO	UO:0000017	Phenomenex Jupiter C18	3	micrometer	UO	UO:0000017	300	nanoliter	UO	UO:0000102	Mass Spectrometry	LTQ_FT1	60000	45769	Arthro_001-LTQFT1_28Sep05_Andro_0705-06	ProteomeXchange	PXD001860	http://dx.doi.org/10.6019/PXD001860	Peptide Identification	Arthro_001-LTQFT1_28Sep05_Andro_0705-06	ProteomeXchange	PXD001860	http://dx.doi.org/10.6019/PXD001860
Arthrobacter_sp_FB24		75	micrometer	UO	UO:0000017	Phenomenex Jupiter C18	3	micrometer	UO	UO:0000017	300	nanoliter	UO	UO:0000102	Mass Spectrometry	LTQ_FT1	60000	45770	Arthro_001-LTQFT2_28Sep05_Andro_0705-06	ProteomeXchange	PXD001860	http://dx.doi.org/10.6019/PXD001860	Peptide Identification	Arthro_001-LTQFT2_28Sep05_Andro_0705-06	ProteomeXchange	PXD001860	http://dx.doi.org/10.6019/PXD001860
Arthrobacter_sp_FB24		75	micrometer	UO	UO:0000017	Phenomenex Jupiter C18	3	micrometer	UO	UO:0000017	300	nanoliter	UO	UO:0000102	Mass Spectrometry	LTQ_FT1	60000	45771	Arthro_001-LTQFT3_28Sep05_Andro_0705-06	ProteomeXchange	PXD001860	http://dx.doi.org/10.6019/PXD001860	Peptide Identification	Arthro_001-LTQFT3_28Sep05_Andro_0705-06	ProteomeXchange	PXD001860	http://dx.doi.org/10.6019/PXD001860
Arthrobacter_sp_FB24		75	micrometer	UO	UO:0000017	Phenomenex Jupiter C18	3	micrometer	UO	UO:0000017	300	nanoliter	UO	UO:0000102	Mass Spectrometry	LTQ_4	60000	46565	Arthro_001_LTQ_15Oct05_Pegasus_05-09-01	ProteomeXchange	PXD001860	http://dx.doi.org/10.6019/PXD001860	Peptide Identification	Arthro_001_LTQ_15Oct05_Pegasus_05-09-01	ProteomeXchange	PXD001860	http://dx.doi.org/10.6019/PXD001860
Arthrobacter_sp_FB24		75	micrometer	UO	UO:0000017	Phenomenex Jupiter C18	3	micrometer	UO	UO:0000017	300	nanoliter	UO	UO:0000102	Mass Spectrometry	LTQ_1	60000	47470	Arthro_001_01_LTQ_1_27Oct05_Doc_0508-07	ProteomeXchange	PXD001860	http://dx.doi.org/10.6019/PXD001860	Peptide Identification	Arthro_001_01_LTQ_1_27Oct05_Doc_0508-07	ProteomeXchange	PXD001860	http://dx.doi.org/10.6019/PXD001860
Arthrobacter_sp_FB24		75	micrometer	UO	UO:0000017	Phenomenex Jupiter C18	3	micrometer	UO	UO:0000017	300	nanoliter	UO	UO:0000102	Mass Spectrometry	LTQ_1	60000	47471	Arthro_001_02_LTQ_1_27Oct05_Doc_0508-08	ProteomeXchange	PXD001860	http://dx.doi.org/10.6019/PXD001860	Peptide Identification	Arthro_001_02_LTQ_1_27Oct05_Doc_0508-08	ProteomeXchange	PXD001860	http://dx.doi.org/10.6019/PXD001860
Arthrobacter_sp_FB24		75	micrometer	UO	UO:0000017	Phenomenex Jupiter C18	3	micrometer	UO	UO:0000017	300	nanoliter	UO	UO:0000102	Mass Spectrometry	LTQ_1	60000	47472	Arthro_001_03_LTQ_1_27Oct05_Doc_0508-07	ProteomeXchange	PXD001860	http://dx.doi.org/10.6019/PXD001860	Peptide Identification	Arthro_001_03_LTQ_1_27Oct05_Doc_0508-07	ProteomeXchange	PXD001860	http://dx.doi.org/10.6019/PXD001860
Arthrobacter_sp_FB24		75	micrometer	UO	UO:0000017	Phenomenex Jupiter C18	3	micrometer	UO	UO:0000017	300	nanoliter	UO	UO:0000102	Mass Spectrometry	LTQ_1	60000	47473	Arthro_001_04_LTQ_1_27Oct05_Doc_0508-08	ProteomeXchange	PXD001860	http://dx.doi.org/10.6019/PXD001860	Peptide Identification	Arthro_001_04_LTQ_1_27Oct05_Doc_0508-08	ProteomeXchange	PXD001860	http://dx.doi.org/10.6019/PXD001860
Arthrobacter_sp_FB24		75	micrometer	UO	UO:0000017	Phenomenex Jupiter C18	3	micrometer	UO	UO:0000017	300	nanoliter	UO	UO:0000102	Mass Spectrometry	LTQ_1	60000	47474	Arthro_001_05_LTQ_1_27Oct05_Doc_0508-07	ProteomeXchange	PXD001860	http://dx.doi.org/10.6019/PXD001860	Peptide Identification	Arthro_001_05_LTQ_1_27Oct05_Doc_0508-07	ProteomeXchange	PXD001860	http://dx.doi.org/10.6019/PXD001860
Arthrobacter_sp_FB24		75	micrometer	UO	UO:0000017	Phenomenex Jupiter C18	3	micrometer	UO	UO:0000017	300	nanoliter	UO	UO:0000102	Mass Spectrometry	LTQ_1	60000	47475	Arthro_001_06_LTQ_1_27Oct05_Doc_0508-08	ProteomeXchange	PXD001860	http://dx.doi.org/10.6019/PXD001860	Peptide Identification	Arthro_001_06_LTQ_1_27Oct05_Doc_0508-08	ProteomeXchange	PXD001860	http://dx.doi.org/10.6019/PXD001860
Arthrobacter_sp_FB24		75	micrometer	UO	UO:0000017	Phenomenex Jupiter C18	3	micrometer	UO	UO:0000017	300	nanoliter	UO	UO:0000102	Mass Spectrometry	LTQ_1	60000	47476	Arthro_001_07_LTQ_1_27Oct05_Doc_0508-07	ProteomeXchange	PXD001860	http://dx.doi.org/10.6019/PXD001860	Peptide Identification	Arthro_001_07_LTQ_1_27Oct05_Doc_0508-07	ProteomeXchange	PXD001860	http://dx.doi.org/10.6019/PXD001860
Arthrobacter_sp_FB24		75	micrometer	UO	UO:0000017	Phenomenex Jupiter C18	3	micrometer	UO	UO:0000017	300	nanoliter	UO	UO:0000102	Mass Spectrometry	LTQ_1	60000	47477	Arthro_001_08_LTQ_1_28Oct05_Doc_0508-08	ProteomeXchange	PXD001860	http://dx.doi.org/10.6019/PXD001860	Peptide Identification	Arthro_001_08_LTQ_1_28Oct05_Doc_0508-08	ProteomeXchange	PXD001860	http://dx.doi.org/10.6019/PXD001860
Arthrobacter_sp_FB24		75	micrometer	UO	UO:0000017	Phenomenex Jupiter C18	3	micrometer	UO	UO:0000017	300	nanoliter	UO	UO:0000102	Mass Spectrometry	LTQ_1	60000	47478	Arthro_001_09_LTQ_1_28Oct05_Doc_0508-07	ProteomeXchange	PXD001860	http://dx.doi.org/10.6019/PXD001860	Peptide Identification	Arthro_001_09_LTQ_1_28Oct05_Doc_0508-07	ProteomeXchange	PXD001860	http://dx.doi.org/10.6019/PXD001860
Arthrobacter_sp_FB24		75	micrometer	UO	UO:0000017	Phenomenex Jupiter C18	3	micrometer	UO	UO:0000017	300	nanoliter	UO	UO:0000102	Mass Spectrometry	LTQ_1	60000	47479	Arthro_001_10_LTQ_1_28Oct05_Doc_0508-08	ProteomeXchange	PXD001860	http://dx.doi.org/10.6019/PXD001860	Peptide Identification	Arthro_001_10_LTQ_1_28Oct05_Doc_0508-08	ProteomeXchange	PXD001860	http://dx.doi.org/10.6019/PXD001860
Arthrobacter_sp_FB24		75	micrometer	UO	UO:0000017	Phenomenex Jupiter C18	3	micrometer	UO	UO:0000017	300	nanoliter	UO	UO:0000102	Mass Spectrometry	LTQ_1	60000	47880	Arthro_001_11_LTQ_1_28Oct05_Doc_0508-07	ProteomeXchange	PXD001860	http://dx.doi.org/10.6019/PXD001860	Peptide Identification	Arthro_001_11_LTQ_1_28Oct05_Doc_0508-07	ProteomeXchange	PXD001860	http://dx.doi.org/10.6019/PXD001860
Arthrobacter_sp_FB24		75	micrometer	UO	UO:0000017	Phenomenex Jupiter C18	3	micrometer	UO	UO:0000017	300	nanoliter	UO	UO:0000102	Mass Spectrometry	LTQ_1	60000	47881	Arthro_001_12_LTQ_1_02Nov05_Doc_0508-08	ProteomeXchange	PXD001860	http://dx.doi.org/10.6019/PXD001860	Peptide Identification	Arthro_001_12_LTQ_1_02Nov05_Doc_0508-08	ProteomeXchange	PXD001860	http://dx.doi.org/10.6019/PXD001860
Arthrobacter_sp_FB24		75	micrometer	UO	UO:0000017	Phenomenex Jupiter C18	3	micrometer	UO	UO:0000017	300	nanoliter	UO	UO:0000102	Mass Spectrometry	LTQ_1	60000	47882	Arthro_001_13_LTQ_1_02Nov05_Doc_0508-07	ProteomeXchange	PXD001860	http://dx.doi.org/10.6019/PXD001860	Peptide Identification	Arthro_001_13_LTQ_1_02Nov05_Doc_0508-07	ProteomeXchange	PXD001860	http://dx.doi.org/10.6019/PXD001860
Arthrobacter_sp_FB24		75	micrometer	UO	UO:0000017	Phenomenex Jupiter C18	3	micrometer	UO	UO:0000017	300	nanoliter	UO	UO:0000102	Mass Spectrometry	LTQ_1	60000	47883	Arthro_001_14_LTQ_1_02Nov05_Doc_0508-08	ProteomeXchange	PXD001860	http://dx.doi.org/10.6019/PXD001860	Peptide Identification	Arthro_001_14_LTQ_1_02Nov05_Doc_0508-08	ProteomeXchange	PXD001860	http://dx.doi.org/10.6019/PXD001860
Arthrobacter_sp_FB24		75	micrometer	UO	UO:0000017	Phenomenex Jupiter C18	3	micrometer	UO	UO:0000017	300	nanoliter	UO	UO:0000102	Mass Spectrometry	LTQ_1	60000	47884	Arthro_001_15_LTQ_1_03Nov05_Doc_0508-07	ProteomeXchange	PXD001860	http://dx.doi.org/10.6019/PXD001860	Peptide Identification	Arthro_001_15_LTQ_1_03Nov05_Doc_0508-07	ProteomeXchange	PXD001860	http://dx.doi.org/10.6019/PXD001860
Arthrobacter_sp_FB24		75	micrometer	UO	UO:0000017	Phenomenex Jupiter C18	3	micrometer	UO	UO:0000017	300	nanoliter	UO	UO:0000102	Mass Spectrometry	LTQ_1	60000	47885	Arthro_001_16_LTQ_1_03Nov05_Doc_0508-08	ProteomeXchange	PXD001860	http://dx.doi.org/10.6019/PXD001860	Peptide Identification	Arthro_001_16_LTQ_1_03Nov05_Doc_0508-08	ProteomeXchange	PXD001860	http://dx.doi.org/10.6019/PXD001860
Arthrobacter_sp_FB24		75	micrometer	UO	UO:0000017	Phenomenex Jupiter C18	3	micrometer	UO	UO:0000017	300	nanoliter	UO	UO:0000102	Mass Spectrometry	LTQ_1	60000	47886	Arthro_001_17_LTQ_1_03Nov05_Doc_0508-07	ProteomeXchange	PXD001860	http://dx.doi.org/10.6019/PXD001860	Peptide Identification	Arthro_001_17_LTQ_1_03Nov05_Doc_0508-07	ProteomeXchange	PXD001860	http://dx.doi.org/10.6019/PXD001860
Arthrobacter_sp_FB24		75	micrometer	UO	UO:0000017	Phenomenex Jupiter C18	3	micrometer	UO	UO:0000017	300	nanoliter	UO	UO:0000102	Mass Spectrometry	LTQ_1	60000	47887	Arthro_001_18_LTQ_1_03Nov05_Doc_0508-08	ProteomeXchange	PXD001860	http://dx.doi.org/10.6019/PXD001860	Peptide Identification	Arthro_001_18_LTQ_1_03Nov05_Doc_0508-08	ProteomeXchange	PXD001860	http://dx.doi.org/10.6019/PXD001860
Arthrobacter_sp_FB24		75	micrometer	UO	UO:0000017	Phenomenex Jupiter C18	3	micrometer	UO	UO:0000017	300	nanoliter	UO	UO:0000102	Mass Spectrometry	LTQ_1	60000	47888	Arthro_001_19_LTQ_1_03Nov05_Doc_0508-07	ProteomeXchange	PXD001860	http://dx.doi.org/10.6019/PXD001860	Peptide Identification	Arthro_001_19_LTQ_1_03Nov05_Doc_0508-07	ProteomeXchange	PXD001860	http://dx.doi.org/10.6019/PXD001860
Arthrobacter_sp_FB24		75	micrometer	UO	UO:0000017	Phenomenex Jupiter C18	3	micrometer	UO	UO:0000017	300	nanoliter	UO	UO:0000102	Mass Spectrometry	LTQ_1	60000	47889	Arthro_001_20_LTQ_1_03Nov05_Doc_0508-08	ProteomeXchange	PXD001860	http://dx.doi.org/10.6019/PXD001860	Peptide Identification	Arthro_001_20_LTQ_1_03Nov05_Doc_0508-08	ProteomeXchange	PXD001860	http://dx.doi.org/10.6019/PXD001860
Arthrobacter_sp_FB24		75	micrometer	UO	UO:0000017	Phenomenex Jupiter C18	3	micrometer	UO	UO:0000017	300	nanoliter	UO	UO:0000102	Mass Spectrometry	LTQ_1	60000	47890	Arthro_001_21_LTQ_1_03Nov05_Doc_0508-07	ProteomeXchange	PXD001860	http://dx.doi.org/10.6019/PXD001860	Peptide Identification	Arthro_001_21_LTQ_1_03Nov05_Doc_0508-07	ProteomeXchange	PXD001860	http://dx.doi.org/10.6019/PXD001860
Arthrobacter_sp_FB24		75	micrometer	UO	UO:0000017	Phenomenex Jupiter C18	3	micrometer	UO	UO:0000017	300	nanoliter	UO	UO:0000102	Mass Spectrometry	LTQ_1	60000	47891	Arthro_001_22_LTQ_1_03Nov05_Doc_0508-07	ProteomeXchange	PXD001860	http://dx.doi.org/10.6019/PXD001860	Peptide Identification	Arthro_001_22_LTQ_1_03Nov05_Doc_0508-07	ProteomeXchange	PXD001860	http://dx.doi.org/10.6019/PXD001860
Arthrobacter_sp_FB24		75	micrometer	UO	UO:0000017	Phenomenex Jupiter C18	3	micrometer	UO	UO:0000017	300	nanoliter	UO	UO:0000102	Mass Spectrometry	LTQ_1	60000	47892	Arthro_001_23_LTQ_1_04Nov05_Doc_0508-07	ProteomeXchange	PXD001860	http://dx.doi.org/10.6019/PXD001860	Peptide Identification	Arthro_001_23_LTQ_1_04Nov05_Doc_0508-07	ProteomeXchange	PXD001860	http://dx.doi.org/10.6019/PXD001860
Arthrobacter_sp_FB24		75	micrometer	UO	UO:0000017	Phenomenex Jupiter C18	3	micrometer	UO	UO:0000017	300	nanoliter	UO	UO:0000102	Mass Spectrometry	LTQ_1	60000	47893	Arthro_001_24_LTQ_1_04Nov05_Doc_0508-08	ProteomeXchange	PXD001860	http://dx.doi.org/10.6019/PXD001860	Peptide Identification	Arthro_001_24_LTQ_1_04Nov05_Doc_0508-08	ProteomeXchange	PXD001860	http://dx.doi.org/10.6019/PXD001860
Arthrobacter_sp_FB24		75	micrometer	UO	UO:0000017	Phenomenex Jupiter C18	3	micrometer	UO	UO:0000017	300	nanoliter	UO	UO:0000102	Mass Spectrometry	LTQ_1	60000	48122	Arthro_001_25_LTQ_1_04Nov05_Doc_0508-07	ProteomeXchange	PXD001860	http://dx.doi.org/10.6019/PXD001860	Peptide Identification	Arthro_001_25_LTQ_1_04Nov05_Doc_0508-07	ProteomeXchange	PXD001860	http://dx.doi.org/10.6019/PXD001860
Arthrobacter_sp_FB24		75	micrometer	UO	UO:0000017	Phenomenex Jupiter C18	3	micrometer	UO	UO:0000017	300	nanoliter	UO	UO:0000102	Mass Spectrometry	LTQ_FT1	60000	45772	Arthro_002-LTQFT1_28Sep05_Andro_0705-06	ProteomeXchange	PXD001860	http://dx.doi.org/10.6019/PXD001860	Peptide Identification	Arthro_002-LTQFT1_28Sep05_Andro_0705-06	ProteomeXchange	PXD001860	http://dx.doi.org/10.6019/PXD001860
Arthrobacter_sp_FB24		75	micrometer	UO	UO:0000017	Phenomenex Jupiter C18	3	micrometer	UO	UO:0000017	300	nanoliter	UO	UO:0000102	Mass Spectrometry	LTQ_FT1	60000	45773	Arthro_002-LTQFT2_29Sep05_Andro_0705-06	ProteomeXchange	PXD001860	http://dx.doi.org/10.6019/PXD001860	Peptide Identification	Arthro_002-LTQFT2_29Sep05_Andro_0705-06	ProteomeXchange	PXD001860	http://dx.doi.org/10.6019/PXD001860
Arthrobacter_sp_FB24		75	micrometer	UO	UO:0000017	Phenomenex Jupiter C18	3	micrometer	UO	UO:0000017	300	nanoliter	UO	UO:0000102	Mass Spectrometry	LTQ_FT1	60000	45774	Arthro_002-LTQFT3_29Sep05_Andro_0705-06	ProteomeXchange	PXD001860	http://dx.doi.org/10.6019/PXD001860	Peptide Identification	Arthro_002-LTQFT3_29Sep05_Andro_0705-06	ProteomeXchange	PXD001860	http://dx.doi.org/10.6019/PXD001860
Arthrobacter_sp_FB24		75	micrometer	UO	UO:0000017	Phenomenex Jupiter C18	3	micrometer	UO	UO:0000017	300	nanoliter	UO	UO:0000102	Mass Spectrometry	LTQ_4	60000	46567	Arthro_002_LTQ_15Oct05_Pegasus_05-09-02	ProteomeXchange	PXD001860	http://dx.doi.org/10.6019/PXD001860	Peptide Identification	Arthro_002_LTQ_15Oct05_Pegasus_05-09-02	ProteomeXchange	PXD001860	http://dx.doi.org/10.6019/PXD001860
Arthrobacter_sp_FB24		75	micrometer	UO	UO:0000017	Phenomenex Jupiter C18	3	micrometer	UO	UO:0000017	300	nanoliter	UO	UO:0000102	Mass Spectrometry	LTQ_1	60000	48190	Arthro_002_01_LTQ_1_09Nov05_Doc_0508-08	ProteomeXchange	PXD001860	http://dx.doi.org/10.6019/PXD001860	Peptide Identification	Arthro_002_01_LTQ_1_09Nov05_Doc_0508-08	ProteomeXchange	PXD001860	http://dx.doi.org/10.6019/PXD001860
Arthrobacter_sp_FB24		75	micrometer	UO	UO:0000017	Phenomenex Jupiter C18	3	micrometer	UO	UO:0000017	300	nanoliter	UO	UO:0000102	Mass Spectrometry	LTQ_1	60000	48191	Arthro_002_02_LTQ_1_09Nov05_Doc_0508-07	ProteomeXchange	PXD001860	http://dx.doi.org/10.6019/PXD001860	Peptide Identification	Arthro_002_02_LTQ_1_09Nov05_Doc_0508-07	ProteomeXchange	PXD001860	http://dx.doi.org/10.6019/PXD001860
Arthrobacter_sp_FB24		75	micrometer	UO	UO:0000017	Phenomenex Jupiter C18	3	micrometer	UO	UO:0000017	300	nanoliter	UO	UO:0000102	Mass Spectrometry	LTQ_1	60000	48192	Arthro_002_03_LTQ_1_09Nov05_Doc_0508-08	ProteomeXchange	PXD001860	http://dx.doi.org/10.6019/PXD001860	Peptide Identification	Arthro_002_03_LTQ_1_09Nov05_Doc_0508-08	ProteomeXchange	PXD001860	http://dx.doi.org/10.6019/PXD001860
Arthrobacter_sp_FB24		75	micrometer	UO	UO:0000017	Phenomenex Jupiter C18	3	micrometer	UO	UO:0000017	300	nanoliter	UO	UO:0000102	Mass Spectrometry	LTQ_1	60000	48311	Arthro_002_04_LTQ_1_09Nov05_Doc_0508-07	ProteomeXchange	PXD001860	http://dx.doi.org/10.6019/PXD001860	Peptide Identification	Arthro_002_04_LTQ_1_09Nov05_Doc_0508-07	ProteomeXchange	PXD001860	http://dx.doi.org/10.6019/PXD001860
Arthrobacter_sp_FB24		75	micrometer	UO	UO:0000017	Phenomenex Jupiter C18	3	micrometer	UO	UO:0000017	300	nanoliter	UO	UO:0000102	Mass Spectrometry	LTQ_1	60000	48313	Arthro_002_05_LTQ_1_09Nov05_Doc_0508-08	ProteomeXchange	PXD001860	http://dx.doi.org/10.6019/PXD001860	Peptide Identification	Arthro_002_05_LTQ_1_09Nov05_Doc_0508-08	ProteomeXchange	PXD001860	http://dx.doi.org/10.6019/PXD001860
Arthrobacter_sp_FB24		75	micrometer	UO	UO:0000017	Phenomenex Jupiter C18	3	micrometer	UO	UO:0000017	300	nanoliter	UO	UO:0000102	Mass Spectrometry	LTQ_1	60000	48314	Arthro_002_06_LTQ_1_09Nov05_Doc_0508-07	ProteomeXchange	PXD001860	http://dx.doi.org/10.6019/PXD001860	Peptide Identification	Arthro_002_06_LTQ_1_09Nov05_Doc_0508-07	ProteomeXchange	PXD001860	http://dx.doi.org/10.6019/PXD001860
Arthrobacter_sp_FB24		75	micrometer	UO	UO:0000017	Phenomenex Jupiter C18	3	micrometer	UO	UO:0000017	300	nanoliter	UO	UO:0000102	Mass Spectrometry	LTQ_1	60000	48315	Arthro_002_07_LTQ_1_09Nov05_Doc_0508-08	ProteomeXchange	PXD001860	http://dx.doi.org/10.6019/PXD001860	Peptide Identification	Arthro_002_07_LTQ_1_09Nov05_Doc_0508-08	ProteomeXchange	PXD001860	http://dx.doi.org/10.6019/PXD001860
Arthrobacter_sp_FB24		75	micrometer	UO	UO:0000017	Phenomenex Jupiter C18	3	micrometer	UO	UO:0000017	300	nanoliter	UO	UO:0000102	Mass Spectrometry	LTQ_1	60000	48316	Arthro_002_08_LTQ_1_09Nov05_Doc_0508-07	ProteomeXchange	PXD001860	http://dx.doi.org/10.6019/PXD001860	Peptide Identification	Arthro_002_08_LTQ_1_09Nov05_Doc_0508-07	ProteomeXchange	PXD001860	http://dx.doi.org/10.6019/PXD001860
Arthrobacter_sp_FB24		75	micrometer	UO	UO:0000017	Phenomenex Jupiter C18	3	micrometer	UO	UO:0000017	300	nanoliter	UO	UO:0000102	Mass Spectrometry	LTQ_1	60000	48317	Arthro_002_09_LTQ_1_09Nov05_Doc_0508-08	ProteomeXchange	PXD001860	http://dx.doi.org/10.6019/PXD001860	Peptide Identification	Arthro_002_09_LTQ_1_09Nov05_Doc_0508-08	ProteomeXchange	PXD001860	http://dx.doi.org/10.6019/PXD001860
Arthrobacter_sp_FB24		75	micrometer	UO	UO:0000017	Phenomenex Jupiter C18	3	micrometer	UO	UO:0000017	300	nanoliter	UO	UO:0000102	Mass Spectrometry	LTQ_1	60000	48318	Arthro_002_10_LTQ_1_10Nov05_Doc_0508-07	ProteomeXchange	PXD001860	http://dx.doi.org/10.6019/PXD001860	Peptide Identification	Arthro_002_10_LTQ_1_10Nov05_Doc_0508-07	ProteomeXchange	PXD001860	http://dx.doi.org/10.6019/PXD001860
Arthrobacter_sp_FB24		75	micrometer	UO	UO:0000017	Phenomenex Jupiter C18	3	micrometer	UO	UO:0000017	300	nanoliter	UO	UO:0000102	Mass Spectrometry	LTQ_1	60000	48319	Arthro_002_11_LTQ_1_10Nov05_Doc_0508-08	ProteomeXchange	PXD001860	http://dx.doi.org/10.6019/PXD001860	Peptide Identification	Arthro_002_11_LTQ_1_10Nov05_Doc_0508-08	ProteomeXchange	PXD001860	http://dx.doi.org/10.6019/PXD001860
Arthrobacter_sp_FB24		75	micrometer	UO	UO:0000017	Phenomenex Jupiter C18	3	micrometer	UO	UO:0000017	300	nanoliter	UO	UO:0000102	Mass Spectrometry	LTQ_1	60000	48320	Arthro_002_12_LTQ_1_10Nov05_Doc_0508-07	ProteomeXchange	PXD001860	http://dx.doi.org/10.6019/PXD001860	Peptide Identification	Arthro_002_12_LTQ_1_10Nov05_Doc_0508-07	ProteomeXchange	PXD001860	http://dx.doi.org/10.6019/PXD001860
Arthrobacter_sp_FB24		75	micrometer	UO	UO:0000017	Phenomenex Jupiter C18	3	micrometer	UO	UO:0000017	300	nanoliter	UO	UO:0000102	Mass Spectrometry	LTQ_1	60000	48322	Arthro_002_13_LTQ_1_10Nov05_Doc_0508-08	ProteomeXchange	PXD001860	http://dx.doi.org/10.6019/PXD001860	Peptide Identification	Arthro_002_13_LTQ_1_10Nov05_Doc_0508-08	ProteomeXchange	PXD001860	http://dx.doi.org/10.6019/PXD001860
Arthrobacter_sp_FB24		75	micrometer	UO	UO:0000017	Phenomenex Jupiter C18	3	micrometer	UO	UO:0000017	300	nanoliter	UO	UO:0000102	Mass Spectrometry	LTQ_1	60000	48323	Arthro_002_14_LTQ_1_10Nov05_Doc_0508-07	ProteomeXchange	PXD001860	http://dx.doi.org/10.6019/PXD001860	Peptide Identification	Arthro_002_14_LTQ_1_10Nov05_Doc_0508-07	ProteomeXchange	PXD001860	http://dx.doi.org/10.6019/PXD001860
Arthrobacter_sp_FB24		75	micrometer	UO	UO:0000017	Phenomenex Jupiter C18	3	micrometer	UO	UO:0000017	300	nanoliter	UO	UO:0000102	Mass Spectrometry	LTQ_1	60000	48324	Arthro_002_15_LTQ_1_10Nov05_Doc_0508-08	ProteomeXchange	PXD001860	http://dx.doi.org/10.6019/PXD001860	Peptide Identification	Arthro_002_15_LTQ_1_10Nov05_Doc_0508-08	ProteomeXchange	PXD001860	http://dx.doi.org/10.6019/PXD001860
Arthrobacter_sp_FB24		75	micrometer	UO	UO:0000017	Phenomenex Jupiter C18	3	micrometer	UO	UO:0000017	300	nanoliter	UO	UO:0000102	Mass Spectrometry	LTQ_1	60000	48325	Arthro_002_16_LTQ_1_10Nov05_Doc_0508-07	ProteomeXchange	PXD001860	http://dx.doi.org/10.6019/PXD001860	Peptide Identification	Arthro_002_16_LTQ_1_10Nov05_Doc_0508-07	ProteomeXchange	PXD001860	http://dx.doi.org/10.6019/PXD001860
Arthrobacter_sp_FB24		75	micrometer	UO	UO:0000017	Phenomenex Jupiter C18	3	micrometer	UO	UO:0000017	300	nanoliter	UO	UO:0000102	Mass Spectrometry	LTQ_1	60000	48326	Arthro_002_17_LTQ_1_10Nov05_Doc_0508-08	ProteomeXchange	PXD001860	http://dx.doi.org/10.6019/PXD001860	Peptide Identification	Arthro_002_17_LTQ_1_10Nov05_Doc_0508-08	ProteomeXchange	PXD001860	http://dx.doi.org/10.6019/PXD001860
Arthrobacter_sp_FB24		75	micrometer	UO	UO:0000017	Phenomenex Jupiter C18	3	micrometer	UO	UO:0000017	300	nanoliter	UO	UO:0000102	Mass Spectrometry	LTQ_1	60000	48327	Arthro_002_18_LTQ_1_10Nov05_Doc_0508-07	ProteomeXchange	PXD001860	http://dx.doi.org/10.6019/PXD001860	Peptide Identification	Arthro_002_18_LTQ_1_10Nov05_Doc_0508-07	ProteomeXchange	PXD001860	http://dx.doi.org/10.6019/PXD001860
Arthrobacter_sp_FB24		75	micrometer	UO	UO:0000017	Phenomenex Jupiter C18	3	micrometer	UO	UO:0000017	300	nanoliter	UO	UO:0000102	Mass Spectrometry	LTQ_1	60000	48328	Arthro_002_19_LTQ_1_10Nov05_Doc_0508-08	ProteomeXchange	PXD001860	http://dx.doi.org/10.6019/PXD001860	Peptide Identification	Arthro_002_19_LTQ_1_10Nov05_Doc_0508-08	ProteomeXchange	PXD001860	http://dx.doi.org/10.6019/PXD001860
Arthrobacter_sp_FB24		75	micrometer	UO	UO:0000017	Phenomenex Jupiter C18	3	micrometer	UO	UO:0000017	300	nanoliter	UO	UO:0000102	Mass Spectrometry	LTQ_1	60000	48329	Arthro_002_20_LTQ_1_11Nov05_Doc_0508-07	ProteomeXchange	PXD001860	http://dx.doi.org/10.6019/PXD001860	Peptide Identification	Arthro_002_20_LTQ_1_11Nov05_Doc_0508-07	ProteomeXchange	PXD001860	http://dx.doi.org/10.6019/PXD001860
Arthrobacter_sp_FB24		75	micrometer	UO	UO:0000017	Phenomenex Jupiter C18	3	micrometer	UO	UO:0000017	300	nanoliter	UO	UO:0000102	Mass Spectrometry	LTQ_1	60000	48330	Arthro_002_21_LTQ_1_11Nov05_Doc_0508-08	ProteomeXchange	PXD001860	http://dx.doi.org/10.6019/PXD001860	Peptide Identification	Arthro_002_21_LTQ_1_11Nov05_Doc_0508-08	ProteomeXchange	PXD001860	http://dx.doi.org/10.6019/PXD001860
Arthrobacter_sp_FB24		75	micrometer	UO	UO:0000017	Phenomenex Jupiter C18	3	micrometer	UO	UO:0000017	300	nanoliter	UO	UO:0000102	Mass Spectrometry	LTQ_1	60000	48331	Arthro_002_22_LTQ_1_11Nov05_Doc_0508-07	ProteomeXchange	PXD001860	http://dx.doi.org/10.6019/PXD001860	Peptide Identification	Arthro_002_22_LTQ_1_11Nov05_Doc_0508-07	ProteomeXchange	PXD001860	http://dx.doi.org/10.6019/PXD001860
Arthrobacter_sp_FB24		75	micrometer	UO	UO:0000017	Phenomenex Jupiter C18	3	micrometer	UO	UO:0000017	300	nanoliter	UO	UO:0000102	Mass Spectrometry	LTQ_1	60000	48332	Arthro_002_23_LTQ_1_11Nov05_Doc_0508-08	ProteomeXchange	PXD001860	http://dx.doi.org/10.6019/PXD001860	Peptide Identification	Arthro_002_23_LTQ_1_11Nov05_Doc_0508-08	ProteomeXchange	PXD001860	http://dx.doi.org/10.6019/PXD001860
Arthrobacter_sp_FB24		75	micrometer	UO	UO:0000017	Phenomenex Jupiter C18	3	micrometer	UO	UO:0000017	300	nanoliter	UO	UO:0000102	Mass Spectrometry	LTQ_1	60000	48333	Arthro_002_24_LTQ_1_11Nov05_Doc_0508-07	ProteomeXchange	PXD001860	http://dx.doi.org/10.6019/PXD001860	Peptide Identification	Arthro_002_24_LTQ_1_11Nov05_Doc_0508-07	ProteomeXchange	PXD001860	http://dx.doi.org/10.6019/PXD001860
Arthrobacter_sp_FB24		75	micrometer	UO	UO:0000017	Phenomenex Jupiter C18	3	micrometer	UO	UO:0000017	300	nanoliter	UO	UO:0000102	Mass Spectrometry	LTQ_1	60000	48426	Arthro_002_25_LTQ_1_11Nov05_Doc_0508-08	ProteomeXchange	PXD001860	http://dx.doi.org/10.6019/PXD001860	Peptide Identification	Arthro_002_25_LTQ_1_11Nov05_Doc_0508-08	ProteomeXchange	PXD001860	http://dx.doi.org/10.6019/PXD001860
Arthrobacter_sp_FB24		75	micrometer	UO	UO:0000017	Phenomenex Jupiter C18	3	micrometer	UO	UO:0000017	300	nanoliter	UO	UO:0000102	Mass Spectrometry	LTQ_FT1	60000	45776	Arthro_003-LTQFT1_29Sep05_Andro_0705-06	ProteomeXchange	PXD001860	http://dx.doi.org/10.6019/PXD001860	Peptide Identification	Arthro_003-LTQFT1_29Sep05_Andro_0705-06	ProteomeXchange	PXD001860	http://dx.doi.org/10.6019/PXD001860
Arthrobacter_sp_FB24		75	micrometer	UO	UO:0000017	Phenomenex Jupiter C18	3	micrometer	UO	UO:0000017	300	nanoliter	UO	UO:0000102	Mass Spectrometry	LTQ_4	60000	46568	Arthro_003_LTQ_15Oct05_Pegasus_05-09-01	ProteomeXchange	PXD001860	http://dx.doi.org/10.6019/PXD001860	Peptide Identification	Arthro_003_LTQ_15Oct05_Pegasus_05-09-01	ProteomeXchange	PXD001860	http://dx.doi.org/10.6019/PXD001860
Arthrobacter_sp_FB24		75	micrometer	UO	UO:0000017	Phenomenex Jupiter C18	3	micrometer	UO	UO:0000017	300	nanoliter	UO	UO:0000102	Mass Spectrometry	LTQ_FT1	60000	47483	Arthro_003_LTQFT2_27Oct05_Griffin_05-09-04	ProteomeXchange	PXD001860	http://dx.doi.org/10.6019/PXD001860	Peptide Identification	Arthro_003_LTQFT2_27Oct05_Griffin_05-09-04	ProteomeXchange	PXD001860	http://dx.doi.org/10.6019/PXD001860
Arthrobacter_sp_FB24		75	micrometer	UO	UO:0000017	Phenomenex Jupiter C18	3	micrometer	UO	UO:0000017	300	nanoliter	UO	UO:0000102	Mass Spectrometry	LTQ_FT1	60000	47484	Arthro_003_LTQFT3_27Oct05_Griffin_05-09-04	ProteomeXchange	PXD001860	http://dx.doi.org/10.6019/PXD001860	Peptide Identification	Arthro_003_LTQFT3_27Oct05_Griffin_05-09-04	ProteomeXchange	PXD001860	http://dx.doi.org/10.6019/PXD001860
Arthrobacter_sp_FB24		75	micrometer	UO	UO:0000017	Phenomenex Jupiter C18	3	micrometer	UO	UO:0000017	300	nanoliter	UO	UO:0000102	Mass Spectrometry	LTQ_1	60000	48427	Arthro_003_01_LTQ_1_11Nov05_Doc_0508-07	ProteomeXchange	PXD001860	http://dx.doi.org/10.6019/PXD001860	Peptide Identification	Arthro_003_01_LTQ_1_11Nov05_Doc_0508-07	ProteomeXchange	PXD001860	http://dx.doi.org/10.6019/PXD001860
Arthrobacter_sp_FB24		75	micrometer	UO	UO:0000017	Phenomenex Jupiter C18	3	micrometer	UO	UO:0000017	300	nanoliter	UO	UO:0000102	Mass Spectrometry	LTQ_1	60000	48428	Arthro_003_02_LTQ_1_11Nov05_Doc_0508-08	ProteomeXchange	PXD001860	http://dx.doi.org/10.6019/PXD001860	Peptide Identification	Arthro_003_02_LTQ_1_11Nov05_Doc_0508-08	ProteomeXchange	PXD001860	http://dx.doi.org/10.6019/PXD001860
Arthrobacter_sp_FB24		75	micrometer	UO	UO:0000017	Phenomenex Jupiter C18	3	micrometer	UO	UO:0000017	300	nanoliter	UO	UO:0000102	Mass Spectrometry	LTQ_1	60000	48429	Arthro_003_03_LTQ_1_11Nov05_Doc_0508-07	ProteomeXchange	PXD001860	http://dx.doi.org/10.6019/PXD001860	Peptide Identification	Arthro_003_03_LTQ_1_11Nov05_Doc_0508-07	ProteomeXchange	PXD001860	http://dx.doi.org/10.6019/PXD001860
Arthrobacter_sp_FB24		75	micrometer	UO	UO:0000017	Phenomenex Jupiter C18	3	micrometer	UO	UO:0000017	300	nanoliter	UO	UO:0000102	Mass Spectrometry	LTQ_1	60000	48430	Arthro_003_04_LTQ_1_11Nov05_Doc_0508-08	ProteomeXchange	PXD001860	http://dx.doi.org/10.6019/PXD001860	Peptide Identification	Arthro_003_04_LTQ_1_11Nov05_Doc_0508-08	ProteomeXchange	PXD001860	http://dx.doi.org/10.6019/PXD001860
Arthrobacter_sp_FB24		75	micrometer	UO	UO:0000017	Phenomenex Jupiter C18	3	micrometer	UO	UO:0000017	300	nanoliter	UO	UO:0000102	Mass Spectrometry	LTQ_1	60000	48431	Arthro_003_05_LTQ_1_12Nov05_Doc_0508-07	ProteomeXchange	PXD001860	http://dx.doi.org/10.6019/PXD001860	Peptide Identification	Arthro_003_05_LTQ_1_12Nov05_Doc_0508-07	ProteomeXchange	PXD001860	http://dx.doi.org/10.6019/PXD001860
Arthrobacter_sp_FB24		75	micrometer	UO	UO:0000017	Phenomenex Jupiter C18	3	micrometer	UO	UO:0000017	300	nanoliter	UO	UO:0000102	Mass Spectrometry	LTQ_1	60000	48432	Arthro_003_06_LTQ_1_12Nov05_Doc_0508-08	ProteomeXchange	PXD001860	http://dx.doi.org/10.6019/PXD001860	Peptide Identification	Arthro_003_06_LTQ_1_12Nov05_Doc_0508-08	ProteomeXchange	PXD001860	http://dx.doi.org/10.6019/PXD001860
Arthrobacter_sp_FB24		75	micrometer	UO	UO:0000017	Phenomenex Jupiter C18	3	micrometer	UO	UO:0000017	300	nanoliter	UO	UO:0000102	Mass Spectrometry	LTQ_1	60000	48433	Arthro_003_07_LTQ_1_12Nov05_Doc_0508-07	ProteomeXchange	PXD001860	http://dx.doi.org/10.6019/PXD001860	Peptide Identification	Arthro_003_07_LTQ_1_12Nov05_Doc_0508-07	ProteomeXchange	PXD001860	http://dx.doi.org/10.6019/PXD001860
Arthrobacter_sp_FB24		75	micrometer	UO	UO:0000017	Phenomenex Jupiter C18	3	micrometer	UO	UO:0000017	300	nanoliter	UO	UO:0000102	Mass Spectrometry	LTQ_1	60000	48434	Arthro_003_08_LTQ_1_12Nov05_Doc_0508-08	ProteomeXchange	PXD001860	http://dx.doi.org/10.6019/PXD001860	Peptide Identification	Arthro_003_08_LTQ_1_12Nov05_Doc_0508-08	ProteomeXchange	PXD001860	http://dx.doi.org/10.6019/PXD001860
Arthrobacter_sp_FB24		75	micrometer	UO	UO:0000017	Phenomenex Jupiter C18	3	micrometer	UO	UO:0000017	300	nanoliter	UO	UO:0000102	Mass Spectrometry	LTQ_1	60000	48435	Arthro_003_09_LTQ_1_12Nov05_Doc_0508-07	ProteomeXchange	PXD001860	http://dx.doi.org/10.6019/PXD001860	Peptide Identification	Arthro_003_09_LTQ_1_12Nov05_Doc_0508-07	ProteomeXchange	PXD001860	http://dx.doi.org/10.6019/PXD001860
Arthrobacter_sp_FB24		75	micrometer	UO	UO:0000017	Phenomenex Jupiter C18	3	micrometer	UO	UO:0000017	300	nanoliter	UO	UO:0000102	Mass Spectrometry	LTQ_1	60000	48436	Arthro_003_10_LTQ_1_12Nov05_Doc_0508-08	ProteomeXchange	PXD001860	http://dx.doi.org/10.6019/PXD001860	Peptide Identification	Arthro_003_10_LTQ_1_12Nov05_Doc_0508-08	ProteomeXchange	PXD001860	http://dx.doi.org/10.6019/PXD001860
Arthrobacter_sp_FB24		75	micrometer	UO	UO:0000017	Phenomenex Jupiter C18	3	micrometer	UO	UO:0000017	300	nanoliter	UO	UO:0000102	Mass Spectrometry	LTQ_1	60000	48437	Arthro_003_11_LTQ_1_12Nov05_Doc_0508-07	ProteomeXchange	PXD001860	http://dx.doi.org/10.6019/PXD001860	Peptide Identification	Arthro_003_11_LTQ_1_12Nov05_Doc_0508-07	ProteomeXchange	PXD001860	http://dx.doi.org/10.6019/PXD001860
Arthrobacter_sp_FB24		75	micrometer	UO	UO:0000017	Phenomenex Jupiter C18	3	micrometer	UO	UO:0000017	300	nanoliter	UO	UO:0000102	Mass Spectrometry	LTQ_1	60000	48438	Arthro_003_12_LTQ_1_12Nov05_Doc_0508-08	ProteomeXchange	PXD001860	http://dx.doi.org/10.6019/PXD001860	Peptide Identification	Arthro_003_12_LTQ_1_12Nov05_Doc_0508-08	ProteomeXchange	PXD001860	http://dx.doi.org/10.6019/PXD001860
Arthrobacter_sp_FB24		75	micrometer	UO	UO:0000017	Phenomenex Jupiter C18	3	micrometer	UO	UO:0000017	300	nanoliter	UO	UO:0000102	Mass Spectrometry	LTQ_1	60000	48439	Arthro_003_13_LTQ_1_12Nov05_Doc_0508-07	ProteomeXchange	PXD001860	http://dx.doi.org/10.6019/PXD001860	Peptide Identification	Arthro_003_13_LTQ_1_12Nov05_Doc_0508-07	ProteomeXchange	PXD001860	http://dx.doi.org/10.6019/PXD001860
Arthrobacter_sp_FB24		75	micrometer	UO	UO:0000017	Phenomenex Jupiter C18	3	micrometer	UO	UO:0000017	300	nanoliter	UO	UO:0000102	Mass Spectrometry	LTQ_1	60000	48440	Arthro_003_14_LTQ_1_12Nov05_Doc_0508-08	ProteomeXchange	PXD001860	http://dx.doi.org/10.6019/PXD001860	Peptide Identification	Arthro_003_14_LTQ_1_12Nov05_Doc_0508-08	ProteomeXchange	PXD001860	http://dx.doi.org/10.6019/PXD001860
Arthrobacter_sp_FB24		75	micrometer	UO	UO:0000017	Phenomenex Jupiter C18	3	micrometer	UO	UO:0000017	300	nanoliter	UO	UO:0000102	Mass Spectrometry	LTQ_1	60000	48441	Arthro_003_15_LTQ_1_13Nov05_Doc_0508-07	ProteomeXchange	PXD001860	http://dx.doi.org/10.6019/PXD001860	Peptide Identification	Arthro_003_15_LTQ_1_13Nov05_Doc_0508-07	ProteomeXchange	PXD001860	http://dx.doi.org/10.6019/PXD001860
Arthrobacter_sp_FB24		75	micrometer	UO	UO:0000017	Phenomenex Jupiter C18	3	micrometer	UO	UO:0000017	300	nanoliter	UO	UO:0000102	Mass Spectrometry	LTQ_1	60000	48442	Arthro_003_16_LTQ_1_13Nov05_Doc_0508-08	ProteomeXchange	PXD001860	http://dx.doi.org/10.6019/PXD001860	Peptide Identification	Arthro_003_16_LTQ_1_13Nov05_Doc_0508-08	ProteomeXchange	PXD001860	http://dx.doi.org/10.6019/PXD001860
Arthrobacter_sp_FB24		75	micrometer	UO	UO:0000017	Phenomenex Jupiter C18	3	micrometer	UO	UO:0000017	300	nanoliter	UO	UO:0000102	Mass Spectrometry	LTQ_1	60000	48443	Arthro_003_17_LTQ_1_13Nov05_Doc_0508-07	ProteomeXchange	PXD001860	http://dx.doi.org/10.6019/PXD001860	Peptide Identification	Arthro_003_17_LTQ_1_13Nov05_Doc_0508-07	ProteomeXchange	PXD001860	http://dx.doi.org/10.6019/PXD001860
Arthrobacter_sp_FB24		75	micrometer	UO	UO:0000017	Phenomenex Jupiter C18	3	micrometer	UO	UO:0000017	300	nanoliter	UO	UO:0000102	Mass Spectrometry	LTQ_1	60000	48444	Arthro_003_18_LTQ_1_13Nov05_Doc_0508-08	ProteomeXchange	PXD001860	http://dx.doi.org/10.6019/PXD001860	Peptide Identification	Arthro_003_18_LTQ_1_13Nov05_Doc_0508-08	ProteomeXchange	PXD001860	http://dx.doi.org/10.6019/PXD001860
Arthrobacter_sp_FB24		75	micrometer	UO	UO:0000017	Phenomenex Jupiter C18	3	micrometer	UO	UO:0000017	300	nanoliter	UO	UO:0000102	Mass Spectrometry	LTQ_1	60000	48445	Arthro_003_19_LTQ_1_13Nov05_Doc_0508-07	ProteomeXchange	PXD001860	http://dx.doi.org/10.6019/PXD001860	Peptide Identification	Arthro_003_19_LTQ_1_13Nov05_Doc_0508-07	ProteomeXchange	PXD001860	http://dx.doi.org/10.6019/PXD001860
Arthrobacter_sp_FB24		75	micrometer	UO	UO:0000017	Phenomenex Jupiter C18	3	micrometer	UO	UO:0000017	300	nanoliter	UO	UO:0000102	Mass Spectrometry	LTQ_1	60000	48446	Arthro_003_20_LTQ_1_13Nov05_Doc_0508-08	ProteomeXchange	PXD001860	http://dx.doi.org/10.6019/PXD001860	Peptide Identification	Arthro_003_20_LTQ_1_13Nov05_Doc_0508-08	ProteomeXchange	PXD001860	http://dx.doi.org/10.6019/PXD001860
Arthrobacter_sp_FB24		75	micrometer	UO	UO:0000017	Phenomenex Jupiter C18	3	micrometer	UO	UO:0000017	300	nanoliter	UO	UO:0000102	Mass Spectrometry	LTQ_1	60000	48447	Arthro_003_21_LTQ_1_13Nov05_Doc_0508-07	ProteomeXchange	PXD001860	http://dx.doi.org/10.6019/PXD001860	Peptide Identification	Arthro_003_21_LTQ_1_13Nov05_Doc_0508-07	ProteomeXchange	PXD001860	http://dx.doi.org/10.6019/PXD001860
Arthrobacter_sp_FB24		75	micrometer	UO	UO:0000017	Phenomenex Jupiter C18	3	micrometer	UO	UO:0000017	300	nanoliter	UO	UO:0000102	Mass Spectrometry	LTQ_1	60000	48448	Arthro_003_22_LTQ_1_13Nov05_Doc_0508-08	ProteomeXchange	PXD001860	http://dx.doi.org/10.6019/PXD001860	Peptide Identification	Arthro_003_22_LTQ_1_13Nov05_Doc_0508-08	ProteomeXchange	PXD001860	http://dx.doi.org/10.6019/PXD001860
Arthrobacter_sp_FB24		75	micrometer	UO	UO:0000017	Phenomenex Jupiter C18	3	micrometer	UO	UO:0000017	300	nanoliter	UO	UO:0000102	Mass Spectrometry	LTQ_1	60000	48449	Arthro_003_23_LTQ_1_13Nov05_Doc_0508-07	ProteomeXchange	PXD001860	http://dx.doi.org/10.6019/PXD001860	Peptide Identification	Arthro_003_23_LTQ_1_13Nov05_Doc_0508-07	ProteomeXchange	PXD001860	http://dx.doi.org/10.6019/PXD001860
Arthrobacter_sp_FB24		75	micrometer	UO	UO:0000017	Phenomenex Jupiter C18	3	micrometer	UO	UO:0000017	300	nanoliter	UO	UO:0000102	Mass Spectrometry	LTQ_1	60000	48450	Arthro_003_24_LTQ_1_13Nov05_Doc_0508-08	ProteomeXchange	PXD001860	http://dx.doi.org/10.6019/PXD001860	Peptide Identification	Arthro_003_24_LTQ_1_13Nov05_Doc_0508-08	ProteomeXchange	PXD001860	http://dx.doi.org/10.6019/PXD001860
Arthrobacter_sp_FB24		75	micrometer	UO	UO:0000017	Phenomenex Jupiter C18	3	micrometer	UO	UO:0000017	300	nanoliter	UO	UO:0000102	Mass Spectrometry	LTQ_1	60000	48451	Arthro_003_25_LTQ_1_14Nov05_Doc_0508-07	ProteomeXchange	PXD001860	http://dx.doi.org/10.6019/PXD001860	Peptide Identification	Arthro_003_25_LTQ_1_14Nov05_Doc_0508-07	ProteomeXchange	PXD001860	http://dx.doi.org/10.6019/PXD001860
Arthrobacter_sp_FB24		75	micrometer	UO	UO:0000017	Phenomenex Jupiter C18	3	micrometer	UO	UO:0000017	300	nanoliter	UO	UO:0000102	Mass Spectrometry	LTQ_FT1	60000	45777	Arthro_004-LTQFT1_30Sep05_Andro_0705-07	ProteomeXchange	PXD001860	http://dx.doi.org/10.6019/PXD001860	Peptide Identification	Arthro_004-LTQFT1_30Sep05_Andro_0705-07	ProteomeXchange	PXD001860	http://dx.doi.org/10.6019/PXD001860
Arthrobacter_sp_FB24		75	micrometer	UO	UO:0000017	Phenomenex Jupiter C18	3	micrometer	UO	UO:0000017	300	nanoliter	UO	UO:0000102	Mass Spectrometry	LTQ_FT1	60000	45778	Arthro_004-LTQFT2_30Sep05_Andro_0705-07	ProteomeXchange	PXD001860	http://dx.doi.org/10.6019/PXD001860	Peptide Identification	Arthro_004-LTQFT2_30Sep05_Andro_0705-07	ProteomeXchange	PXD001860	http://dx.doi.org/10.6019/PXD001860
Arthrobacter_sp_FB24		75	micrometer	UO	UO:0000017	Phenomenex Jupiter C18	3	micrometer	UO	UO:0000017	300	nanoliter	UO	UO:0000102	Mass Spectrometry	LTQ_FT1	60000	45779	Arthro_004-LTQFT3_30Sep05_Andro_0705-07	ProteomeXchange	PXD001860	http://dx.doi.org/10.6019/PXD001860	Peptide Identification	Arthro_004-LTQFT3_30Sep05_Andro_0705-07	ProteomeXchange	PXD001860	http://dx.doi.org/10.6019/PXD001860
Arthrobacter_sp_FB24		75	micrometer	UO	UO:0000017	Phenomenex Jupiter C18	3	micrometer	UO	UO:0000017	300	nanoliter	UO	UO:0000102	Mass Spectrometry	LTQ_4	60000	46569	Arthro_004_LTQ_15Oct05_Pegasus_05-09-02	ProteomeXchange	PXD001860	http://dx.doi.org/10.6019/PXD001860	Peptide Identification	Arthro_004_LTQ_15Oct05_Pegasus_05-09-02	ProteomeXchange	PXD001860	http://dx.doi.org/10.6019/PXD001860
Arthrobacter_sp_FB24		75	micrometer	UO	UO:0000017	Phenomenex Jupiter C18	3	micrometer	UO	UO:0000017	300	nanoliter	UO	UO:0000102	Mass Spectrometry	LTQ_1	60000	48591	Arthro_004_01_LTQ_1_14Nov05_Doc_0508-08	ProteomeXchange	PXD001860	http://dx.doi.org/10.6019/PXD001860	Peptide Identification	Arthro_004_01_LTQ_1_14Nov05_Doc_0508-08	ProteomeXchange	PXD001860	http://dx.doi.org/10.6019/PXD001860
Arthrobacter_sp_FB24		75	micrometer	UO	UO:0000017	Phenomenex Jupiter C18	3	micrometer	UO	UO:0000017	300	nanoliter	UO	UO:0000102	Mass Spectrometry	LTQ_1	60000	48592	Arthro_004_02_LTQ_1_14Nov05_Doc_0508-07	ProteomeXchange	PXD001860	http://dx.doi.org/10.6019/PXD001860	Peptide Identification	Arthro_004_02_LTQ_1_14Nov05_Doc_0508-07	ProteomeXchange	PXD001860	http://dx.doi.org/10.6019/PXD001860
Arthrobacter_sp_FB24		75	micrometer	UO	UO:0000017	Phenomenex Jupiter C18	3	micrometer	UO	UO:0000017	300	nanoliter	UO	UO:0000102	Mass Spectrometry	LTQ_1	60000	48593	Arthro_004_03_LTQ_1_14Nov05_Doc_0508-08	ProteomeXchange	PXD001860	http://dx.doi.org/10.6019/PXD001860	Peptide Identification	Arthro_004_03_LTQ_1_14Nov05_Doc_0508-08	ProteomeXchange	PXD001860	http://dx.doi.org/10.6019/PXD001860
Arthrobacter_sp_FB24		75	micrometer	UO	UO:0000017	Phenomenex Jupiter C18	3	micrometer	UO	UO:0000017	300	nanoliter	UO	UO:0000102	Mass Spectrometry	LTQ_1	60000	48594	Arthro_004_04_LTQ_1_14Nov05_Doc_0508-07	ProteomeXchange	PXD001860	http://dx.doi.org/10.6019/PXD001860	Peptide Identification	Arthro_004_04_LTQ_1_14Nov05_Doc_0508-07	ProteomeXchange	PXD001860	http://dx.doi.org/10.6019/PXD001860
Arthrobacter_sp_FB24		75	micrometer	UO	UO:0000017	Phenomenex Jupiter C18	3	micrometer	UO	UO:0000017	300	nanoliter	UO	UO:0000102	Mass Spectrometry	LTQ_1	60000	48596	Arthro_004_05_LTQ_1_14Nov05_Doc_0508-08	ProteomeXchange	PXD001860	http://dx.doi.org/10.6019/PXD001860	Peptide Identification	Arthro_004_05_LTQ_1_14Nov05_Doc_0508-08	ProteomeXchange	PXD001860	http://dx.doi.org/10.6019/PXD001860
Arthrobacter_sp_FB24		75	micrometer	UO	UO:0000017	Phenomenex Jupiter C18	3	micrometer	UO	UO:0000017	300	nanoliter	UO	UO:0000102	Mass Spectrometry	LTQ_1	60000	48597	Arthro_004_06_LTQ_1_15Nov05_Doc_0508-07	ProteomeXchange	PXD001860	http://dx.doi.org/10.6019/PXD001860	Peptide Identification	Arthro_004_06_LTQ_1_15Nov05_Doc_0508-07	ProteomeXchange	PXD001860	http://dx.doi.org/10.6019/PXD001860
Arthrobacter_sp_FB24		75	micrometer	UO	UO:0000017	Phenomenex Jupiter C18	3	micrometer	UO	UO:0000017	300	nanoliter	UO	UO:0000102	Mass Spectrometry	LTQ_1	60000	48598	Arthro_004_07_LTQ_1_15Nov05_Doc_0508-08	ProteomeXchange	PXD001860	http://dx.doi.org/10.6019/PXD001860	Peptide Identification	Arthro_004_07_LTQ_1_15Nov05_Doc_0508-08	ProteomeXchange	PXD001860	http://dx.doi.org/10.6019/PXD001860
Arthrobacter_sp_FB24		75	micrometer	UO	UO:0000017	Phenomenex Jupiter C18	3	micrometer	UO	UO:0000017	300	nanoliter	UO	UO:0000102	Mass Spectrometry	LTQ_1	60000	48599	Arthro_004_08_LTQ_1_15Nov05_Doc_0508-07	ProteomeXchange	PXD001860	http://dx.doi.org/10.6019/PXD001860	Peptide Identification	Arthro_004_08_LTQ_1_15Nov05_Doc_0508-07	ProteomeXchange	PXD001860	http://dx.doi.org/10.6019/PXD001860
Arthrobacter_sp_FB24		75	micrometer	UO	UO:0000017	Phenomenex Jupiter C18	3	micrometer	UO	UO:0000017	300	nanoliter	UO	UO:0000102	Mass Spectrometry	LTQ_1	60000	48600	Arthro_004_09_LTQ_1_15Nov05_Doc_0508-08	ProteomeXchange	PXD001860	http://dx.doi.org/10.6019/PXD001860	Peptide Identification	Arthro_004_09_LTQ_1_15Nov05_Doc_0508-08	ProteomeXchange	PXD001860	http://dx.doi.org/10.6019/PXD001860
Arthrobacter_sp_FB24		75	micrometer	UO	UO:0000017	Phenomenex Jupiter C18	3	micrometer	UO	UO:0000017	300	nanoliter	UO	UO:0000102	Mass Spectrometry	LTQ_1	60000	48667	Arthro_004_10_LTQ_1_15Nov05_Doc_0508-07	ProteomeXchange	PXD001860	http://dx.doi.org/10.6019/PXD001860	Peptide Identification	Arthro_004_10_LTQ_1_15Nov05_Doc_0508-07	ProteomeXchange	PXD001860	http://dx.doi.org/10.6019/PXD001860
Arthrobacter_sp_FB24		75	micrometer	UO	UO:0000017	Phenomenex Jupiter C18	3	micrometer	UO	UO:0000017	300	nanoliter	UO	UO:0000102	Mass Spectrometry	LTQ_1	60000	48668	Arthro_004_11_LTQ_1_15Nov05_Doc_0508-08	ProteomeXchange	PXD001860	http://dx.doi.org/10.6019/PXD001860	Peptide Identification	Arthro_004_11_LTQ_1_15Nov05_Doc_0508-08	ProteomeXchange	PXD001860	http://dx.doi.org/10.6019/PXD001860
Arthrobacter_sp_FB24		75	micrometer	UO	UO:0000017	Phenomenex Jupiter C18	3	micrometer	UO	UO:0000017	300	nanoliter	UO	UO:0000102	Mass Spectrometry	LTQ_1	60000	48669	Arthro_004_12_LTQ_1_15Nov05_Doc_0508-07	ProteomeXchange	PXD001860	http://dx.doi.org/10.6019/PXD001860	Peptide Identification	Arthro_004_12_LTQ_1_15Nov05_Doc_0508-07	ProteomeXchange	PXD001860	http://dx.doi.org/10.6019/PXD001860
Arthrobacter_sp_FB24		75	micrometer	UO	UO:0000017	Phenomenex Jupiter C18	3	micrometer	UO	UO:0000017	300	nanoliter	UO	UO:0000102	Mass Spectrometry	LTQ_1	60000	48670	Arthro_004_13_LTQ_1_15Nov05_Doc_0508-08	ProteomeXchange	PXD001860	http://dx.doi.org/10.6019/PXD001860	Peptide Identification	Arthro_004_13_LTQ_1_15Nov05_Doc_0508-08	ProteomeXchange	PXD001860	http://dx.doi.org/10.6019/PXD001860
Arthrobacter_sp_FB24		75	micrometer	UO	UO:0000017	Phenomenex Jupiter C18	3	micrometer	UO	UO:0000017	300	nanoliter	UO	UO:0000102	Mass Spectrometry	LTQ_1	60000	48671	Arthro_004_14_LTQ_1_15Nov05_Doc_0508-07	ProteomeXchange	PXD001860	http://dx.doi.org/10.6019/PXD001860	Peptide Identification	Arthro_004_14_LTQ_1_15Nov05_Doc_0508-07	ProteomeXchange	PXD001860	http://dx.doi.org/10.6019/PXD001860
Arthrobacter_sp_FB24		75	micrometer	UO	UO:0000017	Phenomenex Jupiter C18	3	micrometer	UO	UO:0000017	300	nanoliter	UO	UO:0000102	Mass Spectrometry	LTQ_1	60000	48672	Arthro_004_15_LTQ_1_15Nov05_Doc_0508-08	ProteomeXchange	PXD001860	http://dx.doi.org/10.6019/PXD001860	Peptide Identification	Arthro_004_15_LTQ_1_15Nov05_Doc_0508-08	ProteomeXchange	PXD001860	http://dx.doi.org/10.6019/PXD001860
Arthrobacter_sp_FB24		75	micrometer	UO	UO:0000017	Phenomenex Jupiter C18	3	micrometer	UO	UO:0000017	300	nanoliter	UO	UO:0000102	Mass Spectrometry	LTQ_1	60000	48676	Arthro_004_16_LTQ_1_16Nov05_Doc_0508-07	ProteomeXchange	PXD001860	http://dx.doi.org/10.6019/PXD001860	Peptide Identification	Arthro_004_16_LTQ_1_16Nov05_Doc_0508-07	ProteomeXchange	PXD001860	http://dx.doi.org/10.6019/PXD001860
Arthrobacter_sp_FB24		75	micrometer	UO	UO:0000017	Phenomenex Jupiter C18	3	micrometer	UO	UO:0000017	300	nanoliter	UO	UO:0000102	Mass Spectrometry	LTQ_1	60000	48677	Arthro_004_17_LTQ_1_16Nov05_Doc_0508-08	ProteomeXchange	PXD001860	http://dx.doi.org/10.6019/PXD001860	Peptide Identification	Arthro_004_17_LTQ_1_16Nov05_Doc_0508-08	ProteomeXchange	PXD001860	http://dx.doi.org/10.6019/PXD001860
Arthrobacter_sp_FB24		75	micrometer	UO	UO:0000017	Phenomenex Jupiter C18	3	micrometer	UO	UO:0000017	300	nanoliter	UO	UO:0000102	Mass Spectrometry	LTQ_1	60000	48679	Arthro_004_18_LTQ_1_16Nov05_Doc_0508-07	ProteomeXchange	PXD001860	http://dx.doi.org/10.6019/PXD001860	Peptide Identification	Arthro_004_18_LTQ_1_16Nov05_Doc_0508-07	ProteomeXchange	PXD001860	http://dx.doi.org/10.6019/PXD001860
Arthrobacter_sp_FB24		75	micrometer	UO	UO:0000017	Phenomenex Jupiter C18	3	micrometer	UO	UO:0000017	300	nanoliter	UO	UO:0000102	Mass Spectrometry	LTQ_1	60000	48680	Arthro_004_19_LTQ_1_16Nov05_Doc_0508-08	ProteomeXchange	PXD001860	http://dx.doi.org/10.6019/PXD001860	Peptide Identification	Arthro_004_19_LTQ_1_16Nov05_Doc_0508-08	ProteomeXchange	PXD001860	http://dx.doi.org/10.6019/PXD001860
Arthrobacter_sp_FB24		75	micrometer	UO	UO:0000017	Phenomenex Jupiter C18	3	micrometer	UO	UO:0000017	300	nanoliter	UO	UO:0000102	Mass Spectrometry	LTQ_1	60000	48681	Arthro_004_20_LTQ_1_16Nov05_Doc_0508-07	ProteomeXchange	PXD001860	http://dx.doi.org/10.6019/PXD001860	Peptide Identification	Arthro_004_20_LTQ_1_16Nov05_Doc_0508-07	ProteomeXchange	PXD001860	http://dx.doi.org/10.6019/PXD001860
Arthrobacter_sp_FB24		75	micrometer	UO	UO:0000017	Phenomenex Jupiter C18	3	micrometer	UO	UO:0000017	300	nanoliter	UO	UO:0000102	Mass Spectrometry	LTQ_1	60000	48785	Arthro_004_21_LTQ_1_16Nov05_Doc_0508-08	ProteomeXchange	PXD001860	http://dx.doi.org/10.6019/PXD001860	Peptide Identification	Arthro_004_21_LTQ_1_16Nov05_Doc_0508-08	ProteomeXchange	PXD001860	http://dx.doi.org/10.6019/PXD001860
Arthrobacter_sp_FB24		75	micrometer	UO	UO:0000017	Phenomenex Jupiter C18	3	micrometer	UO	UO:0000017	300	nanoliter	UO	UO:0000102	Mass Spectrometry	LTQ_1	60000	48786	Arthro_004_22_LTQ_1_16Nov05_Doc_0508-07	ProteomeXchange	PXD001860	http://dx.doi.org/10.6019/PXD001860	Peptide Identification	Arthro_004_22_LTQ_1_16Nov05_Doc_0508-07	ProteomeXchange	PXD001860	http://dx.doi.org/10.6019/PXD001860
Arthrobacter_sp_FB24		75	micrometer	UO	UO:0000017	Phenomenex Jupiter C18	3	micrometer	UO	UO:0000017	300	nanoliter	UO	UO:0000102	Mass Spectrometry	LTQ_1	60000	48787	Arthro_004_23_LTQ_1_16Nov05_Doc_0508-08	ProteomeXchange	PXD001860	http://dx.doi.org/10.6019/PXD001860	Peptide Identification	Arthro_004_23_LTQ_1_16Nov05_Doc_0508-08	ProteomeXchange	PXD001860	http://dx.doi.org/10.6019/PXD001860
Arthrobacter_sp_FB24		75	micrometer	UO	UO:0000017	Phenomenex Jupiter C18	3	micrometer	UO	UO:0000017	300	nanoliter	UO	UO:0000102	Mass Spectrometry	LTQ_1	60000	48788	Arthro_004_24_LTQ_1_16Nov05_Doc_0508-07	ProteomeXchange	PXD001860	http://dx.doi.org/10.6019/PXD001860	Peptide Identification	Arthro_004_24_LTQ_1_16Nov05_Doc_0508-07	ProteomeXchange	PXD001860	http://dx.doi.org/10.6019/PXD001860
Arthrobacter_sp_FB24		75	micrometer	UO	UO:0000017	Phenomenex Jupiter C18	3	micrometer	UO	UO:0000017	300	nanoliter	UO	UO:0000102	Mass Spectrometry	LTQ_1	60000	48789	Arthro_004_25_LTQ_1_16Nov05_Doc_0508-08	ProteomeXchange	PXD001860	http://dx.doi.org/10.6019/PXD001860	Peptide Identification	Arthro_004_25_LTQ_1_16Nov05_Doc_0508-08	ProteomeXchange	PXD001860	http://dx.doi.org/10.6019/PXD001860
Arthrobacter_sp_FB24		75	micrometer	UO	UO:0000017	Phenomenex Jupiter C18	3	micrometer	UO	UO:0000017	300	nanoliter	UO	UO:0000102	Mass Spectrometry	LTQ_FT1	60000	45780	Arthro_005-LTQFT1_30Sep05_Andro_0705-07	ProteomeXchange	PXD001860	http://dx.doi.org/10.6019/PXD001860	Peptide Identification	Arthro_005-LTQFT1_30Sep05_Andro_0705-07	ProteomeXchange	PXD001860	http://dx.doi.org/10.6019/PXD001860
Arthrobacter_sp_FB24		75	micrometer	UO	UO:0000017	Phenomenex Jupiter C18	3	micrometer	UO	UO:0000017	300	nanoliter	UO	UO:0000102	Mass Spectrometry	LTQ_FT1	60000	45781	Arthro_005-LTQFT2_30Sep05_Andro_0705-07	ProteomeXchange	PXD001860	http://dx.doi.org/10.6019/PXD001860	Peptide Identification	Arthro_005-LTQFT2_30Sep05_Andro_0705-07	ProteomeXchange	PXD001860	http://dx.doi.org/10.6019/PXD001860
Arthrobacter_sp_FB24		75	micrometer	UO	UO:0000017	Phenomenex Jupiter C18	3	micrometer	UO	UO:0000017	300	nanoliter	UO	UO:0000102	Mass Spectrometry	LTQ_FT1	60000	45782	Arthro_005-LTQFT3_30Sep05_Andro_0705-07	ProteomeXchange	PXD001860	http://dx.doi.org/10.6019/PXD001860	Peptide Identification	Arthro_005-LTQFT3_30Sep05_Andro_0705-07	ProteomeXchange	PXD001860	http://dx.doi.org/10.6019/PXD001860
Arthrobacter_sp_FB24		75	micrometer	UO	UO:0000017	Phenomenex Jupiter C18	3	micrometer	UO	UO:0000017	300	nanoliter	UO	UO:0000102	Mass Spectrometry	LTQ_4	60000	46570	Arthro_005_LTQ_15Oct05_Pegasus_05-09-01	ProteomeXchange	PXD001860	http://dx.doi.org/10.6019/PXD001860	Peptide Identification	Arthro_005_LTQ_15Oct05_Pegasus_05-09-01	ProteomeXchange	PXD001860	http://dx.doi.org/10.6019/PXD001860
Arthrobacter_sp_FB24		75	micrometer	UO	UO:0000017	Phenomenex Jupiter C18	3	micrometer	UO	UO:0000017	300	nanoliter	UO	UO:0000102	Mass Spectrometry	LTQ_1	60000	48790	Arthro_005_01_LTQ_1_17Nov05_Doc_0508-07	ProteomeXchange	PXD001860	http://dx.doi.org/10.6019/PXD001860	Peptide Identification	Arthro_005_01_LTQ_1_17Nov05_Doc_0508-07	ProteomeXchange	PXD001860	http://dx.doi.org/10.6019/PXD001860
Arthrobacter_sp_FB24		75	micrometer	UO	UO:0000017	Phenomenex Jupiter C18	3	micrometer	UO	UO:0000017	300	nanoliter	UO	UO:0000102	Mass Spectrometry	LTQ_1	60000	48791	Arthro_005_02_LTQ_1_17Nov05_Doc_0508-08	ProteomeXchange	PXD001860	http://dx.doi.org/10.6019/PXD001860	Peptide Identification	Arthro_005_02_LTQ_1_17Nov05_Doc_0508-08	ProteomeXchange	PXD001860	http://dx.doi.org/10.6019/PXD001860
Arthrobacter_sp_FB24		75	micrometer	UO	UO:0000017	Phenomenex Jupiter C18	3	micrometer	UO	UO:0000017	300	nanoliter	UO	UO:0000102	Mass Spectrometry	LTQ_1	60000	48792	Arthro_005_03_LTQ_1_17Nov05_Doc_0508-07	ProteomeXchange	PXD001860	http://dx.doi.org/10.6019/PXD001860	Peptide Identification	Arthro_005_03_LTQ_1_17Nov05_Doc_0508-07	ProteomeXchange	PXD001860	http://dx.doi.org/10.6019/PXD001860
Arthrobacter_sp_FB24		75	micrometer	UO	UO:0000017	Phenomenex Jupiter C18	3	micrometer	UO	UO:0000017	300	nanoliter	UO	UO:0000102	Mass Spectrometry	LTQ_1	60000	48793	Arthro_005_04_LTQ_1_17Nov05_Doc_0508-08	ProteomeXchange	PXD001860	http://dx.doi.org/10.6019/PXD001860	Peptide Identification	Arthro_005_04_LTQ_1_17Nov05_Doc_0508-08	ProteomeXchange	PXD001860	http://dx.doi.org/10.6019/PXD001860
Arthrobacter_sp_FB24		75	micrometer	UO	UO:0000017	Phenomenex Jupiter C18	3	micrometer	UO	UO:0000017	300	nanoliter	UO	UO:0000102	Mass Spectrometry	LTQ_1	60000	48794	Arthro_005_05_LTQ_1_17Nov05_Doc_0508-07	ProteomeXchange	PXD001860	http://dx.doi.org/10.6019/PXD001860	Peptide Identification	Arthro_005_05_LTQ_1_17Nov05_Doc_0508-07	ProteomeXchange	PXD001860	http://dx.doi.org/10.6019/PXD001860
Arthrobacter_sp_FB24		75	micrometer	UO	UO:0000017	Phenomenex Jupiter C18	3	micrometer	UO	UO:0000017	300	nanoliter	UO	UO:0000102	Mass Spectrometry	LTQ_1	60000	48816	Arthro_005_06_LTQ_1_17Nov05_Doc_0508-08	ProteomeXchange	PXD001860	http://dx.doi.org/10.6019/PXD001860	Peptide Identification	Arthro_005_06_LTQ_1_17Nov05_Doc_0508-08	ProteomeXchange	PXD001860	http://dx.doi.org/10.6019/PXD001860
Arthrobacter_sp_FB24		75	micrometer	UO	UO:0000017	Phenomenex Jupiter C18	3	micrometer	UO	UO:0000017	300	nanoliter	UO	UO:0000102	Mass Spectrometry	LTQ_1	60000	48817	Arthro_005_07_LTQ_1_17Nov05_Doc_0508-07	ProteomeXchange	PXD001860	http://dx.doi.org/10.6019/PXD001860	Peptide Identification	Arthro_005_07_LTQ_1_17Nov05_Doc_0508-07	ProteomeXchange	PXD001860	http://dx.doi.org/10.6019/PXD001860
Arthrobacter_sp_FB24		75	micrometer	UO	UO:0000017	Phenomenex Jupiter C18	3	micrometer	UO	UO:0000017	300	nanoliter	UO	UO:0000102	Mass Spectrometry	LTQ_1	60000	48818	Arthro_005_08_LTQ_1_17Nov05_Doc_0508-08	ProteomeXchange	PXD001860	http://dx.doi.org/10.6019/PXD001860	Peptide Identification	Arthro_005_08_LTQ_1_17Nov05_Doc_0508-08	ProteomeXchange	PXD001860	http://dx.doi.org/10.6019/PXD001860
Arthrobacter_sp_FB24		75	micrometer	UO	UO:0000017	Phenomenex Jupiter C18	3	micrometer	UO	UO:0000017	300	nanoliter	UO	UO:0000102	Mass Spectrometry	LTQ_1	60000	48819	Arthro_005_09_LTQ_1_17Nov05_Doc_0508-07	ProteomeXchange	PXD001860	http://dx.doi.org/10.6019/PXD001860	Peptide Identification	Arthro_005_09_LTQ_1_17Nov05_Doc_0508-07	ProteomeXchange	PXD001860	http://dx.doi.org/10.6019/PXD001860
Arthrobacter_sp_FB24		75	micrometer	UO	UO:0000017	Phenomenex Jupiter C18	3	micrometer	UO	UO:0000017	300	nanoliter	UO	UO:0000102	Mass Spectrometry	LTQ_1	60000	48820	Arthro_005_10_LTQ_1_18Nov05_Doc_0508-08	ProteomeXchange	PXD001860	http://dx.doi.org/10.6019/PXD001860	Peptide Identification	Arthro_005_10_LTQ_1_18Nov05_Doc_0508-08	ProteomeXchange	PXD001860	http://dx.doi.org/10.6019/PXD001860
Arthrobacter_sp_FB24		75	micrometer	UO	UO:0000017	Phenomenex Jupiter C18	3	micrometer	UO	UO:0000017	300	nanoliter	UO	UO:0000102	Mass Spectrometry	LTQ_1	60000	48821	Arthro_005_11_LTQ_1_18Nov05_Doc_0508-07	ProteomeXchange	PXD001860	http://dx.doi.org/10.6019/PXD001860	Peptide Identification	Arthro_005_11_LTQ_1_18Nov05_Doc_0508-07	ProteomeXchange	PXD001860	http://dx.doi.org/10.6019/PXD001860
Arthrobacter_sp_FB24		75	micrometer	UO	UO:0000017	Phenomenex Jupiter C18	3	micrometer	UO	UO:0000017	300	nanoliter	UO	UO:0000102	Mass Spectrometry	LTQ_1	60000	48822	Arthro_005_12_LTQ_1_18Nov05_Doc_0508-08	ProteomeXchange	PXD001860	http://dx.doi.org/10.6019/PXD001860	Peptide Identification	Arthro_005_12_LTQ_1_18Nov05_Doc_0508-08	ProteomeXchange	PXD001860	http://dx.doi.org/10.6019/PXD001860
Arthrobacter_sp_FB24		75	micrometer	UO	UO:0000017	Phenomenex Jupiter C18	3	micrometer	UO	UO:0000017	300	nanoliter	UO	UO:0000102	Mass Spectrometry	LTQ_1	60000	48823	Arthro_005_13_LTQ_1_18Nov05_Doc_0508-07	ProteomeXchange	PXD001860	http://dx.doi.org/10.6019/PXD001860	Peptide Identification	Arthro_005_13_LTQ_1_18Nov05_Doc_0508-07	ProteomeXchange	PXD001860	http://dx.doi.org/10.6019/PXD001860
Arthrobacter_sp_FB24		75	micrometer	UO	UO:0000017	Phenomenex Jupiter C18	3	micrometer	UO	UO:0000017	300	nanoliter	UO	UO:0000102	Mass Spectrometry	LTQ_1	60000	48824	Arthro_005_14_LTQ_1_18Nov05_Doc_0508-08	ProteomeXchange	PXD001860	http://dx.doi.org/10.6019/PXD001860	Peptide Identification	Arthro_005_14_LTQ_1_18Nov05_Doc_0508-08	ProteomeXchange	PXD001860	http://dx.doi.org/10.6019/PXD001860
Arthrobacter_sp_FB24		75	micrometer	UO	UO:0000017	Phenomenex Jupiter C18	3	micrometer	UO	UO:0000017	300	nanoliter	UO	UO:0000102	Mass Spectrometry	LTQ_1	60000	48933	Arthro_005_15_LTQ_1_18Nov05_Doc_0508-07	ProteomeXchange	PXD001860	http://dx.doi.org/10.6019/PXD001860	Peptide Identification	Arthro_005_15_LTQ_1_18Nov05_Doc_0508-07	ProteomeXchange	PXD001860	http://dx.doi.org/10.6019/PXD001860
Arthrobacter_sp_FB24		75	micrometer	UO	UO:0000017	Phenomenex Jupiter C18	3	micrometer	UO	UO:0000017	300	nanoliter	UO	UO:0000102	Mass Spectrometry	LTQ_1	60000	48934	Arthro_005_16_LTQ_1_18Nov05_Doc_0508-08	ProteomeXchange	PXD001860	http://dx.doi.org/10.6019/PXD001860	Peptide Identification	Arthro_005_16_LTQ_1_18Nov05_Doc_0508-08	ProteomeXchange	PXD001860	http://dx.doi.org/10.6019/PXD001860
Arthrobacter_sp_FB24		75	micrometer	UO	UO:0000017	Phenomenex Jupiter C18	3	micrometer	UO	UO:0000017	300	nanoliter	UO	UO:0000102	Mass Spectrometry	LTQ_1	60000	48935	Arthro_005_17_LTQ_1_18Nov05_Doc_0508-07	ProteomeXchange	PXD001860	http://dx.doi.org/10.6019/PXD001860	Peptide Identification	Arthro_005_17_LTQ_1_18Nov05_Doc_0508-07	ProteomeXchange	PXD001860	http://dx.doi.org/10.6019/PXD001860
Arthrobacter_sp_FB24		75	micrometer	UO	UO:0000017	Phenomenex Jupiter C18	3	micrometer	UO	UO:0000017	300	nanoliter	UO	UO:0000102	Mass Spectrometry	LTQ_1	60000	48936	Arthro_005_18_LTQ_1_18Nov05_Doc_0508-08	ProteomeXchange	PXD001860	http://dx.doi.org/10.6019/PXD001860	Peptide Identification	Arthro_005_18_LTQ_1_18Nov05_Doc_0508-08	ProteomeXchange	PXD001860	http://dx.doi.org/10.6019/PXD001860
Arthrobacter_sp_FB24		75	micrometer	UO	UO:0000017	Phenomenex Jupiter C18	3	micrometer	UO	UO:0000017	300	nanoliter	UO	UO:0000102	Mass Spectrometry	LTQ_1	60000	48937	Arthro_005_19_LTQ_1_18Nov05_Doc_0508-07	ProteomeXchange	PXD001860	http://dx.doi.org/10.6019/PXD001860	Peptide Identification	Arthro_005_19_LTQ_1_18Nov05_Doc_0508-07	ProteomeXchange	PXD001860	http://dx.doi.org/10.6019/PXD001860
Arthrobacter_sp_FB24		75	micrometer	UO	UO:0000017	Phenomenex Jupiter C18	3	micrometer	UO	UO:0000017	300	nanoliter	UO	UO:0000102	Mass Spectrometry	LTQ_1	60000	48938	Arthro_005_20_LTQ_1_18Nov05_Doc_0508-08	ProteomeXchange	PXD001860	http://dx.doi.org/10.6019/PXD001860	Peptide Identification	Arthro_005_20_LTQ_1_18Nov05_Doc_0508-08	ProteomeXchange	PXD001860	http://dx.doi.org/10.6019/PXD001860
Arthrobacter_sp_FB24		75	micrometer	UO	UO:0000017	Phenomenex Jupiter C18	3	micrometer	UO	UO:0000017	300	nanoliter	UO	UO:0000102	Mass Spectrometry	LTQ_1	60000	48939	Arthro_005_21_LTQ_1_19Nov05_Doc_0508-07	ProteomeXchange	PXD001860	http://dx.doi.org/10.6019/PXD001860	Peptide Identification	Arthro_005_21_LTQ_1_19Nov05_Doc_0508-07	ProteomeXchange	PXD001860	http://dx.doi.org/10.6019/PXD001860
Arthrobacter_sp_FB24		75	micrometer	UO	UO:0000017	Phenomenex Jupiter C18	3	micrometer	UO	UO:0000017	300	nanoliter	UO	UO:0000102	Mass Spectrometry	LTQ_1	60000	48940	Arthro_005_22_LTQ_1_19Nov05_Doc_0508-08	ProteomeXchange	PXD001860	http://dx.doi.org/10.6019/PXD001860	Peptide Identification	Arthro_005_22_LTQ_1_19Nov05_Doc_0508-08	ProteomeXchange	PXD001860	http://dx.doi.org/10.6019/PXD001860
Arthrobacter_sp_FB24		75	micrometer	UO	UO:0000017	Phenomenex Jupiter C18	3	micrometer	UO	UO:0000017	300	nanoliter	UO	UO:0000102	Mass Spectrometry	LTQ_1	60000	48941	Arthro_005_23_LTQ_1_19Nov05_Doc_0508-07	ProteomeXchange	PXD001860	http://dx.doi.org/10.6019/PXD001860	Peptide Identification	Arthro_005_23_LTQ_1_19Nov05_Doc_0508-07	ProteomeXchange	PXD001860	http://dx.doi.org/10.6019/PXD001860
Arthrobacter_sp_FB24		75	micrometer	UO	UO:0000017	Phenomenex Jupiter C18	3	micrometer	UO	UO:0000017	300	nanoliter	UO	UO:0000102	Mass Spectrometry	LTQ_1	60000	48942	Arthro_005_24_LTQ_1_19Nov05_Doc_0508-08	ProteomeXchange	PXD001860	http://dx.doi.org/10.6019/PXD001860	Peptide Identification	Arthro_005_24_LTQ_1_19Nov05_Doc_0508-08	ProteomeXchange	PXD001860	http://dx.doi.org/10.6019/PXD001860
Arthrobacter_sp_FB24		75	micrometer	UO	UO:0000017	Phenomenex Jupiter C18	3	micrometer	UO	UO:0000017	300	nanoliter	UO	UO:0000102	Mass Spectrometry	LTQ_1	60000	48943	Arthro_005_25_LTQ_1_19Nov05_Doc_0508-07	ProteomeXchange	PXD001860	http://dx.doi.org/10.6019/PXD001860	Peptide Identification	Arthro_005_25_LTQ_1_19Nov05_Doc_0508-07	ProteomeXchange	PXD001860	http://dx.doi.org/10.6019/PXD001860
Arthrobacter_sp_FB24		75	micrometer	UO	UO:0000017	Phenomenex Jupiter C18	3	micrometer	UO	UO:0000017	300	nanoliter	UO	UO:0000102	Mass Spectrometry	LTQ_FT1	60000	45783	Arthro_006-LTQFT1_30Sep05_Andro_0705-07	ProteomeXchange	PXD001860	http://dx.doi.org/10.6019/PXD001860	Peptide Identification	Arthro_006-LTQFT1_30Sep05_Andro_0705-07	ProteomeXchange	PXD001860	http://dx.doi.org/10.6019/PXD001860
Arthrobacter_sp_FB24		75	micrometer	UO	UO:0000017	Phenomenex Jupiter C18	3	micrometer	UO	UO:0000017	300	nanoliter	UO	UO:0000102	Mass Spectrometry	LTQ_FT1	60000	45784	Arthro_006-LTQFT2_30Sep05_Andro_0705-07	ProteomeXchange	PXD001860	http://dx.doi.org/10.6019/PXD001860	Peptide Identification	Arthro_006-LTQFT2_30Sep05_Andro_0705-07	ProteomeXchange	PXD001860	http://dx.doi.org/10.6019/PXD001860
Arthrobacter_sp_FB24		75	micrometer	UO	UO:0000017	Phenomenex Jupiter C18	3	micrometer	UO	UO:0000017	300	nanoliter	UO	UO:0000102	Mass Spectrometry	LTQ_FT1	60000	45785	Arthro_006-LTQFT3_30Sep05_Andro_0705-07	ProteomeXchange	PXD001860	http://dx.doi.org/10.6019/PXD001860	Peptide Identification	Arthro_006-LTQFT3_30Sep05_Andro_0705-07	ProteomeXchange	PXD001860	http://dx.doi.org/10.6019/PXD001860
Arthrobacter_sp_FB24		75	micrometer	UO	UO:0000017	Phenomenex Jupiter C18	3	micrometer	UO	UO:0000017	300	nanoliter	UO	UO:0000102	Mass Spectrometry	LTQ_4	60000	46573	Arthro_006_LTQ_15Oct05_Pegasus_05-09-02	ProteomeXchange	PXD001860	http://dx.doi.org/10.6019/PXD001860	Peptide Identification	Arthro_006_LTQ_15Oct05_Pegasus_05-09-02	ProteomeXchange	PXD001860	http://dx.doi.org/10.6019/PXD001860
Arthrobacter_sp_FB24		75	micrometer	UO	UO:0000017	Phenomenex Jupiter C18	3	micrometer	UO	UO:0000017	300	nanoliter	UO	UO:0000102	Mass Spectrometry	LTQ_1	60000	48944	Arthro_006_01_LTQ_1_19Nov05_Doc_0508-08	ProteomeXchange	PXD001860	http://dx.doi.org/10.6019/PXD001860	Peptide Identification	Arthro_006_01_LTQ_1_19Nov05_Doc_0508-08	ProteomeXchange	PXD001860	http://dx.doi.org/10.6019/PXD001860
Arthrobacter_sp_FB24		75	micrometer	UO	UO:0000017	Phenomenex Jupiter C18	3	micrometer	UO	UO:0000017	300	nanoliter	UO	UO:0000102	Mass Spectrometry	LTQ_1	60000	48945	Arthro_006_02_LTQ_1_19Nov05_Doc_0508-07	ProteomeXchange	PXD001860	http://dx.doi.org/10.6019/PXD001860	Peptide Identification	Arthro_006_02_LTQ_1_19Nov05_Doc_0508-07	ProteomeXchange	PXD001860	http://dx.doi.org/10.6019/PXD001860
Arthrobacter_sp_FB24		75	micrometer	UO	UO:0000017	Phenomenex Jupiter C18	3	micrometer	UO	UO:0000017	300	nanoliter	UO	UO:0000102	Mass Spectrometry	LTQ_1	60000	48946	Arthro_006_03_LTQ_1_19Nov05_Doc_0508-08	ProteomeXchange	PXD001860	http://dx.doi.org/10.6019/PXD001860	Peptide Identification	Arthro_006_03_LTQ_1_19Nov05_Doc_0508-08	ProteomeXchange	PXD001860	http://dx.doi.org/10.6019/PXD001860
Arthrobacter_sp_FB24		75	micrometer	UO	UO:0000017	Phenomenex Jupiter C18	3	micrometer	UO	UO:0000017	300	nanoliter	UO	UO:0000102	Mass Spectrometry	LTQ_1	60000	48947	Arthro_006_04_LTQ_1_19Nov05_Doc_0508-07	ProteomeXchange	PXD001860	http://dx.doi.org/10.6019/PXD001860	Peptide Identification	Arthro_006_04_LTQ_1_19Nov05_Doc_0508-07	ProteomeXchange	PXD001860	http://dx.doi.org/10.6019/PXD001860
Arthrobacter_sp_FB24		75	micrometer	UO	UO:0000017	Phenomenex Jupiter C18	3	micrometer	UO	UO:0000017	300	nanoliter	UO	UO:0000102	Mass Spectrometry	LTQ_1	60000	48948	Arthro_006_05_LTQ_1_19Nov05_Doc_0508-08	ProteomeXchange	PXD001860	http://dx.doi.org/10.6019/PXD001860	Peptide Identification	Arthro_006_05_LTQ_1_19Nov05_Doc_0508-08	ProteomeXchange	PXD001860	http://dx.doi.org/10.6019/PXD001860
Arthrobacter_sp_FB24		75	micrometer	UO	UO:0000017	Phenomenex Jupiter C18	3	micrometer	UO	UO:0000017	300	nanoliter	UO	UO:0000102	Mass Spectrometry	LTQ_1	60000	48949	Arthro_006_06_LTQ_1_20Nov05_Doc_0508-07	ProteomeXchange	PXD001860	http://dx.doi.org/10.6019/PXD001860	Peptide Identification	Arthro_006_06_LTQ_1_20Nov05_Doc_0508-07	ProteomeXchange	PXD001860	http://dx.doi.org/10.6019/PXD001860
Arthrobacter_sp_FB24		75	micrometer	UO	UO:0000017	Phenomenex Jupiter C18	3	micrometer	UO	UO:0000017	300	nanoliter	UO	UO:0000102	Mass Spectrometry	LTQ_1	60000	48950	Arthro_006_07_LTQ_1_20Nov05_Doc_0508-08	ProteomeXchange	PXD001860	http://dx.doi.org/10.6019/PXD001860	Peptide Identification	Arthro_006_07_LTQ_1_20Nov05_Doc_0508-08	ProteomeXchange	PXD001860	http://dx.doi.org/10.6019/PXD001860
Arthrobacter_sp_FB24		75	micrometer	UO	UO:0000017	Phenomenex Jupiter C18	3	micrometer	UO	UO:0000017	300	nanoliter	UO	UO:0000102	Mass Spectrometry	LTQ_1	60000	48951	Arthro_006_08_LTQ_1_20Nov05_Doc_0508-07	ProteomeXchange	PXD001860	http://dx.doi.org/10.6019/PXD001860	Peptide Identification	Arthro_006_08_LTQ_1_20Nov05_Doc_0508-07	ProteomeXchange	PXD001860	http://dx.doi.org/10.6019/PXD001860
Arthrobacter_sp_FB24		75	micrometer	UO	UO:0000017	Phenomenex Jupiter C18	3	micrometer	UO	UO:0000017	300	nanoliter	UO	UO:0000102	Mass Spectrometry	LTQ_1	60000	48952	Arthro_006_09_LTQ_1_20Nov05_Doc_0508-08	ProteomeXchange	PXD001860	http://dx.doi.org/10.6019/PXD001860	Peptide Identification	Arthro_006_09_LTQ_1_20Nov05_Doc_0508-08	ProteomeXchange	PXD001860	http://dx.doi.org/10.6019/PXD001860
Arthrobacter_sp_FB24		75	micrometer	UO	UO:0000017	Phenomenex Jupiter C18	3	micrometer	UO	UO:0000017	300	nanoliter	UO	UO:0000102	Mass Spectrometry	LTQ_1	60000	48953	Arthro_006_10_LTQ_1_20Nov05_Doc_0508-07	ProteomeXchange	PXD001860	http://dx.doi.org/10.6019/PXD001860	Peptide Identification	Arthro_006_10_LTQ_1_20Nov05_Doc_0508-07	ProteomeXchange	PXD001860	http://dx.doi.org/10.6019/PXD001860
Arthrobacter_sp_FB24		75	micrometer	UO	UO:0000017	Phenomenex Jupiter C18	3	micrometer	UO	UO:0000017	300	nanoliter	UO	UO:0000102	Mass Spectrometry	LTQ_1	60000	48954	Arthro_006_11_LTQ_1_20Nov05_Doc_0508-08	ProteomeXchange	PXD001860	http://dx.doi.org/10.6019/PXD001860	Peptide Identification	Arthro_006_11_LTQ_1_20Nov05_Doc_0508-08	ProteomeXchange	PXD001860	http://dx.doi.org/10.6019/PXD001860
Arthrobacter_sp_FB24		75	micrometer	UO	UO:0000017	Phenomenex Jupiter C18	3	micrometer	UO	UO:0000017	300	nanoliter	UO	UO:0000102	Mass Spectrometry	LTQ_1	60000	48955	Arthro_006_12_LTQ_1_20Nov05_Doc_0508-07	ProteomeXchange	PXD001860	http://dx.doi.org/10.6019/PXD001860	Peptide Identification	Arthro_006_12_LTQ_1_20Nov05_Doc_0508-07	ProteomeXchange	PXD001860	http://dx.doi.org/10.6019/PXD001860
Arthrobacter_sp_FB24		75	micrometer	UO	UO:0000017	Phenomenex Jupiter C18	3	micrometer	UO	UO:0000017	300	nanoliter	UO	UO:0000102	Mass Spectrometry	LTQ_1	60000	48956	Arthro_006_13_LTQ_1_20Nov05_Doc_0508-08	ProteomeXchange	PXD001860	http://dx.doi.org/10.6019/PXD001860	Peptide Identification	Arthro_006_13_LTQ_1_20Nov05_Doc_0508-08	ProteomeXchange	PXD001860	http://dx.doi.org/10.6019/PXD001860
Arthrobacter_sp_FB24		75	micrometer	UO	UO:0000017	Phenomenex Jupiter C18	3	micrometer	UO	UO:0000017	300	nanoliter	UO	UO:0000102	Mass Spectrometry	LTQ_1	60000	48957	Arthro_006_14_LTQ_1_20Nov05_Doc_0508-07	ProteomeXchange	PXD001860	http://dx.doi.org/10.6019/PXD001860	Peptide Identification	Arthro_006_14_LTQ_1_20Nov05_Doc_0508-07	ProteomeXchange	PXD001860	http://dx.doi.org/10.6019/PXD001860
Arthrobacter_sp_FB24		75	micrometer	UO	UO:0000017	Phenomenex Jupiter C18	3	micrometer	UO	UO:0000017	300	nanoliter	UO	UO:0000102	Mass Spectrometry	LTQ_1	60000	48958	Arthro_006_15_LTQ_1_20Nov05_Doc_0508-08	ProteomeXchange	PXD001860	http://dx.doi.org/10.6019/PXD001860	Peptide Identification	Arthro_006_15_LTQ_1_20Nov05_Doc_0508-08	ProteomeXchange	PXD001860	http://dx.doi.org/10.6019/PXD001860
Arthrobacter_sp_FB24		75	micrometer	UO	UO:0000017	Phenomenex Jupiter C18	3	micrometer	UO	UO:0000017	300	nanoliter	UO	UO:0000102	Mass Spectrometry	LTQ_1	60000	49047	Arthro_006_16_LTQ_1_21Nov05_Doc_0508-07	ProteomeXchange	PXD001860	http://dx.doi.org/10.6019/PXD001860	Peptide Identification	Arthro_006_16_LTQ_1_21Nov05_Doc_0508-07	ProteomeXchange	PXD001860	http://dx.doi.org/10.6019/PXD001860
Arthrobacter_sp_FB24		75	micrometer	UO	UO:0000017	Phenomenex Jupiter C18	3	micrometer	UO	UO:0000017	300	nanoliter	UO	UO:0000102	Mass Spectrometry	LTQ_1	60000	49046	Arthro_006_16_LTQ_1_21Nov05_Doc_0508-08	ProteomeXchange	PXD001860	http://dx.doi.org/10.6019/PXD001860	Peptide Identification	Arthro_006_16_LTQ_1_21Nov05_Doc_0508-08	ProteomeXchange	PXD001860	http://dx.doi.org/10.6019/PXD001860
Arthrobacter_sp_FB24		75	micrometer	UO	UO:0000017	Phenomenex Jupiter C18	3	micrometer	UO	UO:0000017	300	nanoliter	UO	UO:0000102	Mass Spectrometry	LTQ_1	60000	49048	Arthro_006_16b_LTQ_1_21Nov05_Doc_0508-07	ProteomeXchange	PXD001860	http://dx.doi.org/10.6019/PXD001860	Peptide Identification	Arthro_006_16b_LTQ_1_21Nov05_Doc_0508-07	ProteomeXchange	PXD001860	http://dx.doi.org/10.6019/PXD001860
Arthrobacter_sp_FB24		75	micrometer	UO	UO:0000017	Phenomenex Jupiter C18	3	micrometer	UO	UO:0000017	300	nanoliter	UO	UO:0000102	Mass Spectrometry	LTQ_1	60000	49049	marg-Arthro_006_16b_LTQ_1_21Nov05_Doc_0508-08	ProteomeXchange	PXD001860	http://dx.doi.org/10.6019/PXD001860	Peptide Identification	marg-Arthro_006_16b_LTQ_1_21Nov05_Doc_0508-08	ProteomeXchange	PXD001860	http://dx.doi.org/10.6019/PXD001860
Arthrobacter_sp_FB24		75	micrometer	UO	UO:0000017	Phenomenex Jupiter C18	3	micrometer	UO	UO:0000017	300	nanoliter	UO	UO:0000102	Mass Spectrometry	LTQ_1	60000	49299	Arthro_006_17_LTQ_1_23Nov05_Doc_0508-07	ProteomeXchange	PXD001860	http://dx.doi.org/10.6019/PXD001860	Peptide Identification	Arthro_006_17_LTQ_1_23Nov05_Doc_0508-07	ProteomeXchange	PXD001860	http://dx.doi.org/10.6019/PXD001860
Arthrobacter_sp_FB24		75	micrometer	UO	UO:0000017	Phenomenex Jupiter C18	3	micrometer	UO	UO:0000017	300	nanoliter	UO	UO:0000102	Mass Spectrometry	LTQ_1	60000	49300	Arthro_006_18_LTQ_1_23Nov05_Doc_0508-08	ProteomeXchange	PXD001860	http://dx.doi.org/10.6019/PXD001860	Peptide Identification	Arthro_006_18_LTQ_1_23Nov05_Doc_0508-08	ProteomeXchange	PXD001860	http://dx.doi.org/10.6019/PXD001860
Arthrobacter_sp_FB24		75	micrometer	UO	UO:0000017	Phenomenex Jupiter C18	3	micrometer	UO	UO:0000017	300	nanoliter	UO	UO:0000102	Mass Spectrometry	LTQ_1	60000	49301	Arthro_006_19_LTQ_1_23Nov05_Doc_0508-07	ProteomeXchange	PXD001860	http://dx.doi.org/10.6019/PXD001860	Peptide Identification	Arthro_006_19_LTQ_1_23Nov05_Doc_0508-07	ProteomeXchange	PXD001860	http://dx.doi.org/10.6019/PXD001860
Arthrobacter_sp_FB24		75	micrometer	UO	UO:0000017	Phenomenex Jupiter C18	3	micrometer	UO	UO:0000017	300	nanoliter	UO	UO:0000102	Mass Spectrometry	LTQ_1	60000	49192	Arthro_006_20_LTQ_1_22Nov05_Doc_0508-07	ProteomeXchange	PXD001860	http://dx.doi.org/10.6019/PXD001860	Peptide Identification	Arthro_006_20_LTQ_1_22Nov05_Doc_0508-07	ProteomeXchange	PXD001860	http://dx.doi.org/10.6019/PXD001860
Arthrobacter_sp_FB24		75	micrometer	UO	UO:0000017	Phenomenex Jupiter C18	3	micrometer	UO	UO:0000017	300	nanoliter	UO	UO:0000102	Mass Spectrometry	LTQ_1	60000	49193	Arthro_006_21_LTQ_1_23Nov05_Doc_0508-08	ProteomeXchange	PXD001860	http://dx.doi.org/10.6019/PXD001860	Peptide Identification	Arthro_006_21_LTQ_1_23Nov05_Doc_0508-08	ProteomeXchange	PXD001860	http://dx.doi.org/10.6019/PXD001860
Arthrobacter_sp_FB24		75	micrometer	UO	UO:0000017	Phenomenex Jupiter C18	3	micrometer	UO	UO:0000017	300	nanoliter	UO	UO:0000102	Mass Spectrometry	LTQ_1	60000	49194	Arthro_006_22_LTQ_1_23Nov05_Doc_0508-07	ProteomeXchange	PXD001860	http://dx.doi.org/10.6019/PXD001860	Peptide Identification	Arthro_006_22_LTQ_1_23Nov05_Doc_0508-07	ProteomeXchange	PXD001860	http://dx.doi.org/10.6019/PXD001860
Arthrobacter_sp_FB24		75	micrometer	UO	UO:0000017	Phenomenex Jupiter C18	3	micrometer	UO	UO:0000017	300	nanoliter	UO	UO:0000102	Mass Spectrometry	LTQ_1	60000	49302	Arthro_006_23_LTQ_1_23Nov05_Doc_0508-08	ProteomeXchange	PXD001860	http://dx.doi.org/10.6019/PXD001860	Peptide Identification	Arthro_006_23_LTQ_1_23Nov05_Doc_0508-08	ProteomeXchange	PXD001860	http://dx.doi.org/10.6019/PXD001860
Arthrobacter_sp_FB24		75	micrometer	UO	UO:0000017	Phenomenex Jupiter C18	3	micrometer	UO	UO:0000017	300	nanoliter	UO	UO:0000102	Mass Spectrometry	LTQ_1	60000	49303	Arthro_006_24_LTQ_1_23Nov05_Doc_0508-07	ProteomeXchange	PXD001860	http://dx.doi.org/10.6019/PXD001860	Peptide Identification	Arthro_006_24_LTQ_1_23Nov05_Doc_0508-07	ProteomeXchange	PXD001860	http://dx.doi.org/10.6019/PXD001860
Arthrobacter_sp_FB24		75	micrometer	UO	UO:0000017	Phenomenex Jupiter C18	3	micrometer	UO	UO:0000017	300	nanoliter	UO	UO:0000102	Mass Spectrometry	LTQ_1	60000	49304	Arthro_006_25_LTQ_1_23Nov05_Doc_0508-08	ProteomeXchange	PXD001860	http://dx.doi.org/10.6019/PXD001860	Peptide Identification	Arthro_006_25_LTQ_1_23Nov05_Doc_0508-08	ProteomeXchange	PXD001860	http://dx.doi.org/10.6019/PXD001860
Arthrobacter_sp_FB24		75	micrometer	UO	UO:0000017	Phenomenex Jupiter C18	3	micrometer	UO	UO:0000017	300	nanoliter	UO	UO:0000102	Mass Spectrometry	LTQ_FT1	60000	45984	Arthro_007-LTQFT1_30Sep05_Andro_0705-07	ProteomeXchange	PXD001860	http://dx.doi.org/10.6019/PXD001860	Peptide Identification	Arthro_007-LTQFT1_30Sep05_Andro_0705-07	ProteomeXchange	PXD001860	http://dx.doi.org/10.6019/PXD001860
Arthrobacter_sp_FB24		75	micrometer	UO	UO:0000017	Phenomenex Jupiter C18	3	micrometer	UO	UO:0000017	300	nanoliter	UO	UO:0000102	Mass Spectrometry	LTQ_FT1	60000	45985	Arthro_007-LTQFT2_30Sep05_Andro_0705-07	ProteomeXchange	PXD001860	http://dx.doi.org/10.6019/PXD001860	Peptide Identification	Arthro_007-LTQFT2_30Sep05_Andro_0705-07	ProteomeXchange	PXD001860	http://dx.doi.org/10.6019/PXD001860
Arthrobacter_sp_FB24		75	micrometer	UO	UO:0000017	Phenomenex Jupiter C18	3	micrometer	UO	UO:0000017	300	nanoliter	UO	UO:0000102	Mass Spectrometry	LTQ_FT1	60000	45986	Arthro_007-LTQFT3_30Sep05_Andro_0705-07	ProteomeXchange	PXD001860	http://dx.doi.org/10.6019/PXD001860	Peptide Identification	Arthro_007-LTQFT3_30Sep05_Andro_0705-07	ProteomeXchange	PXD001860	http://dx.doi.org/10.6019/PXD001860
Arthrobacter_sp_FB24		75	micrometer	UO	UO:0000017	Phenomenex Jupiter C18	3	micrometer	UO	UO:0000017	300	nanoliter	UO	UO:0000102	Mass Spectrometry	LTQ_4	60000	46574	Arthro_007_LTQ_16Oct05_Pegasus_05-09-01	ProteomeXchange	PXD001860	http://dx.doi.org/10.6019/PXD001860	Peptide Identification	Arthro_007_LTQ_16Oct05_Pegasus_05-09-01	ProteomeXchange	PXD001860	http://dx.doi.org/10.6019/PXD001860
Arthrobacter_sp_FB24		75	micrometer	UO	UO:0000017	Phenomenex Jupiter C18	3	micrometer	UO	UO:0000017	300	nanoliter	UO	UO:0000102	Mass Spectrometry	LTQ_1	60000	49306	Arthro_007_01_LTQ_1_23Nov05_Doc_0508-07	ProteomeXchange	PXD001860	http://dx.doi.org/10.6019/PXD001860	Peptide Identification	Arthro_007_01_LTQ_1_23Nov05_Doc_0508-07	ProteomeXchange	PXD001860	http://dx.doi.org/10.6019/PXD001860
Arthrobacter_sp_FB24		75	micrometer	UO	UO:0000017	Phenomenex Jupiter C18	3	micrometer	UO	UO:0000017	300	nanoliter	UO	UO:0000102	Mass Spectrometry	LTQ_1	60000	49307	Arthro_007_02_LTQ_1_23Nov05_Doc_0508-08	ProteomeXchange	PXD001860	http://dx.doi.org/10.6019/PXD001860	Peptide Identification	Arthro_007_02_LTQ_1_23Nov05_Doc_0508-08	ProteomeXchange	PXD001860	http://dx.doi.org/10.6019/PXD001860
Arthrobacter_sp_FB24		75	micrometer	UO	UO:0000017	Phenomenex Jupiter C18	3	micrometer	UO	UO:0000017	300	nanoliter	UO	UO:0000102	Mass Spectrometry	LTQ_1	60000	49308	Arthro_007_03_LTQ_1_23Nov05_Doc_0508-07	ProteomeXchange	PXD001860	http://dx.doi.org/10.6019/PXD001860	Peptide Identification	Arthro_007_03_LTQ_1_23Nov05_Doc_0508-07	ProteomeXchange	PXD001860	http://dx.doi.org/10.6019/PXD001860
Arthrobacter_sp_FB24		75	micrometer	UO	UO:0000017	Phenomenex Jupiter C18	3	micrometer	UO	UO:0000017	300	nanoliter	UO	UO:0000102	Mass Spectrometry	LTQ_1	60000	49309	Arthro_007_04_LTQ_1_23Nov05_Doc_0508-08	ProteomeXchange	PXD001860	http://dx.doi.org/10.6019/PXD001860	Peptide Identification	Arthro_007_04_LTQ_1_23Nov05_Doc_0508-08	ProteomeXchange	PXD001860	http://dx.doi.org/10.6019/PXD001860
Arthrobacter_sp_FB24		75	micrometer	UO	UO:0000017	Phenomenex Jupiter C18	3	micrometer	UO	UO:0000017	300	nanoliter	UO	UO:0000102	Mass Spectrometry	LTQ_1	60000	49310	Arthro_007_05_LTQ_1_23Nov05_Doc_0508-07	ProteomeXchange	PXD001860	http://dx.doi.org/10.6019/PXD001860	Peptide Identification	Arthro_007_05_LTQ_1_23Nov05_Doc_0508-07	ProteomeXchange	PXD001860	http://dx.doi.org/10.6019/PXD001860
Arthrobacter_sp_FB24		75	micrometer	UO	UO:0000017	Phenomenex Jupiter C18	3	micrometer	UO	UO:0000017	300	nanoliter	UO	UO:0000102	Mass Spectrometry	LTQ_1	60000	49311	Arthro_007_06_LTQ_1_24Nov05_Doc_0508-08	ProteomeXchange	PXD001860	http://dx.doi.org/10.6019/PXD001860	Peptide Identification	Arthro_007_06_LTQ_1_24Nov05_Doc_0508-08	ProteomeXchange	PXD001860	http://dx.doi.org/10.6019/PXD001860
Arthrobacter_sp_FB24		75	micrometer	UO	UO:0000017	Phenomenex Jupiter C18	3	micrometer	UO	UO:0000017	300	nanoliter	UO	UO:0000102	Mass Spectrometry	LTQ_1	60000	49312	Arthro_007_07_LTQ_1_24Nov05_Doc_0508-07	ProteomeXchange	PXD001860	http://dx.doi.org/10.6019/PXD001860	Peptide Identification	Arthro_007_07_LTQ_1_24Nov05_Doc_0508-07	ProteomeXchange	PXD001860	http://dx.doi.org/10.6019/PXD001860
Arthrobacter_sp_FB24		75	micrometer	UO	UO:0000017	Phenomenex Jupiter C18	3	micrometer	UO	UO:0000017	300	nanoliter	UO	UO:0000102	Mass Spectrometry	LTQ_1	60000	49313	Arthro_007_08_LTQ_1_24Nov05_Doc_0508-08	ProteomeXchange	PXD001860	http://dx.doi.org/10.6019/PXD001860	Peptide Identification	Arthro_007_08_LTQ_1_24Nov05_Doc_0508-08	ProteomeXchange	PXD001860	http://dx.doi.org/10.6019/PXD001860
Arthrobacter_sp_FB24		75	micrometer	UO	UO:0000017	Phenomenex Jupiter C18	3	micrometer	UO	UO:0000017	300	nanoliter	UO	UO:0000102	Mass Spectrometry	LTQ_1	60000	49314	Arthro_007_09_LTQ_1_24Nov05_Doc_0508-07	ProteomeXchange	PXD001860	http://dx.doi.org/10.6019/PXD001860	Peptide Identification	Arthro_007_09_LTQ_1_24Nov05_Doc_0508-07	ProteomeXchange	PXD001860	http://dx.doi.org/10.6019/PXD001860
Arthrobacter_sp_FB24		75	micrometer	UO	UO:0000017	Phenomenex Jupiter C18	3	micrometer	UO	UO:0000017	300	nanoliter	UO	UO:0000102	Mass Spectrometry	LTQ_1	60000	49315	Arthro_007_10_LTQ_1_24Nov05_Doc_0508-08	ProteomeXchange	PXD001860	http://dx.doi.org/10.6019/PXD001860	Peptide Identification	Arthro_007_10_LTQ_1_24Nov05_Doc_0508-08	ProteomeXchange	PXD001860	http://dx.doi.org/10.6019/PXD001860
Arthrobacter_sp_FB24		75	micrometer	UO	UO:0000017	Phenomenex Jupiter C18	3	micrometer	UO	UO:0000017	300	nanoliter	UO	UO:0000102	Mass Spectrometry	LTQ_1	60000	49316	Arthro_007_11_LTQ_1_24Nov05_Doc_0508-07	ProteomeXchange	PXD001860	http://dx.doi.org/10.6019/PXD001860	Peptide Identification	Arthro_007_11_LTQ_1_24Nov05_Doc_0508-07	ProteomeXchange	PXD001860	http://dx.doi.org/10.6019/PXD001860
Arthrobacter_sp_FB24		75	micrometer	UO	UO:0000017	Phenomenex Jupiter C18	3	micrometer	UO	UO:0000017	300	nanoliter	UO	UO:0000102	Mass Spectrometry	LTQ_1	60000	49317	Arthro_007_12_LTQ_1_24Nov05_Doc_0508-08	ProteomeXchange	PXD001860	http://dx.doi.org/10.6019/PXD001860	Peptide Identification	Arthro_007_12_LTQ_1_24Nov05_Doc_0508-08	ProteomeXchange	PXD001860	http://dx.doi.org/10.6019/PXD001860
Arthrobacter_sp_FB24		75	micrometer	UO	UO:0000017	Phenomenex Jupiter C18	3	micrometer	UO	UO:0000017	300	nanoliter	UO	UO:0000102	Mass Spectrometry	LTQ_1	60000	49318	Arthro_007_13_LTQ_1_24Nov05_Doc_0508-07	ProteomeXchange	PXD001860	http://dx.doi.org/10.6019/PXD001860	Peptide Identification	Arthro_007_13_LTQ_1_24Nov05_Doc_0508-07	ProteomeXchange	PXD001860	http://dx.doi.org/10.6019/PXD001860
Arthrobacter_sp_FB24		75	micrometer	UO	UO:0000017	Phenomenex Jupiter C18	3	micrometer	UO	UO:0000017	300	nanoliter	UO	UO:0000102	Mass Spectrometry	LTQ_1	60000	49319	Arthro_007_14_LTQ_1_24Nov05_Doc_0508-08	ProteomeXchange	PXD001860	http://dx.doi.org/10.6019/PXD001860	Peptide Identification	Arthro_007_14_LTQ_1_24Nov05_Doc_0508-08	ProteomeXchange	PXD001860	http://dx.doi.org/10.6019/PXD001860
Arthrobacter_sp_FB24		75	micrometer	UO	UO:0000017	Phenomenex Jupiter C18	3	micrometer	UO	UO:0000017	300	nanoliter	UO	UO:0000102	Mass Spectrometry	LTQ_1	60000	49320	Arthro_007_15_LTQ_1_24Nov05_Doc_0508-07	ProteomeXchange	PXD001860	http://dx.doi.org/10.6019/PXD001860	Peptide Identification	Arthro_007_15_LTQ_1_24Nov05_Doc_0508-07	ProteomeXchange	PXD001860	http://dx.doi.org/10.6019/PXD001860
Arthrobacter_sp_FB24		75	micrometer	UO	UO:0000017	Phenomenex Jupiter C18	3	micrometer	UO	UO:0000017	300	nanoliter	UO	UO:0000102	Mass Spectrometry	LTQ_1	60000	49321	Arthro_007_16_LTQ_1_25Nov05_Doc_0508-08	ProteomeXchange	PXD001860	http://dx.doi.org/10.6019/PXD001860	Peptide Identification	Arthro_007_16_LTQ_1_25Nov05_Doc_0508-08	ProteomeXchange	PXD001860	http://dx.doi.org/10.6019/PXD001860
Arthrobacter_sp_FB24		75	micrometer	UO	UO:0000017	Phenomenex Jupiter C18	3	micrometer	UO	UO:0000017	300	nanoliter	UO	UO:0000102	Mass Spectrometry	LTQ_1	60000	49322	Arthro_007_17_LTQ_1_25Nov05_Doc_0508-07	ProteomeXchange	PXD001860	http://dx.doi.org/10.6019/PXD001860	Peptide Identification	Arthro_007_17_LTQ_1_25Nov05_Doc_0508-07	ProteomeXchange	PXD001860	http://dx.doi.org/10.6019/PXD001860
Arthrobacter_sp_FB24		75	micrometer	UO	UO:0000017	Phenomenex Jupiter C18	3	micrometer	UO	UO:0000017	300	nanoliter	UO	UO:0000102	Mass Spectrometry	LTQ_1	60000	49323	Arthro_007_18_LTQ_1_25Nov05_Doc_0508-08	ProteomeXchange	PXD001860	http://dx.doi.org/10.6019/PXD001860	Peptide Identification	Arthro_007_18_LTQ_1_25Nov05_Doc_0508-08	ProteomeXchange	PXD001860	http://dx.doi.org/10.6019/PXD001860
Arthrobacter_sp_FB24		75	micrometer	UO	UO:0000017	Phenomenex Jupiter C18	3	micrometer	UO	UO:0000017	300	nanoliter	UO	UO:0000102	Mass Spectrometry	LTQ_1	60000	49324	Arthro_007_19_LTQ_1_25Nov05_Doc_0508-07	ProteomeXchange	PXD001860	http://dx.doi.org/10.6019/PXD001860	Peptide Identification	Arthro_007_19_LTQ_1_25Nov05_Doc_0508-07	ProteomeXchange	PXD001860	http://dx.doi.org/10.6019/PXD001860
Arthrobacter_sp_FB24		75	micrometer	UO	UO:0000017	Phenomenex Jupiter C18	3	micrometer	UO	UO:0000017	300	nanoliter	UO	UO:0000102	Mass Spectrometry	LTQ_1	60000	49325	Arthro_007_20_LTQ_1_25Nov05_Doc_0508-08	ProteomeXchange	PXD001860	http://dx.doi.org/10.6019/PXD001860	Peptide Identification	Arthro_007_20_LTQ_1_25Nov05_Doc_0508-08	ProteomeXchange	PXD001860	http://dx.doi.org/10.6019/PXD001860
Arthrobacter_sp_FB24		75	micrometer	UO	UO:0000017	Phenomenex Jupiter C18	3	micrometer	UO	UO:0000017	300	nanoliter	UO	UO:0000102	Mass Spectrometry	LTQ_1	60000	49326	Arthro_007_21_LTQ_1_25Nov05_Doc_0508-07	ProteomeXchange	PXD001860	http://dx.doi.org/10.6019/PXD001860	Peptide Identification	Arthro_007_21_LTQ_1_25Nov05_Doc_0508-07	ProteomeXchange	PXD001860	http://dx.doi.org/10.6019/PXD001860
Arthrobacter_sp_FB24		75	micrometer	UO	UO:0000017	Phenomenex Jupiter C18	3	micrometer	UO	UO:0000017	300	nanoliter	UO	UO:0000102	Mass Spectrometry	LTQ_1	60000	49327	Arthro_007_22_LTQ_1_25Nov05_Doc_0508-08	ProteomeXchange	PXD001860	http://dx.doi.org/10.6019/PXD001860	Peptide Identification	Arthro_007_22_LTQ_1_25Nov05_Doc_0508-08	ProteomeXchange	PXD001860	http://dx.doi.org/10.6019/PXD001860
Arthrobacter_sp_FB24		75	micrometer	UO	UO:0000017	Phenomenex Jupiter C18	3	micrometer	UO	UO:0000017	300	nanoliter	UO	UO:0000102	Mass Spectrometry	LTQ_1	60000	49328	Arthro_007_23_LTQ_1_25Nov05_Doc_0508-07	ProteomeXchange	PXD001860	http://dx.doi.org/10.6019/PXD001860	Peptide Identification	Arthro_007_23_LTQ_1_25Nov05_Doc_0508-07	ProteomeXchange	PXD001860	http://dx.doi.org/10.6019/PXD001860
Arthrobacter_sp_FB24		75	micrometer	UO	UO:0000017	Phenomenex Jupiter C18	3	micrometer	UO	UO:0000017	300	nanoliter	UO	UO:0000102	Mass Spectrometry	LTQ_1	60000	49329	Arthro_007_24_LTQ_1_25Nov05_Doc_0508-08	ProteomeXchange	PXD001860	http://dx.doi.org/10.6019/PXD001860	Peptide Identification	Arthro_007_24_LTQ_1_25Nov05_Doc_0508-08	ProteomeXchange	PXD001860	http://dx.doi.org/10.6019/PXD001860
Arthrobacter_sp_FB24		75	micrometer	UO	UO:0000017	Phenomenex Jupiter C18	3	micrometer	UO	UO:0000017	300	nanoliter	UO	UO:0000102	Mass Spectrometry	LTQ_1	60000	49330	Arthro_007_25_LTQ_1_25Nov05_Doc_0508-07	ProteomeXchange	PXD001860	http://dx.doi.org/10.6019/PXD001860	Peptide Identification	Arthro_007_25_LTQ_1_25Nov05_Doc_0508-07	ProteomeXchange	PXD001860	http://dx.doi.org/10.6019/PXD001860
Arthrobacter_sp_FB24		75	micrometer	UO	UO:0000017	Phenomenex Jupiter C18	3	micrometer	UO	UO:0000017	300	nanoliter	UO	UO:0000102	Mass Spectrometry	LTQ_4	60000	46899	Arthro_008-LTQ_20Oct05_Pegasus_05-09-01	ProteomeXchange	PXD001860	http://dx.doi.org/10.6019/PXD001860	Peptide Identification	Arthro_008-LTQ_20Oct05_Pegasus_05-09-01	ProteomeXchange	PXD001860	http://dx.doi.org/10.6019/PXD001860
Arthrobacter_sp_FB24		75	micrometer	UO	UO:0000017	Phenomenex Jupiter C18	3	micrometer	UO	UO:0000017	300	nanoliter	UO	UO:0000102	Mass Spectrometry	LTQ_FT1	60000	45987	Arthro_008-LTQFT1_04Oct05_Andro_0705-07	ProteomeXchange	PXD001860	http://dx.doi.org/10.6019/PXD001860	Peptide Identification	Arthro_008-LTQFT1_04Oct05_Andro_0705-07	ProteomeXchange	PXD001860	http://dx.doi.org/10.6019/PXD001860
Arthrobacter_sp_FB24		75	micrometer	UO	UO:0000017	Phenomenex Jupiter C18	3	micrometer	UO	UO:0000017	300	nanoliter	UO	UO:0000102	Mass Spectrometry	LTQ_FT1	60000	45988	Arthro_008-LTQFT2_04Oct05_Andro_0705-06	ProteomeXchange	PXD001860	http://dx.doi.org/10.6019/PXD001860	Peptide Identification	Arthro_008-LTQFT2_04Oct05_Andro_0705-06	ProteomeXchange	PXD001860	http://dx.doi.org/10.6019/PXD001860
Arthrobacter_sp_FB24		75	micrometer	UO	UO:0000017	Phenomenex Jupiter C18	3	micrometer	UO	UO:0000017	300	nanoliter	UO	UO:0000102	Mass Spectrometry	LTQ_FT1	60000	45989	Arthro_008-LTQFT3_04Oct05_Andro_0705-07	ProteomeXchange	PXD001860	http://dx.doi.org/10.6019/PXD001860	Peptide Identification	Arthro_008-LTQFT3_04Oct05_Andro_0705-07	ProteomeXchange	PXD001860	http://dx.doi.org/10.6019/PXD001860
Arthrobacter_sp_FB24		75	micrometer	UO	UO:0000017	Phenomenex Jupiter C18	3	micrometer	UO	UO:0000017	300	nanoliter	UO	UO:0000102	Mass Spectrometry	LTQ_4	60000	47102	marg-Arthro_008_LTQ_16Oct05_Pegasus_05-09-02	ProteomeXchange	PXD001860	http://dx.doi.org/10.6019/PXD001860	Peptide Identification	marg-Arthro_008_LTQ_16Oct05_Pegasus_05-09-02	ProteomeXchange	PXD001860	http://dx.doi.org/10.6019/PXD001860
Arthrobacter_sp_FB24		75	micrometer	UO	UO:0000017	Phenomenex Jupiter C18	3	micrometer	UO	UO:0000017	300	nanoliter	UO	UO:0000102	Mass Spectrometry	LTQ_1	60000	49331	Arthro_008_01_LTQ_1_25Nov05_Doc_0508-08	ProteomeXchange	PXD001860	http://dx.doi.org/10.6019/PXD001860	Peptide Identification	Arthro_008_01_LTQ_1_25Nov05_Doc_0508-08	ProteomeXchange	PXD001860	http://dx.doi.org/10.6019/PXD001860
Arthrobacter_sp_FB24		75	micrometer	UO	UO:0000017	Phenomenex Jupiter C18	3	micrometer	UO	UO:0000017	300	nanoliter	UO	UO:0000102	Mass Spectrometry	LTQ_1	60000	49332	Arthro_008_02_LTQ_1_25Nov05_Doc_0508-07	ProteomeXchange	PXD001860	http://dx.doi.org/10.6019/PXD001860	Peptide Identification	Arthro_008_02_LTQ_1_25Nov05_Doc_0508-07	ProteomeXchange	PXD001860	http://dx.doi.org/10.6019/PXD001860
Arthrobacter_sp_FB24		75	micrometer	UO	UO:0000017	Phenomenex Jupiter C18	3	micrometer	UO	UO:0000017	300	nanoliter	UO	UO:0000102	Mass Spectrometry	LTQ_1	60000	49333	Arthro_008_03_LTQ_1_26Nov05_Doc_0508-08	ProteomeXchange	PXD001860	http://dx.doi.org/10.6019/PXD001860	Peptide Identification	Arthro_008_03_LTQ_1_26Nov05_Doc_0508-08	ProteomeXchange	PXD001860	http://dx.doi.org/10.6019/PXD001860
Arthrobacter_sp_FB24		75	micrometer	UO	UO:0000017	Phenomenex Jupiter C18	3	micrometer	UO	UO:0000017	300	nanoliter	UO	UO:0000102	Mass Spectrometry	LTQ_1	60000	49334	Arthro_008_04_LTQ_1_26Nov05_Doc_0508-07	ProteomeXchange	PXD001860	http://dx.doi.org/10.6019/PXD001860	Peptide Identification	Arthro_008_04_LTQ_1_26Nov05_Doc_0508-07	ProteomeXchange	PXD001860	http://dx.doi.org/10.6019/PXD001860
Arthrobacter_sp_FB24		75	micrometer	UO	UO:0000017	Phenomenex Jupiter C18	3	micrometer	UO	UO:0000017	300	nanoliter	UO	UO:0000102	Mass Spectrometry	LTQ_1	60000	49335	Arthro_008_05_LTQ_1_26Nov05_Doc_0508-08	ProteomeXchange	PXD001860	http://dx.doi.org/10.6019/PXD001860	Peptide Identification	Arthro_008_05_LTQ_1_26Nov05_Doc_0508-08	ProteomeXchange	PXD001860	http://dx.doi.org/10.6019/PXD001860
Arthrobacter_sp_FB24		75	micrometer	UO	UO:0000017	Phenomenex Jupiter C18	3	micrometer	UO	UO:0000017	300	nanoliter	UO	UO:0000102	Mass Spectrometry	LTQ_1	60000	49336	Arthro_008_06_LTQ_1_26Nov05_Doc_0508-07	ProteomeXchange	PXD001860	http://dx.doi.org/10.6019/PXD001860	Peptide Identification	Arthro_008_06_LTQ_1_26Nov05_Doc_0508-07	ProteomeXchange	PXD001860	http://dx.doi.org/10.6019/PXD001860
Arthrobacter_sp_FB24		75	micrometer	UO	UO:0000017	Phenomenex Jupiter C18	3	micrometer	UO	UO:0000017	300	nanoliter	UO	UO:0000102	Mass Spectrometry	LTQ_1	60000	49337	Arthro_008_07_LTQ_1_26Nov05_Doc_0508-08	ProteomeXchange	PXD001860	http://dx.doi.org/10.6019/PXD001860	Peptide Identification	Arthro_008_07_LTQ_1_26Nov05_Doc_0508-08	ProteomeXchange	PXD001860	http://dx.doi.org/10.6019/PXD001860
Arthrobacter_sp_FB24		75	micrometer	UO	UO:0000017	Phenomenex Jupiter C18	3	micrometer	UO	UO:0000017	300	nanoliter	UO	UO:0000102	Mass Spectrometry	LTQ_1	60000	49338	Arthro_008_08_LTQ_1_26Nov05_Doc_0508-07	ProteomeXchange	PXD001860	http://dx.doi.org/10.6019/PXD001860	Peptide Identification	Arthro_008_08_LTQ_1_26Nov05_Doc_0508-07	ProteomeXchange	PXD001860	http://dx.doi.org/10.6019/PXD001860
Arthrobacter_sp_FB24		75	micrometer	UO	UO:0000017	Phenomenex Jupiter C18	3	micrometer	UO	UO:0000017	300	nanoliter	UO	UO:0000102	Mass Spectrometry	LTQ_1	60000	49339	Arthro_008_09_LTQ_1_26Nov05_Doc_0508-08	ProteomeXchange	PXD001860	http://dx.doi.org/10.6019/PXD001860	Peptide Identification	Arthro_008_09_LTQ_1_26Nov05_Doc_0508-08	ProteomeXchange	PXD001860	http://dx.doi.org/10.6019/PXD001860
Arthrobacter_sp_FB24		75	micrometer	UO	UO:0000017	Phenomenex Jupiter C18	3	micrometer	UO	UO:0000017	300	nanoliter	UO	UO:0000102	Mass Spectrometry	LTQ_1	60000	49340	Arthro_008_10_LTQ_1_26Nov05_Doc_0508-07	ProteomeXchange	PXD001860	http://dx.doi.org/10.6019/PXD001860	Peptide Identification	Arthro_008_10_LTQ_1_26Nov05_Doc_0508-07	ProteomeXchange	PXD001860	http://dx.doi.org/10.6019/PXD001860
Arthrobacter_sp_FB24		75	micrometer	UO	UO:0000017	Phenomenex Jupiter C18	3	micrometer	UO	UO:0000017	300	nanoliter	UO	UO:0000102	Mass Spectrometry	LTQ_1	60000	49341	Arthro_008_11_LTQ_1_27Nov05_Doc_0508-08	ProteomeXchange	PXD001860	http://dx.doi.org/10.6019/PXD001860	Peptide Identification	Arthro_008_11_LTQ_1_27Nov05_Doc_0508-08	ProteomeXchange	PXD001860	http://dx.doi.org/10.6019/PXD001860
Arthrobacter_sp_FB24		75	micrometer	UO	UO:0000017	Phenomenex Jupiter C18	3	micrometer	UO	UO:0000017	300	nanoliter	UO	UO:0000102	Mass Spectrometry	LTQ_1	60000	49342	Arthro_008_12_LTQ_1_27Nov05_Doc_0508-07	ProteomeXchange	PXD001860	http://dx.doi.org/10.6019/PXD001860	Peptide Identification	Arthro_008_12_LTQ_1_27Nov05_Doc_0508-07	ProteomeXchange	PXD001860	http://dx.doi.org/10.6019/PXD001860
Arthrobacter_sp_FB24		75	micrometer	UO	UO:0000017	Phenomenex Jupiter C18	3	micrometer	UO	UO:0000017	300	nanoliter	UO	UO:0000102	Mass Spectrometry	LTQ_1	60000	49343	Arthro_008_13_LTQ_1_27Nov05_Doc_0508-08	ProteomeXchange	PXD001860	http://dx.doi.org/10.6019/PXD001860	Peptide Identification	Arthro_008_13_LTQ_1_27Nov05_Doc_0508-08	ProteomeXchange	PXD001860	http://dx.doi.org/10.6019/PXD001860
Arthrobacter_sp_FB24		75	micrometer	UO	UO:0000017	Phenomenex Jupiter C18	3	micrometer	UO	UO:0000017	300	nanoliter	UO	UO:0000102	Mass Spectrometry	LTQ_1	60000	49344	Arthro_008_14_LTQ_1_27Nov05_Doc_0508-07	ProteomeXchange	PXD001860	http://dx.doi.org/10.6019/PXD001860	Peptide Identification	Arthro_008_14_LTQ_1_27Nov05_Doc_0508-07	ProteomeXchange	PXD001860	http://dx.doi.org/10.6019/PXD001860
Arthrobacter_sp_FB24		75	micrometer	UO	UO:0000017	Phenomenex Jupiter C18	3	micrometer	UO	UO:0000017	300	nanoliter	UO	UO:0000102	Mass Spectrometry	LTQ_1	60000	49345	Arthro_008_15_LTQ_1_27Nov05_Doc_0508-08	ProteomeXchange	PXD001860	http://dx.doi.org/10.6019/PXD001860	Peptide Identification	Arthro_008_15_LTQ_1_27Nov05_Doc_0508-08	ProteomeXchange	PXD001860	http://dx.doi.org/10.6019/PXD001860
Arthrobacter_sp_FB24		75	micrometer	UO	UO:0000017	Phenomenex Jupiter C18	3	micrometer	UO	UO:0000017	300	nanoliter	UO	UO:0000102	Mass Spectrometry	LTQ_1	60000	49346	Arthro_008_16_LTQ_1_27Nov05_Doc_0508-07	ProteomeXchange	PXD001860	http://dx.doi.org/10.6019/PXD001860	Peptide Identification	Arthro_008_16_LTQ_1_27Nov05_Doc_0508-07	ProteomeXchange	PXD001860	http://dx.doi.org/10.6019/PXD001860
Arthrobacter_sp_FB24		75	micrometer	UO	UO:0000017	Phenomenex Jupiter C18	3	micrometer	UO	UO:0000017	300	nanoliter	UO	UO:0000102	Mass Spectrometry	LTQ_1	60000	49347	Arthro_008_17_LTQ_1_27Nov05_Doc_0508-08	ProteomeXchange	PXD001860	http://dx.doi.org/10.6019/PXD001860	Peptide Identification	Arthro_008_17_LTQ_1_27Nov05_Doc_0508-08	ProteomeXchange	PXD001860	http://dx.doi.org/10.6019/PXD001860
Arthrobacter_sp_FB24		75	micrometer	UO	UO:0000017	Phenomenex Jupiter C18	3	micrometer	UO	UO:0000017	300	nanoliter	UO	UO:0000102	Mass Spectrometry	LTQ_1	60000	49348	Arthro_008_18_LTQ_1_27Nov05_Doc_0508-07	ProteomeXchange	PXD001860	http://dx.doi.org/10.6019/PXD001860	Peptide Identification	Arthro_008_18_LTQ_1_27Nov05_Doc_0508-07	ProteomeXchange	PXD001860	http://dx.doi.org/10.6019/PXD001860
Arthrobacter_sp_FB24		75	micrometer	UO	UO:0000017	Phenomenex Jupiter C18	3	micrometer	UO	UO:0000017	300	nanoliter	UO	UO:0000102	Mass Spectrometry	LTQ_1	60000	49349	Arthro_008_19_LTQ_1_27Nov05_Doc_0508-08	ProteomeXchange	PXD001860	http://dx.doi.org/10.6019/PXD001860	Peptide Identification	Arthro_008_19_LTQ_1_27Nov05_Doc_0508-08	ProteomeXchange	PXD001860	http://dx.doi.org/10.6019/PXD001860
Arthrobacter_sp_FB24		75	micrometer	UO	UO:0000017	Phenomenex Jupiter C18	3	micrometer	UO	UO:0000017	300	nanoliter	UO	UO:0000102	Mass Spectrometry	LTQ_1	60000	49350	Arthro_008_20_LTQ_1_27Nov05_Doc_0508-07	ProteomeXchange	PXD001860	http://dx.doi.org/10.6019/PXD001860	Peptide Identification	Arthro_008_20_LTQ_1_27Nov05_Doc_0508-07	ProteomeXchange	PXD001860	http://dx.doi.org/10.6019/PXD001860
Arthrobacter_sp_FB24		75	micrometer	UO	UO:0000017	Phenomenex Jupiter C18	3	micrometer	UO	UO:0000017	300	nanoliter	UO	UO:0000102	Mass Spectrometry	LTQ_1	60000	49437	Arthro_008_21_LTQ_1_28Nov05_Doc_0508-08	ProteomeXchange	PXD001860	http://dx.doi.org/10.6019/PXD001860	Peptide Identification	Arthro_008_21_LTQ_1_28Nov05_Doc_0508-08	ProteomeXchange	PXD001860	http://dx.doi.org/10.6019/PXD001860
Arthrobacter_sp_FB24		75	micrometer	UO	UO:0000017	Phenomenex Jupiter C18	3	micrometer	UO	UO:0000017	300	nanoliter	UO	UO:0000102	Mass Spectrometry	LTQ_1	60000	49438	Arthro_008_22_LTQ_1_28Nov05_Doc_0508-07	ProteomeXchange	PXD001860	http://dx.doi.org/10.6019/PXD001860	Peptide Identification	Arthro_008_22_LTQ_1_28Nov05_Doc_0508-07	ProteomeXchange	PXD001860	http://dx.doi.org/10.6019/PXD001860
Arthrobacter_sp_FB24		75	micrometer	UO	UO:0000017	Phenomenex Jupiter C18	3	micrometer	UO	UO:0000017	300	nanoliter	UO	UO:0000102	Mass Spectrometry	LTQ_1	60000	49439	Arthro_008_23_LTQ_1_28Nov05_Doc_0508-08	ProteomeXchange	PXD001860	http://dx.doi.org/10.6019/PXD001860	Peptide Identification	Arthro_008_23_LTQ_1_28Nov05_Doc_0508-08	ProteomeXchange	PXD001860	http://dx.doi.org/10.6019/PXD001860
Arthrobacter_sp_FB24		75	micrometer	UO	UO:0000017	Phenomenex Jupiter C18	3	micrometer	UO	UO:0000017	300	nanoliter	UO	UO:0000102	Mass Spectrometry	LTQ_1	60000	49440	Arthro_008_24_LTQ_1_28Nov05_Doc_0508-07	ProteomeXchange	PXD001860	http://dx.doi.org/10.6019/PXD001860	Peptide Identification	Arthro_008_24_LTQ_1_28Nov05_Doc_0508-07	ProteomeXchange	PXD001860	http://dx.doi.org/10.6019/PXD001860
Arthrobacter_sp_FB24		75	micrometer	UO	UO:0000017	Phenomenex Jupiter C18	3	micrometer	UO	UO:0000017	300	nanoliter	UO	UO:0000102	Mass Spectrometry	LTQ_1	60000	49441	Arthro_008_25_LTQ_1_28Nov05_Doc_0508-08	ProteomeXchange	PXD001860	http://dx.doi.org/10.6019/PXD001860	Peptide Identification	Arthro_008_25_LTQ_1_28Nov05_Doc_0508-08	ProteomeXchange	PXD001860	http://dx.doi.org/10.6019/PXD001860
Arthrobacter_sp_FB24		75	micrometer	UO	UO:0000017	Phenomenex Jupiter C18	3	micrometer	UO	UO:0000017	300	nanoliter	UO	UO:0000102	Mass Spectrometry	LTQ_4	60000	46901	Arthro_009-LTQ_20Oct05_Pegasus_05-09-02	ProteomeXchange	PXD001860	http://dx.doi.org/10.6019/PXD001860	Peptide Identification	Arthro_009-LTQ_20Oct05_Pegasus_05-09-02	ProteomeXchange	PXD001860	http://dx.doi.org/10.6019/PXD001860
Arthrobacter_sp_FB24		75	micrometer	UO	UO:0000017	Phenomenex Jupiter C18	3	micrometer	UO	UO:0000017	300	nanoliter	UO	UO:0000102	Mass Spectrometry	LTQ_FT1	60000	45990	Arthro_009-LTQFT1_04Oct05_Andro_0705-06	ProteomeXchange	PXD001860	http://dx.doi.org/10.6019/PXD001860	Peptide Identification	Arthro_009-LTQFT1_04Oct05_Andro_0705-06	ProteomeXchange	PXD001860	http://dx.doi.org/10.6019/PXD001860
Arthrobacter_sp_FB24		75	micrometer	UO	UO:0000017	Phenomenex Jupiter C18	3	micrometer	UO	UO:0000017	300	nanoliter	UO	UO:0000102	Mass Spectrometry	LTQ_FT1	60000	45991	Arthro_009-LTQFT2_04Oct05_Andro_0705-07	ProteomeXchange	PXD001860	http://dx.doi.org/10.6019/PXD001860	Peptide Identification	Arthro_009-LTQFT2_04Oct05_Andro_0705-07	ProteomeXchange	PXD001860	http://dx.doi.org/10.6019/PXD001860
Arthrobacter_sp_FB24		75	micrometer	UO	UO:0000017	Phenomenex Jupiter C18	3	micrometer	UO	UO:0000017	300	nanoliter	UO	UO:0000102	Mass Spectrometry	LTQ_FT1	60000	45992	Arthro_009-LTQFT3_04Oct05_Andro_0705-06	ProteomeXchange	PXD001860	http://dx.doi.org/10.6019/PXD001860	Peptide Identification	Arthro_009-LTQFT3_04Oct05_Andro_0705-06	ProteomeXchange	PXD001860	http://dx.doi.org/10.6019/PXD001860
Arthrobacter_sp_FB24		75	micrometer	UO	UO:0000017	Phenomenex Jupiter C18	3	micrometer	UO	UO:0000017	300	nanoliter	UO	UO:0000102	Mass Spectrometry	LTQ_4	60000	47103	marg-Arthro_009_LTQ_16Oct05_Pegasus_05-09-01	ProteomeXchange	PXD001860	http://dx.doi.org/10.6019/PXD001860	Peptide Identification	marg-Arthro_009_LTQ_16Oct05_Pegasus_05-09-01	ProteomeXchange	PXD001860	http://dx.doi.org/10.6019/PXD001860
Arthrobacter_sp_FB24		75	micrometer	UO	UO:0000017	Phenomenex Jupiter C18	3	micrometer	UO	UO:0000017	300	nanoliter	UO	UO:0000102	Mass Spectrometry	LTQ_1	60000	49500	Arthro_009_01_LTQ_1_29Nov05_Doc_0508-07	ProteomeXchange	PXD001860	http://dx.doi.org/10.6019/PXD001860	Peptide Identification	Arthro_009_01_LTQ_1_29Nov05_Doc_0508-07	ProteomeXchange	PXD001860	http://dx.doi.org/10.6019/PXD001860
Arthrobacter_sp_FB24		75	micrometer	UO	UO:0000017	Phenomenex Jupiter C18	3	micrometer	UO	UO:0000017	300	nanoliter	UO	UO:0000102	Mass Spectrometry	LTQ_1	60000	49501	Arthro_009_02_LTQ_1_29Nov05_Doc_0508-08	ProteomeXchange	PXD001860	http://dx.doi.org/10.6019/PXD001860	Peptide Identification	Arthro_009_02_LTQ_1_29Nov05_Doc_0508-08	ProteomeXchange	PXD001860	http://dx.doi.org/10.6019/PXD001860
Arthrobacter_sp_FB24		75	micrometer	UO	UO:0000017	Phenomenex Jupiter C18	3	micrometer	UO	UO:0000017	300	nanoliter	UO	UO:0000102	Mass Spectrometry	LTQ_1	60000	49502	Arthro_009_03_LTQ_1_29Nov05_Doc_0508-07	ProteomeXchange	PXD001860	http://dx.doi.org/10.6019/PXD001860	Peptide Identification	Arthro_009_03_LTQ_1_29Nov05_Doc_0508-07	ProteomeXchange	PXD001860	http://dx.doi.org/10.6019/PXD001860
Arthrobacter_sp_FB24		75	micrometer	UO	UO:0000017	Phenomenex Jupiter C18	3	micrometer	UO	UO:0000017	300	nanoliter	UO	UO:0000102	Mass Spectrometry	LTQ_1	60000	49503	Arthro_009_04_LTQ_1_29Nov05_Doc_0508-08	ProteomeXchange	PXD001860	http://dx.doi.org/10.6019/PXD001860	Peptide Identification	Arthro_009_04_LTQ_1_29Nov05_Doc_0508-08	ProteomeXchange	PXD001860	http://dx.doi.org/10.6019/PXD001860
Arthrobacter_sp_FB24		75	micrometer	UO	UO:0000017	Phenomenex Jupiter C18	3	micrometer	UO	UO:0000017	300	nanoliter	UO	UO:0000102	Mass Spectrometry	LTQ_1	60000	49504	Arthro_009_05_LTQ_1_29Nov05_Doc_0508-07	ProteomeXchange	PXD001860	http://dx.doi.org/10.6019/PXD001860	Peptide Identification	Arthro_009_05_LTQ_1_29Nov05_Doc_0508-07	ProteomeXchange	PXD001860	http://dx.doi.org/10.6019/PXD001860
Arthrobacter_sp_FB24		75	micrometer	UO	UO:0000017	Phenomenex Jupiter C18	3	micrometer	UO	UO:0000017	300	nanoliter	UO	UO:0000102	Mass Spectrometry	LTQ_1	60000	49505	Arthro_009_06_LTQ_1_30Nov05_Doc_0508-08	ProteomeXchange	PXD001860	http://dx.doi.org/10.6019/PXD001860	Peptide Identification	Arthro_009_06_LTQ_1_30Nov05_Doc_0508-08	ProteomeXchange	PXD001860	http://dx.doi.org/10.6019/PXD001860
Arthrobacter_sp_FB24		75	micrometer	UO	UO:0000017	Phenomenex Jupiter C18	3	micrometer	UO	UO:0000017	300	nanoliter	UO	UO:0000102	Mass Spectrometry	LTQ_1	60000	49506	Arthro_009_07_LTQ_1_30Nov05_Doc_0508-07	ProteomeXchange	PXD001860	http://dx.doi.org/10.6019/PXD001860	Peptide Identification	Arthro_009_07_LTQ_1_30Nov05_Doc_0508-07	ProteomeXchange	PXD001860	http://dx.doi.org/10.6019/PXD001860
Arthrobacter_sp_FB24		75	micrometer	UO	UO:0000017	Phenomenex Jupiter C18	3	micrometer	UO	UO:0000017	300	nanoliter	UO	UO:0000102	Mass Spectrometry	LTQ_1	60000	49507	Arthro_009_08_LTQ_1_30Nov05_Doc_0508-08	ProteomeXchange	PXD001860	http://dx.doi.org/10.6019/PXD001860	Peptide Identification	Arthro_009_08_LTQ_1_30Nov05_Doc_0508-08	ProteomeXchange	PXD001860	http://dx.doi.org/10.6019/PXD001860
Arthrobacter_sp_FB24		75	micrometer	UO	UO:0000017	Phenomenex Jupiter C18	3	micrometer	UO	UO:0000017	300	nanoliter	UO	UO:0000102	Mass Spectrometry	LTQ_1	60000	49508	Arthro_009_09_LTQ_1_30Nov05_Doc_0508-07	ProteomeXchange	PXD001860	http://dx.doi.org/10.6019/PXD001860	Peptide Identification	Arthro_009_09_LTQ_1_30Nov05_Doc_0508-07	ProteomeXchange	PXD001860	http://dx.doi.org/10.6019/PXD001860
Arthrobacter_sp_FB24		75	micrometer	UO	UO:0000017	Phenomenex Jupiter C18	3	micrometer	UO	UO:0000017	300	nanoliter	UO	UO:0000102	Mass Spectrometry	LTQ_1	60000	49509	Arthro_009_10_LTQ_1_30Nov05_Doc_0508-08	ProteomeXchange	PXD001860	http://dx.doi.org/10.6019/PXD001860	Peptide Identification	Arthro_009_10_LTQ_1_30Nov05_Doc_0508-08	ProteomeXchange	PXD001860	http://dx.doi.org/10.6019/PXD001860
Arthrobacter_sp_FB24		75	micrometer	UO	UO:0000017	Phenomenex Jupiter C18	3	micrometer	UO	UO:0000017	300	nanoliter	UO	UO:0000102	Mass Spectrometry	LTQ_1	60000	49669	Arthro_009_11_LTQ_1_30Nov05_Doc_0508-07	ProteomeXchange	PXD001860	http://dx.doi.org/10.6019/PXD001860	Peptide Identification	Arthro_009_11_LTQ_1_30Nov05_Doc_0508-07	ProteomeXchange	PXD001860	http://dx.doi.org/10.6019/PXD001860
Arthrobacter_sp_FB24		75	micrometer	UO	UO:0000017	Phenomenex Jupiter C18	3	micrometer	UO	UO:0000017	300	nanoliter	UO	UO:0000102	Mass Spectrometry	LTQ_1	60000	49670	Arthro_009_12_LTQ_1_30Nov05_Doc_0508-08	ProteomeXchange	PXD001860	http://dx.doi.org/10.6019/PXD001860	Peptide Identification	Arthro_009_12_LTQ_1_30Nov05_Doc_0508-08	ProteomeXchange	PXD001860	http://dx.doi.org/10.6019/PXD001860
Arthrobacter_sp_FB24		75	micrometer	UO	UO:0000017	Phenomenex Jupiter C18	3	micrometer	UO	UO:0000017	300	nanoliter	UO	UO:0000102	Mass Spectrometry	LTQ_1	60000	49671	Arthro_009_13_LTQ_1_30Nov05_Doc_0508-07	ProteomeXchange	PXD001860	http://dx.doi.org/10.6019/PXD001860	Peptide Identification	Arthro_009_13_LTQ_1_30Nov05_Doc_0508-07	ProteomeXchange	PXD001860	http://dx.doi.org/10.6019/PXD001860
Arthrobacter_sp_FB24		75	micrometer	UO	UO:0000017	Phenomenex Jupiter C18	3	micrometer	UO	UO:0000017	300	nanoliter	UO	UO:0000102	Mass Spectrometry	LTQ_1	60000	49672	Arthro_009_14_LTQ_1_30Nov05_Doc_0508-08	ProteomeXchange	PXD001860	http://dx.doi.org/10.6019/PXD001860	Peptide Identification	Arthro_009_14_LTQ_1_30Nov05_Doc_0508-08	ProteomeXchange	PXD001860	http://dx.doi.org/10.6019/PXD001860
Arthrobacter_sp_FB24		75	micrometer	UO	UO:0000017	Phenomenex Jupiter C18	3	micrometer	UO	UO:0000017	300	nanoliter	UO	UO:0000102	Mass Spectrometry	LTQ_1	60000	49673	Arthro_009_15_LTQ_1_30Nov05_Doc_0508-07	ProteomeXchange	PXD001860	http://dx.doi.org/10.6019/PXD001860	Peptide Identification	Arthro_009_15_LTQ_1_30Nov05_Doc_0508-07	ProteomeXchange	PXD001860	http://dx.doi.org/10.6019/PXD001860
Arthrobacter_sp_FB24		75	micrometer	UO	UO:0000017	Phenomenex Jupiter C18	3	micrometer	UO	UO:0000017	300	nanoliter	UO	UO:0000102	Mass Spectrometry	LTQ_1	60000	49674	Arthro_009_16_LTQ_1_01Dec05_Doc_0508-08	ProteomeXchange	PXD001860	http://dx.doi.org/10.6019/PXD001860	Peptide Identification	Arthro_009_16_LTQ_1_01Dec05_Doc_0508-08	ProteomeXchange	PXD001860	http://dx.doi.org/10.6019/PXD001860
Arthrobacter_sp_FB24		75	micrometer	UO	UO:0000017	Phenomenex Jupiter C18	3	micrometer	UO	UO:0000017	300	nanoliter	UO	UO:0000102	Mass Spectrometry	LTQ_1	60000	49675	Arthro_009_17_LTQ_1_01Dec05_Doc_0508-07	ProteomeXchange	PXD001860	http://dx.doi.org/10.6019/PXD001860	Peptide Identification	Arthro_009_17_LTQ_1_01Dec05_Doc_0508-07	ProteomeXchange	PXD001860	http://dx.doi.org/10.6019/PXD001860
Arthrobacter_sp_FB24		75	micrometer	UO	UO:0000017	Phenomenex Jupiter C18	3	micrometer	UO	UO:0000017	300	nanoliter	UO	UO:0000102	Mass Spectrometry	LTQ_1	60000	49676	Arthro_009_18_LTQ_1_01Dec05_Doc_0508-08	ProteomeXchange	PXD001860	http://dx.doi.org/10.6019/PXD001860	Peptide Identification	Arthro_009_18_LTQ_1_01Dec05_Doc_0508-08	ProteomeXchange	PXD001860	http://dx.doi.org/10.6019/PXD001860
Arthrobacter_sp_FB24		75	micrometer	UO	UO:0000017	Phenomenex Jupiter C18	3	micrometer	UO	UO:0000017	300	nanoliter	UO	UO:0000102	Mass Spectrometry	LTQ_1	60000	49677	Arthro_009_19_LTQ_1_01Dec05_Doc_0508-07	ProteomeXchange	PXD001860	http://dx.doi.org/10.6019/PXD001860	Peptide Identification	Arthro_009_19_LTQ_1_01Dec05_Doc_0508-07	ProteomeXchange	PXD001860	http://dx.doi.org/10.6019/PXD001860
Arthrobacter_sp_FB24		75	micrometer	UO	UO:0000017	Phenomenex Jupiter C18	3	micrometer	UO	UO:0000017	300	nanoliter	UO	UO:0000102	Mass Spectrometry	LTQ_1	60000	49678	Arthro_009_20_LTQ_1_01Dec05_Doc_0508-08	ProteomeXchange	PXD001860	http://dx.doi.org/10.6019/PXD001860	Peptide Identification	Arthro_009_20_LTQ_1_01Dec05_Doc_0508-08	ProteomeXchange	PXD001860	http://dx.doi.org/10.6019/PXD001860
Arthrobacter_sp_FB24		75	micrometer	UO	UO:0000017	Phenomenex Jupiter C18	3	micrometer	UO	UO:0000017	300	nanoliter	UO	UO:0000102	Mass Spectrometry	LTQ_1	60000	49679	Arthro_009_21_LTQ_1_01Dec05_Doc_0508-07	ProteomeXchange	PXD001860	http://dx.doi.org/10.6019/PXD001860	Peptide Identification	Arthro_009_21_LTQ_1_01Dec05_Doc_0508-07	ProteomeXchange	PXD001860	http://dx.doi.org/10.6019/PXD001860
Arthrobacter_sp_FB24		75	micrometer	UO	UO:0000017	Phenomenex Jupiter C18	3	micrometer	UO	UO:0000017	300	nanoliter	UO	UO:0000102	Mass Spectrometry	LTQ_1	60000	49680	Arthro_009_22_LTQ_1_01Dec05_Doc_0508-08	ProteomeXchange	PXD001860	http://dx.doi.org/10.6019/PXD001860	Peptide Identification	Arthro_009_22_LTQ_1_01Dec05_Doc_0508-08	ProteomeXchange	PXD001860	http://dx.doi.org/10.6019/PXD001860
Arthrobacter_sp_FB24		75	micrometer	UO	UO:0000017	Phenomenex Jupiter C18	3	micrometer	UO	UO:0000017	300	nanoliter	UO	UO:0000102	Mass Spectrometry	LTQ_1	60000	49681	Arthro_009_23_LTQ_1_01Dec05_Doc_0508-07	ProteomeXchange	PXD001860	http://dx.doi.org/10.6019/PXD001860	Peptide Identification	Arthro_009_23_LTQ_1_01Dec05_Doc_0508-07	ProteomeXchange	PXD001860	http://dx.doi.org/10.6019/PXD001860
Arthrobacter_sp_FB24		75	micrometer	UO	UO:0000017	Phenomenex Jupiter C18	3	micrometer	UO	UO:0000017	300	nanoliter	UO	UO:0000102	Mass Spectrometry	LTQ_1	60000	49682	Arthro_009_24_LTQ_1_01Dec05_Doc_0508-08	ProteomeXchange	PXD001860	http://dx.doi.org/10.6019/PXD001860	Peptide Identification	Arthro_009_24_LTQ_1_01Dec05_Doc_0508-08	ProteomeXchange	PXD001860	http://dx.doi.org/10.6019/PXD001860
Arthrobacter_sp_FB24		75	micrometer	UO	UO:0000017	Phenomenex Jupiter C18	3	micrometer	UO	UO:0000017	300	nanoliter	UO	UO:0000102	Mass Spectrometry	LTQ_1	60000	49683	Arthro_009_25_LTQ_1_01Dec05_Doc_0508-07	ProteomeXchange	PXD001860	http://dx.doi.org/10.6019/PXD001860	Peptide Identification	Arthro_009_25_LTQ_1_01Dec05_Doc_0508-07	ProteomeXchange	PXD001860	http://dx.doi.org/10.6019/PXD001860
Arthrobacter_sp_FB24		75	micrometer	UO	UO:0000017	Phenomenex Jupiter C18	3	micrometer	UO	UO:0000017	300	nanoliter	UO	UO:0000102	Mass Spectrometry	LTQ_4	60000	46902	Arthro_010-LTQ_20Oct05_Pegasus_05-09-01	ProteomeXchange	PXD001860	http://dx.doi.org/10.6019/PXD001860	Peptide Identification	Arthro_010-LTQ_20Oct05_Pegasus_05-09-01	ProteomeXchange	PXD001860	http://dx.doi.org/10.6019/PXD001860
Arthrobacter_sp_FB24		75	micrometer	UO	UO:0000017	Phenomenex Jupiter C18	3	micrometer	UO	UO:0000017	300	nanoliter	UO	UO:0000102	Mass Spectrometry	LTQ_FT1	60000	45993	Arthro_010-LTQFT1_04Oct05_Andro_0705-07	ProteomeXchange	PXD001860	http://dx.doi.org/10.6019/PXD001860	Peptide Identification	Arthro_010-LTQFT1_04Oct05_Andro_0705-07	ProteomeXchange	PXD001860	http://dx.doi.org/10.6019/PXD001860
Arthrobacter_sp_FB24		75	micrometer	UO	UO:0000017	Phenomenex Jupiter C18	3	micrometer	UO	UO:0000017	300	nanoliter	UO	UO:0000102	Mass Spectrometry	LTQ_FT1	60000	45994	Arthro_010-LTQFT2_04Oct05_Andro_0705-06	ProteomeXchange	PXD001860	http://dx.doi.org/10.6019/PXD001860	Peptide Identification	Arthro_010-LTQFT2_04Oct05_Andro_0705-06	ProteomeXchange	PXD001860	http://dx.doi.org/10.6019/PXD001860
Arthrobacter_sp_FB24		75	micrometer	UO	UO:0000017	Phenomenex Jupiter C18	3	micrometer	UO	UO:0000017	300	nanoliter	UO	UO:0000102	Mass Spectrometry	LTQ_FT1	60000	45995	Arthro_010-LTQFT3_04Oct05_Andro_0705-07	ProteomeXchange	PXD001860	http://dx.doi.org/10.6019/PXD001860	Peptide Identification	Arthro_010-LTQFT3_04Oct05_Andro_0705-07	ProteomeXchange	PXD001860	http://dx.doi.org/10.6019/PXD001860
Arthrobacter_sp_FB24		75	micrometer	UO	UO:0000017	Phenomenex Jupiter C18	3	micrometer	UO	UO:0000017	300	nanoliter	UO	UO:0000102	Mass Spectrometry	LTQ_1	60000	49684	Arthro_010_01_LTQ_1_01Dec05_Doc_0508-08	ProteomeXchange	PXD001860	http://dx.doi.org/10.6019/PXD001860	Peptide Identification	Arthro_010_01_LTQ_1_01Dec05_Doc_0508-08	ProteomeXchange	PXD001860	http://dx.doi.org/10.6019/PXD001860
Arthrobacter_sp_FB24		75	micrometer	UO	UO:0000017	Phenomenex Jupiter C18	3	micrometer	UO	UO:0000017	300	nanoliter	UO	UO:0000102	Mass Spectrometry	LTQ_1	60000	49685	Arthro_010_02_LTQ_1_01Dec05_Doc_0508-07	ProteomeXchange	PXD001860	http://dx.doi.org/10.6019/PXD001860	Peptide Identification	Arthro_010_02_LTQ_1_01Dec05_Doc_0508-07	ProteomeXchange	PXD001860	http://dx.doi.org/10.6019/PXD001860
Arthrobacter_sp_FB24		75	micrometer	UO	UO:0000017	Phenomenex Jupiter C18	3	micrometer	UO	UO:0000017	300	nanoliter	UO	UO:0000102	Mass Spectrometry	LTQ_1	60000	49686	Arthro_010_03_LTQ_1_01Dec05_Doc_0508-08	ProteomeXchange	PXD001860	http://dx.doi.org/10.6019/PXD001860	Peptide Identification	Arthro_010_03_LTQ_1_01Dec05_Doc_0508-08	ProteomeXchange	PXD001860	http://dx.doi.org/10.6019/PXD001860
Arthrobacter_sp_FB24		75	micrometer	UO	UO:0000017	Phenomenex Jupiter C18	3	micrometer	UO	UO:0000017	300	nanoliter	UO	UO:0000102	Mass Spectrometry	LTQ_1	60000	49687	Arthro_010_04_LTQ_1_01Dec05_Doc_0508-07	ProteomeXchange	PXD001860	http://dx.doi.org/10.6019/PXD001860	Peptide Identification	Arthro_010_04_LTQ_1_01Dec05_Doc_0508-07	ProteomeXchange	PXD001860	http://dx.doi.org/10.6019/PXD001860
Arthrobacter_sp_FB24		75	micrometer	UO	UO:0000017	Phenomenex Jupiter C18	3	micrometer	UO	UO:0000017	300	nanoliter	UO	UO:0000102	Mass Spectrometry	LTQ_1	60000	49688	Arthro_010_05_LTQ_1_01Dec05_Doc_0508-08	ProteomeXchange	PXD001860	http://dx.doi.org/10.6019/PXD001860	Peptide Identification	Arthro_010_05_LTQ_1_01Dec05_Doc_0508-08	ProteomeXchange	PXD001860	http://dx.doi.org/10.6019/PXD001860
Arthrobacter_sp_FB24		75	micrometer	UO	UO:0000017	Phenomenex Jupiter C18	3	micrometer	UO	UO:0000017	300	nanoliter	UO	UO:0000102	Mass Spectrometry	LTQ_1	60000	49838	Arthro_010_06_LTQ_1_02Dec05_Doc_0508-07	ProteomeXchange	PXD001860	http://dx.doi.org/10.6019/PXD001860	Peptide Identification	Arthro_010_06_LTQ_1_02Dec05_Doc_0508-07	ProteomeXchange	PXD001860	http://dx.doi.org/10.6019/PXD001860
Arthrobacter_sp_FB24		75	micrometer	UO	UO:0000017	Phenomenex Jupiter C18	3	micrometer	UO	UO:0000017	300	nanoliter	UO	UO:0000102	Mass Spectrometry	LTQ_1	60000	49839	Arthro_010_07_LTQ_1_02Dec05_Doc_0508-08	ProteomeXchange	PXD001860	http://dx.doi.org/10.6019/PXD001860	Peptide Identification	Arthro_010_07_LTQ_1_02Dec05_Doc_0508-08	ProteomeXchange	PXD001860	http://dx.doi.org/10.6019/PXD001860
Arthrobacter_sp_FB24		75	micrometer	UO	UO:0000017	Phenomenex Jupiter C18	3	micrometer	UO	UO:0000017	300	nanoliter	UO	UO:0000102	Mass Spectrometry	LTQ_1	60000	49840	Arthro_010_08_LTQ_1_02Dec05_Doc_0508-07	ProteomeXchange	PXD001860	http://dx.doi.org/10.6019/PXD001860	Peptide Identification	Arthro_010_08_LTQ_1_02Dec05_Doc_0508-07	ProteomeXchange	PXD001860	http://dx.doi.org/10.6019/PXD001860
Arthrobacter_sp_FB24		75	micrometer	UO	UO:0000017	Phenomenex Jupiter C18	3	micrometer	UO	UO:0000017	300	nanoliter	UO	UO:0000102	Mass Spectrometry	LTQ_1	60000	49841	Arthro_010_09_LTQ_1_02Dec05_Doc_0508-08	ProteomeXchange	PXD001860	http://dx.doi.org/10.6019/PXD001860	Peptide Identification	Arthro_010_09_LTQ_1_02Dec05_Doc_0508-08	ProteomeXchange	PXD001860	http://dx.doi.org/10.6019/PXD001860
Arthrobacter_sp_FB24		75	micrometer	UO	UO:0000017	Phenomenex Jupiter C18	3	micrometer	UO	UO:0000017	300	nanoliter	UO	UO:0000102	Mass Spectrometry	LTQ_1	60000	49842	Arthro_010_10_LTQ_1_02Dec05_Doc_0508-07	ProteomeXchange	PXD001860	http://dx.doi.org/10.6019/PXD001860	Peptide Identification	Arthro_010_10_LTQ_1_02Dec05_Doc_0508-07	ProteomeXchange	PXD001860	http://dx.doi.org/10.6019/PXD001860
Arthrobacter_sp_FB24		75	micrometer	UO	UO:0000017	Phenomenex Jupiter C18	3	micrometer	UO	UO:0000017	300	nanoliter	UO	UO:0000102	Mass Spectrometry	LTQ_1	60000	49843	Arthro_010_11_LTQ_1_03Dec05_Doc_0508-08	ProteomeXchange	PXD001860	http://dx.doi.org/10.6019/PXD001860	Peptide Identification	Arthro_010_11_LTQ_1_03Dec05_Doc_0508-08	ProteomeXchange	PXD001860	http://dx.doi.org/10.6019/PXD001860
Arthrobacter_sp_FB24		75	micrometer	UO	UO:0000017	Phenomenex Jupiter C18	3	micrometer	UO	UO:0000017	300	nanoliter	UO	UO:0000102	Mass Spectrometry	LTQ_1	60000	49844	Arthro_010_12_LTQ_1_03Dec05_Doc_0508-07	ProteomeXchange	PXD001860	http://dx.doi.org/10.6019/PXD001860	Peptide Identification	Arthro_010_12_LTQ_1_03Dec05_Doc_0508-07	ProteomeXchange	PXD001860	http://dx.doi.org/10.6019/PXD001860
Arthrobacter_sp_FB24		75	micrometer	UO	UO:0000017	Phenomenex Jupiter C18	3	micrometer	UO	UO:0000017	300	nanoliter	UO	UO:0000102	Mass Spectrometry	LTQ_1	60000	49845	Arthro_010_13_LTQ_1_03Dec05_Doc_0508-08	ProteomeXchange	PXD001860	http://dx.doi.org/10.6019/PXD001860	Peptide Identification	Arthro_010_13_LTQ_1_03Dec05_Doc_0508-08	ProteomeXchange	PXD001860	http://dx.doi.org/10.6019/PXD001860
Arthrobacter_sp_FB24		75	micrometer	UO	UO:0000017	Phenomenex Jupiter C18	3	micrometer	UO	UO:0000017	300	nanoliter	UO	UO:0000102	Mass Spectrometry	LTQ_1	60000	49846	Arthro_010_14_LTQ_1_03Dec05_Doc_0508-07	ProteomeXchange	PXD001860	http://dx.doi.org/10.6019/PXD001860	Peptide Identification	Arthro_010_14_LTQ_1_03Dec05_Doc_0508-07	ProteomeXchange	PXD001860	http://dx.doi.org/10.6019/PXD001860
Arthrobacter_sp_FB24		75	micrometer	UO	UO:0000017	Phenomenex Jupiter C18	3	micrometer	UO	UO:0000017	300	nanoliter	UO	UO:0000102	Mass Spectrometry	LTQ_1	60000	49847	Arthro_010_15_LTQ_1_03Dec05_Doc_0508-08	ProteomeXchange	PXD001860	http://dx.doi.org/10.6019/PXD001860	Peptide Identification	Arthro_010_15_LTQ_1_03Dec05_Doc_0508-08	ProteomeXchange	PXD001860	http://dx.doi.org/10.6019/PXD001860
Arthrobacter_sp_FB24		75	micrometer	UO	UO:0000017	Phenomenex Jupiter C18	3	micrometer	UO	UO:0000017	300	nanoliter	UO	UO:0000102	Mass Spectrometry	LTQ_1	60000	49848	Arthro_010_16_LTQ_1_03Dec05_Doc_0508-07	ProteomeXchange	PXD001860	http://dx.doi.org/10.6019/PXD001860	Peptide Identification	Arthro_010_16_LTQ_1_03Dec05_Doc_0508-07	ProteomeXchange	PXD001860	http://dx.doi.org/10.6019/PXD001860
Arthrobacter_sp_FB24		75	micrometer	UO	UO:0000017	Phenomenex Jupiter C18	3	micrometer	UO	UO:0000017	300	nanoliter	UO	UO:0000102	Mass Spectrometry	LTQ_1	60000	49849	Arthro_010_17_LTQ_1_03Dec05_Doc_0508-08	ProteomeXchange	PXD001860	http://dx.doi.org/10.6019/PXD001860	Peptide Identification	Arthro_010_17_LTQ_1_03Dec05_Doc_0508-08	ProteomeXchange	PXD001860	http://dx.doi.org/10.6019/PXD001860
Arthrobacter_sp_FB24		75	micrometer	UO	UO:0000017	Phenomenex Jupiter C18	3	micrometer	UO	UO:0000017	300	nanoliter	UO	UO:0000102	Mass Spectrometry	LTQ_1	60000	49850	Arthro_010_18_LTQ_1_03Dec05_Doc_0508-07	ProteomeXchange	PXD001860	http://dx.doi.org/10.6019/PXD001860	Peptide Identification	Arthro_010_18_LTQ_1_03Dec05_Doc_0508-07	ProteomeXchange	PXD001860	http://dx.doi.org/10.6019/PXD001860
Arthrobacter_sp_FB24		75	micrometer	UO	UO:0000017	Phenomenex Jupiter C18	3	micrometer	UO	UO:0000017	300	nanoliter	UO	UO:0000102	Mass Spectrometry	LTQ_1	60000	49851	Arthro_010_19_LTQ_1_03Dec05_Doc_0508-08	ProteomeXchange	PXD001860	http://dx.doi.org/10.6019/PXD001860	Peptide Identification	Arthro_010_19_LTQ_1_03Dec05_Doc_0508-08	ProteomeXchange	PXD001860	http://dx.doi.org/10.6019/PXD001860
Arthrobacter_sp_FB24		75	micrometer	UO	UO:0000017	Phenomenex Jupiter C18	3	micrometer	UO	UO:0000017	300	nanoliter	UO	UO:0000102	Mass Spectrometry	LTQ_1	60000	49852	Arthro_010_20_LTQ_1_03Dec05_Doc_0508-07	ProteomeXchange	PXD001860	http://dx.doi.org/10.6019/PXD001860	Peptide Identification	Arthro_010_20_LTQ_1_03Dec05_Doc_0508-07	ProteomeXchange	PXD001860	http://dx.doi.org/10.6019/PXD001860
Arthrobacter_sp_FB24		75	micrometer	UO	UO:0000017	Phenomenex Jupiter C18	3	micrometer	UO	UO:0000017	300	nanoliter	UO	UO:0000102	Mass Spectrometry	LTQ_1	60000	49853	Arthro_010_21_LTQ_1_04Dec05_Doc_0508-08	ProteomeXchange	PXD001860	http://dx.doi.org/10.6019/PXD001860	Peptide Identification	Arthro_010_21_LTQ_1_04Dec05_Doc_0508-08	ProteomeXchange	PXD001860	http://dx.doi.org/10.6019/PXD001860
Arthrobacter_sp_FB24		75	micrometer	UO	UO:0000017	Phenomenex Jupiter C18	3	micrometer	UO	UO:0000017	300	nanoliter	UO	UO:0000102	Mass Spectrometry	LTQ_1	60000	49854	Arthro_010_22_LTQ_1_04Dec05_Doc_0508-07	ProteomeXchange	PXD001860	http://dx.doi.org/10.6019/PXD001860	Peptide Identification	Arthro_010_22_LTQ_1_04Dec05_Doc_0508-07	ProteomeXchange	PXD001860	http://dx.doi.org/10.6019/PXD001860
Arthrobacter_sp_FB24		75	micrometer	UO	UO:0000017	Phenomenex Jupiter C18	3	micrometer	UO	UO:0000017	300	nanoliter	UO	UO:0000102	Mass Spectrometry	LTQ_1	60000	49855	Arthro_010_23_LTQ_1_04Dec05_Doc_0508-08	ProteomeXchange	PXD001860	http://dx.doi.org/10.6019/PXD001860	Peptide Identification	Arthro_010_23_LTQ_1_04Dec05_Doc_0508-08	ProteomeXchange	PXD001860	http://dx.doi.org/10.6019/PXD001860
Arthrobacter_sp_FB24		75	micrometer	UO	UO:0000017	Phenomenex Jupiter C18	3	micrometer	UO	UO:0000017	300	nanoliter	UO	UO:0000102	Mass Spectrometry	LTQ_1	60000	49856	Arthro_010_24_LTQ_1_04Dec05_Doc_0508-07	ProteomeXchange	PXD001860	http://dx.doi.org/10.6019/PXD001860	Peptide Identification	Arthro_010_24_LTQ_1_04Dec05_Doc_0508-07	ProteomeXchange	PXD001860	http://dx.doi.org/10.6019/PXD001860
Arthrobacter_sp_FB24		75	micrometer	UO	UO:0000017	Phenomenex Jupiter C18	3	micrometer	UO	UO:0000017	300	nanoliter	UO	UO:0000102	Mass Spectrometry	LTQ_1	60000	49857	Arthro_010_25_LTQ_1_04Dec05_Doc_0508-08	ProteomeXchange	PXD001860	http://dx.doi.org/10.6019/PXD001860	Peptide Identification	Arthro_010_25_LTQ_1_04Dec05_Doc_0508-08	ProteomeXchange	PXD001860	http://dx.doi.org/10.6019/PXD001860
Arthrobacter_sp_FB24		75	micrometer	UO	UO:0000017	Phenomenex Jupiter C18	3	micrometer	UO	UO:0000017	300	nanoliter	UO	UO:0000102	Mass Spectrometry	LTQ_4	60000	46903	Arthro_011-LTQ_20Oct05_Pegasus_05-09-02	ProteomeXchange	PXD001860	http://dx.doi.org/10.6019/PXD001860	Peptide Identification	Arthro_011-LTQ_20Oct05_Pegasus_05-09-02	ProteomeXchange	PXD001860	http://dx.doi.org/10.6019/PXD001860
Arthrobacter_sp_FB24		75	micrometer	UO	UO:0000017	Phenomenex Jupiter C18	3	micrometer	UO	UO:0000017	300	nanoliter	UO	UO:0000102	Mass Spectrometry	LTQ_FT1	60000	45996	Arthro_011-LTQFT1_04Oct05_Andro_0705-06	ProteomeXchange	PXD001860	http://dx.doi.org/10.6019/PXD001860	Peptide Identification	Arthro_011-LTQFT1_04Oct05_Andro_0705-06	ProteomeXchange	PXD001860	http://dx.doi.org/10.6019/PXD001860
Arthrobacter_sp_FB24		75	micrometer	UO	UO:0000017	Phenomenex Jupiter C18	3	micrometer	UO	UO:0000017	300	nanoliter	UO	UO:0000102	Mass Spectrometry	LTQ_FT1	60000	45997	Arthro_011-LTQFT2_05Oct05_Andro_0705-07	ProteomeXchange	PXD001860	http://dx.doi.org/10.6019/PXD001860	Peptide Identification	Arthro_011-LTQFT2_05Oct05_Andro_0705-07	ProteomeXchange	PXD001860	http://dx.doi.org/10.6019/PXD001860
Arthrobacter_sp_FB24		75	micrometer	UO	UO:0000017	Phenomenex Jupiter C18	3	micrometer	UO	UO:0000017	300	nanoliter	UO	UO:0000102	Mass Spectrometry	LTQ_FT1	60000	45998	Arthro_011-LTQFT3_05Oct05_Andro_0705-06	ProteomeXchange	PXD001860	http://dx.doi.org/10.6019/PXD001860	Peptide Identification	Arthro_011-LTQFT3_05Oct05_Andro_0705-06	ProteomeXchange	PXD001860	http://dx.doi.org/10.6019/PXD001860
Arthrobacter_sp_FB24		75	micrometer	UO	UO:0000017	Phenomenex Jupiter C18	3	micrometer	UO	UO:0000017	300	nanoliter	UO	UO:0000102	Mass Spectrometry	LTQ_1	60000	50003	Arthro_011_01_LTQ_1_05Dec05_Doc_0508-07	ProteomeXchange	PXD001860	http://dx.doi.org/10.6019/PXD001860	Peptide Identification	Arthro_011_01_LTQ_1_05Dec05_Doc_0508-07	ProteomeXchange	PXD001860	http://dx.doi.org/10.6019/PXD001860
Arthrobacter_sp_FB24		75	micrometer	UO	UO:0000017	Phenomenex Jupiter C18	3	micrometer	UO	UO:0000017	300	nanoliter	UO	UO:0000102	Mass Spectrometry	LTQ_1	60000	50004	Arthro_011_02_LTQ_1_05Dec05_Doc_0508-08	ProteomeXchange	PXD001860	http://dx.doi.org/10.6019/PXD001860	Peptide Identification	Arthro_011_02_LTQ_1_05Dec05_Doc_0508-08	ProteomeXchange	PXD001860	http://dx.doi.org/10.6019/PXD001860
Arthrobacter_sp_FB24		75	micrometer	UO	UO:0000017	Phenomenex Jupiter C18	3	micrometer	UO	UO:0000017	300	nanoliter	UO	UO:0000102	Mass Spectrometry	LTQ_1	60000	50005	Arthro_011_03_LTQ_1_05Dec05_Doc_0508-07	ProteomeXchange	PXD001860	http://dx.doi.org/10.6019/PXD001860	Peptide Identification	Arthro_011_03_LTQ_1_05Dec05_Doc_0508-07	ProteomeXchange	PXD001860	http://dx.doi.org/10.6019/PXD001860
Arthrobacter_sp_FB24		75	micrometer	UO	UO:0000017	Phenomenex Jupiter C18	3	micrometer	UO	UO:0000017	300	nanoliter	UO	UO:0000102	Mass Spectrometry	LTQ_1	60000	50006	Arthro_011_04_LTQ_1_05Dec05_Doc_0508-08	ProteomeXchange	PXD001860	http://dx.doi.org/10.6019/PXD001860	Peptide Identification	Arthro_011_04_LTQ_1_05Dec05_Doc_0508-08	ProteomeXchange	PXD001860	http://dx.doi.org/10.6019/PXD001860
Arthrobacter_sp_FB24		75	micrometer	UO	UO:0000017	Phenomenex Jupiter C18	3	micrometer	UO	UO:0000017	300	nanoliter	UO	UO:0000102	Mass Spectrometry	LTQ_1	60000	50007	Arthro_011_05_LTQ_1_05Dec05_Doc_0508-07	ProteomeXchange	PXD001860	http://dx.doi.org/10.6019/PXD001860	Peptide Identification	Arthro_011_05_LTQ_1_05Dec05_Doc_0508-07	ProteomeXchange	PXD001860	http://dx.doi.org/10.6019/PXD001860
Arthrobacter_sp_FB24		75	micrometer	UO	UO:0000017	Phenomenex Jupiter C18	3	micrometer	UO	UO:0000017	300	nanoliter	UO	UO:0000102	Mass Spectrometry	LTQ_1	60000	50008	Arthro_011_06_LTQ_1_05Dec05_Doc_0508-07	ProteomeXchange	PXD001860	http://dx.doi.org/10.6019/PXD001860	Peptide Identification	Arthro_011_06_LTQ_1_05Dec05_Doc_0508-07	ProteomeXchange	PXD001860	http://dx.doi.org/10.6019/PXD001860
Arthrobacter_sp_FB24		75	micrometer	UO	UO:0000017	Phenomenex Jupiter C18	3	micrometer	UO	UO:0000017	300	nanoliter	UO	UO:0000102	Mass Spectrometry	LTQ_1	60000	50009	Arthro_011_07_LTQ_1_05Dec05_Doc_0508-08	ProteomeXchange	PXD001860	http://dx.doi.org/10.6019/PXD001860	Peptide Identification	Arthro_011_07_LTQ_1_05Dec05_Doc_0508-08	ProteomeXchange	PXD001860	http://dx.doi.org/10.6019/PXD001860
Arthrobacter_sp_FB24		75	micrometer	UO	UO:0000017	Phenomenex Jupiter C18	3	micrometer	UO	UO:0000017	300	nanoliter	UO	UO:0000102	Mass Spectrometry	LTQ_1	60000	50010	Arthro_011_08_LTQ_1_05Dec05_Doc_0508-07	ProteomeXchange	PXD001860	http://dx.doi.org/10.6019/PXD001860	Peptide Identification	Arthro_011_08_LTQ_1_05Dec05_Doc_0508-07	ProteomeXchange	PXD001860	http://dx.doi.org/10.6019/PXD001860
Arthrobacter_sp_FB24		75	micrometer	UO	UO:0000017	Phenomenex Jupiter C18	3	micrometer	UO	UO:0000017	300	nanoliter	UO	UO:0000102	Mass Spectrometry	LTQ_1	60000	50011	Arthro_011_09_LTQ_1_05Dec05_Doc_0508-08	ProteomeXchange	PXD001860	http://dx.doi.org/10.6019/PXD001860	Peptide Identification	Arthro_011_09_LTQ_1_05Dec05_Doc_0508-08	ProteomeXchange	PXD001860	http://dx.doi.org/10.6019/PXD001860
Arthrobacter_sp_FB24		75	micrometer	UO	UO:0000017	Phenomenex Jupiter C18	3	micrometer	UO	UO:0000017	300	nanoliter	UO	UO:0000102	Mass Spectrometry	LTQ_1	60000	50012	Arthro_011_10_LTQ_1_05Dec05_Doc_0508-07	ProteomeXchange	PXD001860	http://dx.doi.org/10.6019/PXD001860	Peptide Identification	Arthro_011_10_LTQ_1_05Dec05_Doc_0508-07	ProteomeXchange	PXD001860	http://dx.doi.org/10.6019/PXD001860
Arthrobacter_sp_FB24		75	micrometer	UO	UO:0000017	Phenomenex Jupiter C18	3	micrometer	UO	UO:0000017	300	nanoliter	UO	UO:0000102	Mass Spectrometry	LTQ_1	60000	50090	Arthro_011_11_LTQ_1_06Dec05_Doc_0508-08	ProteomeXchange	PXD001860	http://dx.doi.org/10.6019/PXD001860	Peptide Identification	Arthro_011_11_LTQ_1_06Dec05_Doc_0508-08	ProteomeXchange	PXD001860	http://dx.doi.org/10.6019/PXD001860
Arthrobacter_sp_FB24		75	micrometer	UO	UO:0000017	Phenomenex Jupiter C18	3	micrometer	UO	UO:0000017	300	nanoliter	UO	UO:0000102	Mass Spectrometry	LTQ_1	60000	50180	Arthro_011_12_LTQ_1_06Dec05_Doc_0508-07	ProteomeXchange	PXD001860	http://dx.doi.org/10.6019/PXD001860	Peptide Identification	Arthro_011_12_LTQ_1_06Dec05_Doc_0508-07	ProteomeXchange	PXD001860	http://dx.doi.org/10.6019/PXD001860
Arthrobacter_sp_FB24		75	micrometer	UO	UO:0000017	Phenomenex Jupiter C18	3	micrometer	UO	UO:0000017	300	nanoliter	UO	UO:0000102	Mass Spectrometry	LTQ_1	60000	50181	Arthro_011_13_LTQ_1_06Dec05_Doc_0508-08	ProteomeXchange	PXD001860	http://dx.doi.org/10.6019/PXD001860	Peptide Identification	Arthro_011_13_LTQ_1_06Dec05_Doc_0508-08	ProteomeXchange	PXD001860	http://dx.doi.org/10.6019/PXD001860
Arthrobacter_sp_FB24		75	micrometer	UO	UO:0000017	Phenomenex Jupiter C18	3	micrometer	UO	UO:0000017	300	nanoliter	UO	UO:0000102	Mass Spectrometry	LTQ_1	60000	50182	Arthro_011_14_LTQ_1_06Dec05_Doc_0508-07	ProteomeXchange	PXD001860	http://dx.doi.org/10.6019/PXD001860	Peptide Identification	Arthro_011_14_LTQ_1_06Dec05_Doc_0508-07	ProteomeXchange	PXD001860	http://dx.doi.org/10.6019/PXD001860
Arthrobacter_sp_FB24		75	micrometer	UO	UO:0000017	Phenomenex Jupiter C18	3	micrometer	UO	UO:0000017	300	nanoliter	UO	UO:0000102	Mass Spectrometry	LTQ_1	60000	50183	Arthro_011_15_LTQ_1_06Dec05_Doc_0508-08	ProteomeXchange	PXD001860	http://dx.doi.org/10.6019/PXD001860	Peptide Identification	Arthro_011_15_LTQ_1_06Dec05_Doc_0508-08	ProteomeXchange	PXD001860	http://dx.doi.org/10.6019/PXD001860
Arthrobacter_sp_FB24		75	micrometer	UO	UO:0000017	Phenomenex Jupiter C18	3	micrometer	UO	UO:0000017	300	nanoliter	UO	UO:0000102	Mass Spectrometry	LTQ_1	60000	50184	Arthro_011_16_LTQ_1_06Dec05_Doc_0508-07	ProteomeXchange	PXD001860	http://dx.doi.org/10.6019/PXD001860	Peptide Identification	Arthro_011_16_LTQ_1_06Dec05_Doc_0508-07	ProteomeXchange	PXD001860	http://dx.doi.org/10.6019/PXD001860
Arthrobacter_sp_FB24		75	micrometer	UO	UO:0000017	Phenomenex Jupiter C18	3	micrometer	UO	UO:0000017	300	nanoliter	UO	UO:0000102	Mass Spectrometry	LTQ_1	60000	50185	Arthro_011_17_LTQ_1_06Dec05_Doc_0508-08	ProteomeXchange	PXD001860	http://dx.doi.org/10.6019/PXD001860	Peptide Identification	Arthro_011_17_LTQ_1_06Dec05_Doc_0508-08	ProteomeXchange	PXD001860	http://dx.doi.org/10.6019/PXD001860
Arthrobacter_sp_FB24		75	micrometer	UO	UO:0000017	Phenomenex Jupiter C18	3	micrometer	UO	UO:0000017	300	nanoliter	UO	UO:0000102	Mass Spectrometry	LTQ_1	60000	50186	Arthro_011_18_LTQ_1_06Dec05_Doc_0508-07	ProteomeXchange	PXD001860	http://dx.doi.org/10.6019/PXD001860	Peptide Identification	Arthro_011_18_LTQ_1_06Dec05_Doc_0508-07	ProteomeXchange	PXD001860	http://dx.doi.org/10.6019/PXD001860
Arthrobacter_sp_FB24		75	micrometer	UO	UO:0000017	Phenomenex Jupiter C18	3	micrometer	UO	UO:0000017	300	nanoliter	UO	UO:0000102	Mass Spectrometry	LTQ_1	60000	50187	Arthro_011_19_LTQ_1_06Dec05_Doc_0508-08	ProteomeXchange	PXD001860	http://dx.doi.org/10.6019/PXD001860	Peptide Identification	Arthro_011_19_LTQ_1_06Dec05_Doc_0508-08	ProteomeXchange	PXD001860	http://dx.doi.org/10.6019/PXD001860
Arthrobacter_sp_FB24		75	micrometer	UO	UO:0000017	Phenomenex Jupiter C18	3	micrometer	UO	UO:0000017	300	nanoliter	UO	UO:0000102	Mass Spectrometry	LTQ_1	60000	50188	Arthro_011_20_LTQ_1_06Dec05_Doc_0508-07	ProteomeXchange	PXD001860	http://dx.doi.org/10.6019/PXD001860	Peptide Identification	Arthro_011_20_LTQ_1_06Dec05_Doc_0508-07	ProteomeXchange	PXD001860	http://dx.doi.org/10.6019/PXD001860
Arthrobacter_sp_FB24		75	micrometer	UO	UO:0000017	Phenomenex Jupiter C18	3	micrometer	UO	UO:0000017	300	nanoliter	UO	UO:0000102	Mass Spectrometry	LTQ_1	60000	50189	Arthro_011_21_LTQ_1_06Dec05_Doc_0508-08	ProteomeXchange	PXD001860	http://dx.doi.org/10.6019/PXD001860	Peptide Identification	Arthro_011_21_LTQ_1_06Dec05_Doc_0508-08	ProteomeXchange	PXD001860	http://dx.doi.org/10.6019/PXD001860
Arthrobacter_sp_FB24		75	micrometer	UO	UO:0000017	Phenomenex Jupiter C18	3	micrometer	UO	UO:0000017	300	nanoliter	UO	UO:0000102	Mass Spectrometry	LTQ_1	60000	50190	Arthro_011_22_LTQ_1_06Dec05_Doc_0508-07	ProteomeXchange	PXD001860	http://dx.doi.org/10.6019/PXD001860	Peptide Identification	Arthro_011_22_LTQ_1_06Dec05_Doc_0508-07	ProteomeXchange	PXD001860	http://dx.doi.org/10.6019/PXD001860
Arthrobacter_sp_FB24		75	micrometer	UO	UO:0000017	Phenomenex Jupiter C18	3	micrometer	UO	UO:0000017	300	nanoliter	UO	UO:0000102	Mass Spectrometry	LTQ_1	60000	50191	Arthro_011_23_LTQ_1_06Dec05_Doc_0508-08	ProteomeXchange	PXD001860	http://dx.doi.org/10.6019/PXD001860	Peptide Identification	Arthro_011_23_LTQ_1_06Dec05_Doc_0508-08	ProteomeXchange	PXD001860	http://dx.doi.org/10.6019/PXD001860
Arthrobacter_sp_FB24		75	micrometer	UO	UO:0000017	Phenomenex Jupiter C18	3	micrometer	UO	UO:0000017	300	nanoliter	UO	UO:0000102	Mass Spectrometry	LTQ_1	60000	50192	Arthro_011_24_LTQ_1_06Dec05_Doc_0508-07	ProteomeXchange	PXD001860	http://dx.doi.org/10.6019/PXD001860	Peptide Identification	Arthro_011_24_LTQ_1_06Dec05_Doc_0508-07	ProteomeXchange	PXD001860	http://dx.doi.org/10.6019/PXD001860
Arthrobacter_sp_FB24		75	micrometer	UO	UO:0000017	Phenomenex Jupiter C18	3	micrometer	UO	UO:0000017	300	nanoliter	UO	UO:0000102	Mass Spectrometry	LTQ_1	60000	50193	Arthro_011_25_LTQ_1_06Dec05_Doc_0508-08	ProteomeXchange	PXD001860	http://dx.doi.org/10.6019/PXD001860	Peptide Identification	Arthro_011_25_LTQ_1_06Dec05_Doc_0508-08	ProteomeXchange	PXD001860	http://dx.doi.org/10.6019/PXD001860
Arthrobacter_sp_FB24		75	micrometer	UO	UO:0000017	Phenomenex Jupiter C18	3	micrometer	UO	UO:0000017	300	nanoliter	UO	UO:0000102	Mass Spectrometry	LTQ_4	60000	46904	Arthro_012-LTQ_20Oct05_Pegasus_05-09-01	ProteomeXchange	PXD001860	http://dx.doi.org/10.6019/PXD001860	Peptide Identification	Arthro_012-LTQ_20Oct05_Pegasus_05-09-01	ProteomeXchange	PXD001860	http://dx.doi.org/10.6019/PXD001860
Arthrobacter_sp_FB24		75	micrometer	UO	UO:0000017	Phenomenex Jupiter C18	3	micrometer	UO	UO:0000017	300	nanoliter	UO	UO:0000102	Mass Spectrometry	LTQ_FT1	60000	45999	Arthro_012-LTQFT1_05Oct05_Andro_0705-07	ProteomeXchange	PXD001860	http://dx.doi.org/10.6019/PXD001860	Peptide Identification	Arthro_012-LTQFT1_05Oct05_Andro_0705-07	ProteomeXchange	PXD001860	http://dx.doi.org/10.6019/PXD001860
Arthrobacter_sp_FB24		75	micrometer	UO	UO:0000017	Phenomenex Jupiter C18	3	micrometer	UO	UO:0000017	300	nanoliter	UO	UO:0000102	Mass Spectrometry	LTQ_FT1	60000	46000	Arthro_012-LTQFT2_05Oct05_Andro_0705-06	ProteomeXchange	PXD001860	http://dx.doi.org/10.6019/PXD001860	Peptide Identification	Arthro_012-LTQFT2_05Oct05_Andro_0705-06	ProteomeXchange	PXD001860	http://dx.doi.org/10.6019/PXD001860
Arthrobacter_sp_FB24		75	micrometer	UO	UO:0000017	Phenomenex Jupiter C18	3	micrometer	UO	UO:0000017	300	nanoliter	UO	UO:0000102	Mass Spectrometry	LTQ_FT1	60000	46001	Arthro_012-LTQFT3_05Oct05_Andro_0705-07	ProteomeXchange	PXD001860	http://dx.doi.org/10.6019/PXD001860	Peptide Identification	Arthro_012-LTQFT3_05Oct05_Andro_0705-07	ProteomeXchange	PXD001860	http://dx.doi.org/10.6019/PXD001860
Arthrobacter_sp_FB24		75	micrometer	UO	UO:0000017	Phenomenex Jupiter C18	3	micrometer	UO	UO:0000017	300	nanoliter	UO	UO:0000102	Mass Spectrometry	LTQ_1	60000	50194	Arthro_012_01_LTQ_1_08Dec05_Doc_0508-07	ProteomeXchange	PXD001860	http://dx.doi.org/10.6019/PXD001860	Peptide Identification	Arthro_012_01_LTQ_1_08Dec05_Doc_0508-07	ProteomeXchange	PXD001860	http://dx.doi.org/10.6019/PXD001860
Arthrobacter_sp_FB24		75	micrometer	UO	UO:0000017	Phenomenex Jupiter C18	3	micrometer	UO	UO:0000017	300	nanoliter	UO	UO:0000102	Mass Spectrometry	LTQ_1	60000	50195	Arthro_012_02_LTQ_1_08Dec05_Doc_0508-08	ProteomeXchange	PXD001860	http://dx.doi.org/10.6019/PXD001860	Peptide Identification	Arthro_012_02_LTQ_1_08Dec05_Doc_0508-08	ProteomeXchange	PXD001860	http://dx.doi.org/10.6019/PXD001860
Arthrobacter_sp_FB24		75	micrometer	UO	UO:0000017	Phenomenex Jupiter C18	3	micrometer	UO	UO:0000017	300	nanoliter	UO	UO:0000102	Mass Spectrometry	LTQ_1	60000	50196	Arthro_012_03_LTQ_1_08Dec05_Doc_0508-07	ProteomeXchange	PXD001860	http://dx.doi.org/10.6019/PXD001860	Peptide Identification	Arthro_012_03_LTQ_1_08Dec05_Doc_0508-07	ProteomeXchange	PXD001860	http://dx.doi.org/10.6019/PXD001860
Arthrobacter_sp_FB24		75	micrometer	UO	UO:0000017	Phenomenex Jupiter C18	3	micrometer	UO	UO:0000017	300	nanoliter	UO	UO:0000102	Mass Spectrometry	LTQ_1	60000	50197	Arthro_012_04_LTQ_1_08Dec05_Doc_0508-08	ProteomeXchange	PXD001860	http://dx.doi.org/10.6019/PXD001860	Peptide Identification	Arthro_012_04_LTQ_1_08Dec05_Doc_0508-08	ProteomeXchange	PXD001860	http://dx.doi.org/10.6019/PXD001860
Arthrobacter_sp_FB24		75	micrometer	UO	UO:0000017	Phenomenex Jupiter C18	3	micrometer	UO	UO:0000017	300	nanoliter	UO	UO:0000102	Mass Spectrometry	LTQ_1	60000	50198	Arthro_012_05_LTQ_1_08Dec05_Doc_0508-07	ProteomeXchange	PXD001860	http://dx.doi.org/10.6019/PXD001860	Peptide Identification	Arthro_012_05_LTQ_1_08Dec05_Doc_0508-07	ProteomeXchange	PXD001860	http://dx.doi.org/10.6019/PXD001860
Arthrobacter_sp_FB24		75	micrometer	UO	UO:0000017	Phenomenex Jupiter C18	3	micrometer	UO	UO:0000017	300	nanoliter	UO	UO:0000102	Mass Spectrometry	LTQ_1	60000	50199	Arthro_012_06_LTQ_1_08Dec05_Doc_0508-08	ProteomeXchange	PXD001860	http://dx.doi.org/10.6019/PXD001860	Peptide Identification	Arthro_012_06_LTQ_1_08Dec05_Doc_0508-08	ProteomeXchange	PXD001860	http://dx.doi.org/10.6019/PXD001860
Arthrobacter_sp_FB24		75	micrometer	UO	UO:0000017	Phenomenex Jupiter C18	3	micrometer	UO	UO:0000017	300	nanoliter	UO	UO:0000102	Mass Spectrometry	LTQ_1	60000	50200	Arthro_012_07_LTQ_1_09Dec05_Doc_0508-07	ProteomeXchange	PXD001860	http://dx.doi.org/10.6019/PXD001860	Peptide Identification	Arthro_012_07_LTQ_1_09Dec05_Doc_0508-07	ProteomeXchange	PXD001860	http://dx.doi.org/10.6019/PXD001860
Arthrobacter_sp_FB24		75	micrometer	UO	UO:0000017	Phenomenex Jupiter C18	3	micrometer	UO	UO:0000017	300	nanoliter	UO	UO:0000102	Mass Spectrometry	LTQ_1	60000	50201	Arthro_012_08_LTQ_1_09Dec05_Doc_0508-08	ProteomeXchange	PXD001860	http://dx.doi.org/10.6019/PXD001860	Peptide Identification	Arthro_012_08_LTQ_1_09Dec05_Doc_0508-08	ProteomeXchange	PXD001860	http://dx.doi.org/10.6019/PXD001860
Arthrobacter_sp_FB24		75	micrometer	UO	UO:0000017	Phenomenex Jupiter C18	3	micrometer	UO	UO:0000017	300	nanoliter	UO	UO:0000102	Mass Spectrometry	LTQ_1	60000	50202	Arthro_012_09_LTQ_1_09Dec05_Doc_0508-07	ProteomeXchange	PXD001860	http://dx.doi.org/10.6019/PXD001860	Peptide Identification	Arthro_012_09_LTQ_1_09Dec05_Doc_0508-07	ProteomeXchange	PXD001860	http://dx.doi.org/10.6019/PXD001860
Arthrobacter_sp_FB24		75	micrometer	UO	UO:0000017	Phenomenex Jupiter C18	3	micrometer	UO	UO:0000017	300	nanoliter	UO	UO:0000102	Mass Spectrometry	LTQ_1	60000	50203	Arthro_012_10_LTQ_1_09Dec05_Doc_0508-08	ProteomeXchange	PXD001860	http://dx.doi.org/10.6019/PXD001860	Peptide Identification	Arthro_012_10_LTQ_1_09Dec05_Doc_0508-08	ProteomeXchange	PXD001860	http://dx.doi.org/10.6019/PXD001860
Arthrobacter_sp_FB24		75	micrometer	UO	UO:0000017	Phenomenex Jupiter C18	3	micrometer	UO	UO:0000017	300	nanoliter	UO	UO:0000102	Mass Spectrometry	LTQ_1	60000	50204	Arthro_012_11_LTQ_1_09Dec05_Doc_0508-07	ProteomeXchange	PXD001860	http://dx.doi.org/10.6019/PXD001860	Peptide Identification	Arthro_012_11_LTQ_1_09Dec05_Doc_0508-07	ProteomeXchange	PXD001860	http://dx.doi.org/10.6019/PXD001860
Arthrobacter_sp_FB24		75	micrometer	UO	UO:0000017	Phenomenex Jupiter C18	3	micrometer	UO	UO:0000017	300	nanoliter	UO	UO:0000102	Mass Spectrometry	LTQ_1	60000	50205	Arthro_012_12_LTQ_1_09Dec05_Doc_0508-08	ProteomeXchange	PXD001860	http://dx.doi.org/10.6019/PXD001860	Peptide Identification	Arthro_012_12_LTQ_1_09Dec05_Doc_0508-08	ProteomeXchange	PXD001860	http://dx.doi.org/10.6019/PXD001860
Arthrobacter_sp_FB24		75	micrometer	UO	UO:0000017	Phenomenex Jupiter C18	3	micrometer	UO	UO:0000017	300	nanoliter	UO	UO:0000102	Mass Spectrometry	LTQ_1	60000	50206	Arthro_012_13_LTQ_1_09Dec05_Doc_0508-07	ProteomeXchange	PXD001860	http://dx.doi.org/10.6019/PXD001860	Peptide Identification	Arthro_012_13_LTQ_1_09Dec05_Doc_0508-07	ProteomeXchange	PXD001860	http://dx.doi.org/10.6019/PXD001860
Arthrobacter_sp_FB24		75	micrometer	UO	UO:0000017	Phenomenex Jupiter C18	3	micrometer	UO	UO:0000017	300	nanoliter	UO	UO:0000102	Mass Spectrometry	LTQ_1	60000	50207	Arthro_012_14_LTQ_1_09Dec05_Doc_0508-08	ProteomeXchange	PXD001860	http://dx.doi.org/10.6019/PXD001860	Peptide Identification	Arthro_012_14_LTQ_1_09Dec05_Doc_0508-08	ProteomeXchange	PXD001860	http://dx.doi.org/10.6019/PXD001860
Arthrobacter_sp_FB24		75	micrometer	UO	UO:0000017	Phenomenex Jupiter C18	3	micrometer	UO	UO:0000017	300	nanoliter	UO	UO:0000102	Mass Spectrometry	LTQ_1	60000	50208	Arthro_012_15_LTQ_1_09Dec05_Doc_0508-07	ProteomeXchange	PXD001860	http://dx.doi.org/10.6019/PXD001860	Peptide Identification	Arthro_012_15_LTQ_1_09Dec05_Doc_0508-07	ProteomeXchange	PXD001860	http://dx.doi.org/10.6019/PXD001860
Arthrobacter_sp_FB24		75	micrometer	UO	UO:0000017	Phenomenex Jupiter C18	3	micrometer	UO	UO:0000017	300	nanoliter	UO	UO:0000102	Mass Spectrometry	LTQ_1	60000	50209	Arthro_012_16_LTQ_1_09Dec05_Doc_0508-08	ProteomeXchange	PXD001860	http://dx.doi.org/10.6019/PXD001860	Peptide Identification	Arthro_012_16_LTQ_1_09Dec05_Doc_0508-08	ProteomeXchange	PXD001860	http://dx.doi.org/10.6019/PXD001860
Arthrobacter_sp_FB24		75	micrometer	UO	UO:0000017	Phenomenex Jupiter C18	3	micrometer	UO	UO:0000017	300	nanoliter	UO	UO:0000102	Mass Spectrometry	LTQ_1	60000	50210	Arthro_012_17_LTQ_1_09Dec05_Doc_0508-07	ProteomeXchange	PXD001860	http://dx.doi.org/10.6019/PXD001860	Peptide Identification	Arthro_012_17_LTQ_1_09Dec05_Doc_0508-07	ProteomeXchange	PXD001860	http://dx.doi.org/10.6019/PXD001860
Arthrobacter_sp_FB24		75	micrometer	UO	UO:0000017	Phenomenex Jupiter C18	3	micrometer	UO	UO:0000017	300	nanoliter	UO	UO:0000102	Mass Spectrometry	LTQ_1	60000	50211	Arthro_012_18_LTQ_1_09Dec05_Doc_0508-08	ProteomeXchange	PXD001860	http://dx.doi.org/10.6019/PXD001860	Peptide Identification	Arthro_012_18_LTQ_1_09Dec05_Doc_0508-08	ProteomeXchange	PXD001860	http://dx.doi.org/10.6019/PXD001860
Arthrobacter_sp_FB24		75	micrometer	UO	UO:0000017	Phenomenex Jupiter C18	3	micrometer	UO	UO:0000017	300	nanoliter	UO	UO:0000102	Mass Spectrometry	LTQ_1	60000	50212	Arthro_012_19_LTQ_1_09Dec05_Doc_0508-07	ProteomeXchange	PXD001860	http://dx.doi.org/10.6019/PXD001860	Peptide Identification	Arthro_012_19_LTQ_1_09Dec05_Doc_0508-07	ProteomeXchange	PXD001860	http://dx.doi.org/10.6019/PXD001860
Arthrobacter_sp_FB24		75	micrometer	UO	UO:0000017	Phenomenex Jupiter C18	3	micrometer	UO	UO:0000017	300	nanoliter	UO	UO:0000102	Mass Spectrometry	LTQ_1	60000	50213	Arthro_012_20_LTQ_1_09Dec05_Doc_0508-08	ProteomeXchange	PXD001860	http://dx.doi.org/10.6019/PXD001860	Peptide Identification	Arthro_012_20_LTQ_1_09Dec05_Doc_0508-08	ProteomeXchange	PXD001860	http://dx.doi.org/10.6019/PXD001860
Arthrobacter_sp_FB24		75	micrometer	UO	UO:0000017	Phenomenex Jupiter C18	3	micrometer	UO	UO:0000017	300	nanoliter	UO	UO:0000102	Mass Spectrometry	LTQ_1	60000	50214	Arthro_012_21_LTQ_1_09Dec05_Doc_0508-07	ProteomeXchange	PXD001860	http://dx.doi.org/10.6019/PXD001860	Peptide Identification	Arthro_012_21_LTQ_1_09Dec05_Doc_0508-07	ProteomeXchange	PXD001860	http://dx.doi.org/10.6019/PXD001860
Arthrobacter_sp_FB24		75	micrometer	UO	UO:0000017	Phenomenex Jupiter C18	3	micrometer	UO	UO:0000017	300	nanoliter	UO	UO:0000102	Mass Spectrometry	LTQ_1	60000	50215	Arthro_012_22_LTQ_1_09Dec05_Doc_0508-08	ProteomeXchange	PXD001860	http://dx.doi.org/10.6019/PXD001860	Peptide Identification	Arthro_012_22_LTQ_1_09Dec05_Doc_0508-08	ProteomeXchange	PXD001860	http://dx.doi.org/10.6019/PXD001860
Arthrobacter_sp_FB24		75	micrometer	UO	UO:0000017	Phenomenex Jupiter C18	3	micrometer	UO	UO:0000017	300	nanoliter	UO	UO:0000102	Mass Spectrometry	LTQ_1	60000	50216	Arthro_012_23_LTQ_1_09Dec05_Doc_0508-07	ProteomeXchange	PXD001860	http://dx.doi.org/10.6019/PXD001860	Peptide Identification	Arthro_012_23_LTQ_1_09Dec05_Doc_0508-07	ProteomeXchange	PXD001860	http://dx.doi.org/10.6019/PXD001860
Arthrobacter_sp_FB24		75	micrometer	UO	UO:0000017	Phenomenex Jupiter C18	3	micrometer	UO	UO:0000017	300	nanoliter	UO	UO:0000102	Mass Spectrometry	LTQ_1	60000	50217	Arthro_012_24_LTQ_1_09Dec05_Doc_0508-08	ProteomeXchange	PXD001860	http://dx.doi.org/10.6019/PXD001860	Peptide Identification	Arthro_012_24_LTQ_1_09Dec05_Doc_0508-08	ProteomeXchange	PXD001860	http://dx.doi.org/10.6019/PXD001860
Arthrobacter_sp_FB24		75	micrometer	UO	UO:0000017	Phenomenex Jupiter C18	3	micrometer	UO	UO:0000017	300	nanoliter	UO	UO:0000102	Mass Spectrometry	LTQ_1	60000	50218	Arthro_012_25_LTQ_1_09Dec05_Doc_0508-07	ProteomeXchange	PXD001860	http://dx.doi.org/10.6019/PXD001860	Peptide Identification	Arthro_012_25_LTQ_1_09Dec05_Doc_0508-07	ProteomeXchange	PXD001860	http://dx.doi.org/10.6019/PXD001860
Bacillus_anthracis_Ames		75	micrometer	UO	UO:0000017	Phenomenex Jupiter C18	3	micrometer	UO	UO:0000017	300	nanoliter	UO	UO:0000102	Mass Spectrometry	LTQ_4	60000	222906	SBEP_BA_001_R1_6May11_Draco_11-04-03	ProteomeXchange	PXD001860	http://dx.doi.org/10.6019/PXD001860	Peptide Identification	SBEP_BA_001_R1_6May11_Draco_11-04-03	ProteomeXchange	PXD001860	http://dx.doi.org/10.6019/PXD001860
Bacillus_anthracis_Ames		75	micrometer	UO	UO:0000017	Phenomenex Jupiter C18	3	micrometer	UO	UO:0000017	300	nanoliter	UO	UO:0000102	Mass Spectrometry	LTQ_4	60000	223432	SBEP_BA_001_R2_11May11_Draco_11-04-03	ProteomeXchange	PXD001860	http://dx.doi.org/10.6019/PXD001860	Peptide Identification	SBEP_BA_001_R2_11May11_Draco_11-04-03	ProteomeXchange	PXD001860	http://dx.doi.org/10.6019/PXD001860
Bacillus_anthracis_Ames		75	micrometer	UO	UO:0000017	Phenomenex Jupiter C18	3	micrometer	UO	UO:0000017	300	nanoliter	UO	UO:0000102	Mass Spectrometry	LTQ_4	60000	248608	SBEP_BA_001_R3_28Nov11_Draco_11-10-01	ProteomeXchange	PXD001860	http://dx.doi.org/10.6019/PXD001860	Peptide Identification	SBEP_BA_001_R3_28Nov11_Draco_11-10-01	ProteomeXchange	PXD001860	http://dx.doi.org/10.6019/PXD001860
Bacillus_anthracis_Ames		75	micrometer	UO	UO:0000017	Phenomenex Jupiter C18	3	micrometer	UO	UO:0000017	300	nanoliter	UO	UO:0000102	Mass Spectrometry	LTQ_4	60000	248332	SBEP_BA_001_R4_28Nov11_Draco_11-10-02	ProteomeXchange	PXD001860	http://dx.doi.org/10.6019/PXD001860	Peptide Identification	SBEP_BA_001_R4_28Nov11_Draco_11-10-02	ProteomeXchange	PXD001860	http://dx.doi.org/10.6019/PXD001860
Bacillus_anthracis_Ames		75	micrometer	UO	UO:0000017	Phenomenex Jupiter C18	3	micrometer	UO	UO:0000017	300	nanoliter	UO	UO:0000102	Mass Spectrometry	LTQ_4	60000	222922	SBEP_BA_002_R1_6May11_Draco_11-04-03	ProteomeXchange	PXD001860	http://dx.doi.org/10.6019/PXD001860	Peptide Identification	SBEP_BA_002_R1_6May11_Draco_11-04-03	ProteomeXchange	PXD001860	http://dx.doi.org/10.6019/PXD001860
Bacillus_anthracis_Ames		75	micrometer	UO	UO:0000017	Phenomenex Jupiter C18	3	micrometer	UO	UO:0000017	300	nanoliter	UO	UO:0000102	Mass Spectrometry	LTQ_4	60000	223355	SBEP_BA_002_R2_11May11_Draco_11-04-03	ProteomeXchange	PXD001860	http://dx.doi.org/10.6019/PXD001860	Peptide Identification	SBEP_BA_002_R2_11May11_Draco_11-04-03	ProteomeXchange	PXD001860	http://dx.doi.org/10.6019/PXD001860
Bacillus_anthracis_Ames		75	micrometer	UO	UO:0000017	Phenomenex Jupiter C18	3	micrometer	UO	UO:0000017	300	nanoliter	UO	UO:0000102	Mass Spectrometry	LTQ_4	60000	247917	SBEP_BA_002_R3_28Nov11_Draco_11-10-01	ProteomeXchange	PXD001860	http://dx.doi.org/10.6019/PXD001860	Peptide Identification	SBEP_BA_002_R3_28Nov11_Draco_11-10-01	ProteomeXchange	PXD001860	http://dx.doi.org/10.6019/PXD001860
Bacillus_anthracis_Ames		75	micrometer	UO	UO:0000017	Phenomenex Jupiter C18	3	micrometer	UO	UO:0000017	300	nanoliter	UO	UO:0000102	Mass Spectrometry	LTQ_4	60000	248359	SBEP_BA_002_R4_28Nov11_Draco_11-10-02	ProteomeXchange	PXD001860	http://dx.doi.org/10.6019/PXD001860	Peptide Identification	SBEP_BA_002_R4_28Nov11_Draco_11-10-02	ProteomeXchange	PXD001860	http://dx.doi.org/10.6019/PXD001860
Bacillus_anthracis_Ames		75	micrometer	UO	UO:0000017	Phenomenex Jupiter C18	3	micrometer	UO	UO:0000017	300	nanoliter	UO	UO:0000102	Mass Spectrometry	LTQ_4	60000	223310	SBEP_BA_003_R1_11May11_Draco_11-04-03	ProteomeXchange	PXD001860	http://dx.doi.org/10.6019/PXD001860	Peptide Identification	SBEP_BA_003_R1_11May11_Draco_11-04-03	ProteomeXchange	PXD001860	http://dx.doi.org/10.6019/PXD001860
Bacillus_anthracis_Ames		75	micrometer	UO	UO:0000017	Phenomenex Jupiter C18	3	micrometer	UO	UO:0000017	300	nanoliter	UO	UO:0000102	Mass Spectrometry	LTQ_4	60000	223413	SBEP_BA_003_R2_11May11_Draco_11-04-03	ProteomeXchange	PXD001860	http://dx.doi.org/10.6019/PXD001860	Peptide Identification	SBEP_BA_003_R2_11May11_Draco_11-04-03	ProteomeXchange	PXD001860	http://dx.doi.org/10.6019/PXD001860
Bacillus_anthracis_Ames		75	micrometer	UO	UO:0000017	Phenomenex Jupiter C18	3	micrometer	UO	UO:0000017	300	nanoliter	UO	UO:0000102	Mass Spectrometry	LTQ_4	60000	248329	SBEP_BA_003_R3_28Nov11_Draco_11-10-01	ProteomeXchange	PXD001860	http://dx.doi.org/10.6019/PXD001860	Peptide Identification	SBEP_BA_003_R3_28Nov11_Draco_11-10-01	ProteomeXchange	PXD001860	http://dx.doi.org/10.6019/PXD001860
Bacillus_anthracis_Ames		75	micrometer	UO	UO:0000017	Phenomenex Jupiter C18	3	micrometer	UO	UO:0000017	300	nanoliter	UO	UO:0000102	Mass Spectrometry	LTQ_4	60000	247920	SBEP_BA_003_R4_28Nov11_Draco_11-10-02	ProteomeXchange	PXD001860	http://dx.doi.org/10.6019/PXD001860	Peptide Identification	SBEP_BA_003_R4_28Nov11_Draco_11-10-02	ProteomeXchange	PXD001860	http://dx.doi.org/10.6019/PXD001860
Bacillus_anthracis_Ames		75	micrometer	UO	UO:0000017	Phenomenex Jupiter C18	3	micrometer	UO	UO:0000017	300	nanoliter	UO	UO:0000102	Mass Spectrometry	LTQ_4	60000	247663	SBEP_BA_004_R1_22Nov11_Draco_11-10-01	ProteomeXchange	PXD001860	http://dx.doi.org/10.6019/PXD001860	Peptide Identification	SBEP_BA_004_R1_22Nov11_Draco_11-10-01	ProteomeXchange	PXD001860	http://dx.doi.org/10.6019/PXD001860
Bacillus_anthracis_Ames		75	micrometer	UO	UO:0000017	Phenomenex Jupiter C18	3	micrometer	UO	UO:0000017	300	nanoliter	UO	UO:0000102	Mass Spectrometry	LTQ_4	60000	247511	SBEP_BA_004_R2_21Nov11_Draco_11-10-02	ProteomeXchange	PXD001860	http://dx.doi.org/10.6019/PXD001860	Peptide Identification	SBEP_BA_004_R2_21Nov11_Draco_11-10-02	ProteomeXchange	PXD001860	http://dx.doi.org/10.6019/PXD001860
Bacillus_anthracis_Ames		75	micrometer	UO	UO:0000017	Phenomenex Jupiter C18	3	micrometer	UO	UO:0000017	300	nanoliter	UO	UO:0000102	Mass Spectrometry	LTQ_4	60000	248917	SBEP_BA_005_R1_6Dec11_Draco_11-10-01	ProteomeXchange	PXD001860	http://dx.doi.org/10.6019/PXD001860	Peptide Identification	SBEP_BA_005_R1_6Dec11_Draco_11-10-01	ProteomeXchange	PXD001860	http://dx.doi.org/10.6019/PXD001860
Bacillus_anthracis_Ames		75	micrometer	UO	UO:0000017	Phenomenex Jupiter C18	3	micrometer	UO	UO:0000017	300	nanoliter	UO	UO:0000102	Mass Spectrometry	LTQ_4	60000	247617	SBEP_BA_005_R2_22Nov11_Draco_11-10-02	ProteomeXchange	PXD001860	http://dx.doi.org/10.6019/PXD001860	Peptide Identification	SBEP_BA_005_R2_22Nov11_Draco_11-10-02	ProteomeXchange	PXD001860	http://dx.doi.org/10.6019/PXD001860
Bacillus_anthracis_Ames		75	micrometer	UO	UO:0000017	Phenomenex Jupiter C18	3	micrometer	UO	UO:0000017	300	nanoliter	UO	UO:0000102	Mass Spectrometry	LTQ_4	60000	247504	SBEP_BA_006_R1_21Nov11_Draco_11-10-01	ProteomeXchange	PXD001860	http://dx.doi.org/10.6019/PXD001860	Peptide Identification	SBEP_BA_006_R1_21Nov11_Draco_11-10-01	ProteomeXchange	PXD001860	http://dx.doi.org/10.6019/PXD001860
Bacillus_anthracis_Ames		75	micrometer	UO	UO:0000017	Phenomenex Jupiter C18	3	micrometer	UO	UO:0000017	300	nanoliter	UO	UO:0000102	Mass Spectrometry	LTQ_4	60000	247875	SBEP_BA_006_R2_22Nov11_Draco_11-10-02	ProteomeXchange	PXD001860	http://dx.doi.org/10.6019/PXD001860	Peptide Identification	SBEP_BA_006_R2_22Nov11_Draco_11-10-02	ProteomeXchange	PXD001860	http://dx.doi.org/10.6019/PXD001860
Bacillus_anthracis_Ames		75	micrometer	UO	UO:0000017	Phenomenex Jupiter C18	3	micrometer	UO	UO:0000017	300	nanoliter	UO	UO:0000102	Mass Spectrometry	LTQ_4	60000	247615	SBEP_BA_007_R1_22Nov11_Draco_11-10-01	ProteomeXchange	PXD001860	http://dx.doi.org/10.6019/PXD001860	Peptide Identification	SBEP_BA_007_R1_22Nov11_Draco_11-10-01	ProteomeXchange	PXD001860	http://dx.doi.org/10.6019/PXD001860
Bacillus_anthracis_Ames		75	micrometer	UO	UO:0000017	Phenomenex Jupiter C18	3	micrometer	UO	UO:0000017	300	nanoliter	UO	UO:0000102	Mass Spectrometry	LTQ_4	60000	247667	SBEP_BA_007_R2_22Nov11_Draco_11-10-02	ProteomeXchange	PXD001860	http://dx.doi.org/10.6019/PXD001860	Peptide Identification	SBEP_BA_007_R2_22Nov11_Draco_11-10-02	ProteomeXchange	PXD001860	http://dx.doi.org/10.6019/PXD001860
Bacillus_anthracis_Sterne		75	micrometer	UO	UO:0000017	Phenomenex Jupiter C18	3	micrometer	UO	UO:0000017	300	nanoliter	UO	UO:0000102	Mass Spectrometry	LTQ_4	60000	65604	Banth001_10-12_29July06_Griffin_06-03-06	ProteomeXchange	PXD001860	http://dx.doi.org/10.6019/PXD001860	Peptide Identification	Banth001_10-12_29July06_Griffin_06-03-06	ProteomeXchange	PXD001860	http://dx.doi.org/10.6019/PXD001860
Bacillus_anthracis_Sterne		75	micrometer	UO	UO:0000017	Phenomenex Jupiter C18	3	micrometer	UO	UO:0000017	300	nanoliter	UO	UO:0000102	Mass Spectrometry	LTQ_4	60000	65605	Banth001_12-16_29July06_Griffin_06-03-10	ProteomeXchange	PXD001860	http://dx.doi.org/10.6019/PXD001860	Peptide Identification	Banth001_12-16_29July06_Griffin_06-03-10	ProteomeXchange	PXD001860	http://dx.doi.org/10.6019/PXD001860
Bacillus_anthracis_Sterne		75	micrometer	UO	UO:0000017	Phenomenex Jupiter C18	3	micrometer	UO	UO:0000017	300	nanoliter	UO	UO:0000102	Mass Spectrometry	LTQ_4	60000	65771	Banth001_16-20_04Aug06_Griffin_06-03-10	ProteomeXchange	PXD001860	http://dx.doi.org/10.6019/PXD001860	Peptide Identification	Banth001_16-20_04Aug06_Griffin_06-03-10	ProteomeXchange	PXD001860	http://dx.doi.org/10.6019/PXD001860
Bacillus_anthracis_Sterne		75	micrometer	UO	UO:0000017	Phenomenex Jupiter C18	3	micrometer	UO	UO:0000017	300	nanoliter	UO	UO:0000102	Mass Spectrometry	LTQ_4	60000	65600	Banth001_4-20_28July06_Griffin_06-03-10	ProteomeXchange	PXD001860	http://dx.doi.org/10.6019/PXD001860	Peptide Identification	Banth001_4-20_28July06_Griffin_06-03-10	ProteomeXchange	PXD001860	http://dx.doi.org/10.6019/PXD001860
Bacillus_anthracis_Sterne		75	micrometer	UO	UO:0000017	Phenomenex Jupiter C18	3	micrometer	UO	UO:0000017	300	nanoliter	UO	UO:0000102	Mass Spectrometry	LTQ_4	60000	65601	Banth001_4-8_28July06_Griffin_06-03-10	ProteomeXchange	PXD001860	http://dx.doi.org/10.6019/PXD001860	Peptide Identification	Banth001_4-8_28July06_Griffin_06-03-10	ProteomeXchange	PXD001860	http://dx.doi.org/10.6019/PXD001860
Bacillus_anthracis_Sterne		75	micrometer	UO	UO:0000017	Phenomenex Jupiter C18	3	micrometer	UO	UO:0000017	300	nanoliter	UO	UO:0000102	Mass Spectrometry	LTQ_4	60000	65602	Banth001_8-9_29July06_Griffin_06-03-10	ProteomeXchange	PXD001860	http://dx.doi.org/10.6019/PXD001860	Peptide Identification	Banth001_8-9_29July06_Griffin_06-03-10	ProteomeXchange	PXD001860	http://dx.doi.org/10.6019/PXD001860
Bacillus_anthracis_Sterne		75	micrometer	UO	UO:0000017	Phenomenex Jupiter C18	3	micrometer	UO	UO:0000017	300	nanoliter	UO	UO:0000102	Mass Spectrometry	LTQ_4	60000	65603	Banth001_9-10_29July06_Griffin_06-03-10	ProteomeXchange	PXD001860	http://dx.doi.org/10.6019/PXD001860	Peptide Identification	Banth001_9-10_29July06_Griffin_06-03-10	ProteomeXchange	PXD001860	http://dx.doi.org/10.6019/PXD001860
Bacillus_anthracis_Sterne		75	micrometer	UO	UO:0000017	Phenomenex Jupiter C18	3	micrometer	UO	UO:0000017	300	nanoliter	UO	UO:0000102	Mass Spectrometry	LTQ_4	60000	89994	Banth002_01_01July07_Draco_07-04-04	ProteomeXchange	PXD001860	http://dx.doi.org/10.6019/PXD001860	Peptide Identification	Banth002_01_01July07_Draco_07-04-04	ProteomeXchange	PXD001860	http://dx.doi.org/10.6019/PXD001860
Bacillus_anthracis_Sterne		75	micrometer	UO	UO:0000017	Phenomenex Jupiter C18	3	micrometer	UO	UO:0000017	300	nanoliter	UO	UO:0000102	Mass Spectrometry	LTQ_4	60000	89995	Banth002_02_01July07_Draco_07-04-06	ProteomeXchange	PXD001860	http://dx.doi.org/10.6019/PXD001860	Peptide Identification	Banth002_02_01July07_Draco_07-04-06	ProteomeXchange	PXD001860	http://dx.doi.org/10.6019/PXD001860
Bacillus_anthracis_Sterne		75	micrometer	UO	UO:0000017	Phenomenex Jupiter C18	3	micrometer	UO	UO:0000017	300	nanoliter	UO	UO:0000102	Mass Spectrometry	LTQ_4	60000	89996	Banth002_03_01July07_Draco_07-06-14	ProteomeXchange	PXD001860	http://dx.doi.org/10.6019/PXD001860	Peptide Identification	Banth002_03_01July07_Draco_07-06-14	ProteomeXchange	PXD001860	http://dx.doi.org/10.6019/PXD001860
Bacillus_anthracis_Sterne		75	micrometer	UO	UO:0000017	Phenomenex Jupiter C18	3	micrometer	UO	UO:0000017	300	nanoliter	UO	UO:0000102	Mass Spectrometry	LTQ_4	60000	89997	Banth002_04_01July07_Draco_07-04-07	ProteomeXchange	PXD001860	http://dx.doi.org/10.6019/PXD001860	Peptide Identification	Banth002_04_01July07_Draco_07-04-07	ProteomeXchange	PXD001860	http://dx.doi.org/10.6019/PXD001860
Bacillus_anthracis_Sterne		75	micrometer	UO	UO:0000017	Phenomenex Jupiter C18	3	micrometer	UO	UO:0000017	300	nanoliter	UO	UO:0000102	Mass Spectrometry	LTQ_4	60000	89998	Banth002_05_01July07_Draco_07-04-04	ProteomeXchange	PXD001860	http://dx.doi.org/10.6019/PXD001860	Peptide Identification	Banth002_05_01July07_Draco_07-04-04	ProteomeXchange	PXD001860	http://dx.doi.org/10.6019/PXD001860
Bacillus_anthracis_Sterne		75	micrometer	UO	UO:0000017	Phenomenex Jupiter C18	3	micrometer	UO	UO:0000017	300	nanoliter	UO	UO:0000102	Mass Spectrometry	LTQ_4	60000	90079	Banth002_06_5Jul07_Draco_07-06-14	ProteomeXchange	PXD001860	http://dx.doi.org/10.6019/PXD001860	Peptide Identification	Banth002_06_5Jul07_Draco_07-06-14	ProteomeXchange	PXD001860	http://dx.doi.org/10.6019/PXD001860
Bacillus_anthracis_Sterne		75	micrometer	UO	UO:0000017	Phenomenex Jupiter C18	3	micrometer	UO	UO:0000017	300	nanoliter	UO	UO:0000102	Mass Spectrometry	LTQ_4	60000	89999	Banth002_07_01July07_Draco_07-06-14	ProteomeXchange	PXD001860	http://dx.doi.org/10.6019/PXD001860	Peptide Identification	Banth002_07_01July07_Draco_07-06-14	ProteomeXchange	PXD001860	http://dx.doi.org/10.6019/PXD001860
Bacillus_anthracis_Sterne		75	micrometer	UO	UO:0000017	Phenomenex Jupiter C18	3	micrometer	UO	UO:0000017	300	nanoliter	UO	UO:0000102	Mass Spectrometry	LTQ_4	60000	90000	Banth002_08_01July07_Draco_07-04-07	ProteomeXchange	PXD001860	http://dx.doi.org/10.6019/PXD001860	Peptide Identification	Banth002_08_01July07_Draco_07-04-07	ProteomeXchange	PXD001860	http://dx.doi.org/10.6019/PXD001860
Bacillus_anthracis_Sterne		75	micrometer	UO	UO:0000017	Phenomenex Jupiter C18	3	micrometer	UO	UO:0000017	300	nanoliter	UO	UO:0000102	Mass Spectrometry	LTQ_4	60000	90001	Banth002_09_01July07_Draco_07-04-04	ProteomeXchange	PXD001860	http://dx.doi.org/10.6019/PXD001860	Peptide Identification	Banth002_09_01July07_Draco_07-04-04	ProteomeXchange	PXD001860	http://dx.doi.org/10.6019/PXD001860
Bacillus_anthracis_Sterne		75	micrometer	UO	UO:0000017	Phenomenex Jupiter C18	3	micrometer	UO	UO:0000017	300	nanoliter	UO	UO:0000102	Mass Spectrometry	LTQ_4	60000	90080	Banth002_10_5Jul07_Draco_07-04-07	ProteomeXchange	PXD001860	http://dx.doi.org/10.6019/PXD001860	Peptide Identification	Banth002_10_5Jul07_Draco_07-04-07	ProteomeXchange	PXD001860	http://dx.doi.org/10.6019/PXD001860
Bacillus_anthracis_Sterne		75	micrometer	UO	UO:0000017	Phenomenex Jupiter C18	3	micrometer	UO	UO:0000017	300	nanoliter	UO	UO:0000102	Mass Spectrometry	LTQ_4	60000	90002	Banth002_11_01July07_Draco_07-06-14	ProteomeXchange	PXD001860	http://dx.doi.org/10.6019/PXD001860	Peptide Identification	Banth002_11_01July07_Draco_07-06-14	ProteomeXchange	PXD001860	http://dx.doi.org/10.6019/PXD001860
Bacillus_anthracis_Sterne		75	micrometer	UO	UO:0000017	Phenomenex Jupiter C18	3	micrometer	UO	UO:0000017	300	nanoliter	UO	UO:0000102	Mass Spectrometry	LTQ_4	60000	90082	Banth002_12_5Jul07_Draco_07-04-04	ProteomeXchange	PXD001860	http://dx.doi.org/10.6019/PXD001860	Peptide Identification	Banth002_12_5Jul07_Draco_07-04-04	ProteomeXchange	PXD001860	http://dx.doi.org/10.6019/PXD001860
[truncated: 34,127 more rows]
