# Supplementary material for: The Pacific Northwest National Laboratory library of bacterial and archaeal proteomic biodiversity
Source: Sci Data. 2015 Aug 18;2:150041. doi: 10.1038/sdata.2015.41 (PMC4540001; doi:10.1038/sdata.2015.41)
Supplement: Supplementary Table 1 [file sdata201541-s2.xls]

## Sheet: KEGG_Pathway_Counts_Wide
KEGG_Pathway_Category	KEGG_Pathway_Subcategory	KEGG_Pathway_Name	KEGG_Pathway_ID	Num_KO_In_Reference_Pathway	Acidiphilium_cryptum_JF-5[349163]::Num_Annotated_In_Genome	Acidiphilium_cryptum_JF-5[349163]::Num_Observed_In_MS	Acidiphilium_cryptum_JF-5[349163]::Percent_Observed	Actinosynnema_mirum_DSM_43827[446462]::Num_Annotated_In_Genome	Actinosynnema_mirum_DSM_43827[446462]::Num_Observed_In_MS	Actinosynnema_mirum_DSM_43827[446462]::Percent_Observed	Anabaena_variabilis_ATCC_29413[240292]::Num_Annotated_In_Genome	Anabaena_variabilis_ATCC_29413[240292]::Num_Observed_In_MS	Anabaena_variabilis_ATCC_29413[240292]::Percent_Observed	Anaeromyxobacter_dehalogenans_2CP-C[290397]::Num_Annotated_In_Genome	Anaeromyxobacter_dehalogenans_2CP-C[290397]::Num_Observed_In_MS	Anaeromyxobacter_dehalogenans_2CP-C[290397]::Percent_Observed	Anaplasma_phagocytophilum_str._HZ[212042]::Num_Annotated_In_Genome	Anaplasma_phagocytophilum_str._HZ[212042]::Num_Observed_In_MS	Anaplasma_phagocytophilum_str._HZ[212042]::Percent_Observed	Arthrobacter_sp._FB24[290399]::Num_Annotated_In_Genome	Arthrobacter_sp._FB24[290399]::Num_Observed_In_MS	Arthrobacter_sp._FB24[290399]::Percent_Observed	Bacillus_anthracis_str._Ames[198094]::Num_Annotated_In_Genome	Bacillus_anthracis_str._Ames[198094]::Num_Observed_In_MS	Bacillus_anthracis_str._Ames[198094]::Percent_Observed	Bacillus_anthracis_str._Sterne[260799]::Num_Annotated_In_Genome	Bacillus_anthracis_str._Sterne[260799]::Num_Observed_In_MS	Bacillus_anthracis_str._Sterne[260799]::Percent_Observed	Bacillus_subtilis_subsp._subtilis_str._168[224308]::Num_Annotated_In_Genome	Bacillus_subtilis_subsp._subtilis_str._168[224308]::Num_Observed_In_MS	Bacillus_subtilis_subsp._subtilis_str._168[224308]::Percent_Observed	Bartonella_henselae_str._Houston-1[283166]::Num_Annotated_In_Genome	Bartonella_henselae_str._Houston-1[283166]::Num_Observed_In_MS	Bartonella_henselae_str._Houston-1[283166]::Percent_Observed	Borrelia_burgdorferi_B31[224326]::Num_Annotated_In_Genome	Borrelia_burgdorferi_B31[224326]::Num_Observed_In_MS	Borrelia_burgdorferi_B31[224326]::Percent_Observed	Brachybacterium_faecium_DSM_4810[446465]::Num_Annotated_In_Genome	Brachybacterium_faecium_DSM_4810[446465]::Num_Observed_In_MS	Brachybacterium_faecium_DSM_4810[446465]::Percent_Observed	Burkholderia_mallei_ATCC_23344[243160]::Num_Annotated_In_Genome	Burkholderia_mallei_ATCC_23344[243160]::Num_Observed_In_MS	Burkholderia_mallei_ATCC_23344[243160]::Percent_Observed	Candidatus_Chloracidobacterium_thermophilum_B[981222]::Num_Annotated_In_Genome	Candidatus_Chloracidobacterium_thermophilum_B[981222]::Num_Observed_In_MS	Candidatus_Chloracidobacterium_thermophilum_B[981222]::Percent_Observed	Candidatus_Pelagibacter_ubique_HTCC1062[335992]::Num_Annotated_In_Genome	Candidatus_Pelagibacter_ubique_HTCC1062[335992]::Num_Observed_In_MS	Candidatus_Pelagibacter_ubique_HTCC1062[335992]::Percent_Observed
Genetic Information Processing	Folding, sorting and degradation	Proteasome	3050	48	0	0	0	3	3	1	0	0	0	0	0	0	0	0	0	3	3	1	0	0	0	0	0	0	0	0	0	0	0	0	0	0	0	0	0	0	0	0	0	0	0	0	0	0	0
Genetic Information Processing	Folding, sorting and degradation	Protein export	3060	39	16	11	0.69	23	13	0.57	16	14	0.88	17	10	0.59	15	0	0	22	14	0.64	20	8	0.4	20	13	0.65	22	17	0.77	15	14	0.93	13	11	0.85	16	12	0.75	16	13	0.81	15	5	0.33	16	15	0.94
Genetic Information Processing	Folding, sorting and degradation	Protein processing in endoplasmic reticulum	4141	140	0	0	0	0	0	0	0	0	0	0	0	0	0	0	0	0	0	0	0	0	0	0	0	0	0	0	0	0	0	0	0	0	0	0	0	0	0	0	0	0	0	0	0	0	0
Genetic Information Processing	Folding, sorting and degradation	RNA degradation	3018	75	14	12	0.86	14	13	0.93	19	15	0.79	14	10	0.71	9	0	0	13	13	1	16	10	0.62	16	15	0.94	11	11	1	13	13	1	5	5	1	13	13	1	15	13	0.87	8	5	0.62	9	9	1
Genetic Information Processing	Folding, sorting and degradation	SNARE interactions in vesicular transport	4130	34	0	0	0	0	0	0	0	0	0	0	0	0	0	0	0	0	0	0	0	0	0	0	0	0	0	0	0	0	0	0	0	0	0	0	0	0	0	0	0	0	0	0	0	0	0
Genetic Information Processing	Folding, sorting and degradation	Sulfur relay system	4122	21	10	3	0.3	11	7	0.64	15	13	0.87	10	3	0.3	4	0	0	9	9	1	19	2	0.11	19	10	0.53	12	8	0.67	3	2	0.67	2	2	1	11	9	0.82	11	8	0.73	10	0	0	6	6	1
Genetic Information Processing	Folding, sorting and degradation	Ubiquitin mediated proteolysis	4120	124	0	0	0	0	0	0	0	0	0	0	0	0	0	0	0	0	0	0	0	0	0	0	0	0	0	0	0	0	0	0	0	0	0	0	0	0	0	0	0	0	0	0	0	0	0
Genetic Information Processing	Replication and repair	Base excision repair	3410	41	11	6	0.55	19	7	0.37	7	7	1	19	2	0.11	7	0	0	18	17	0.94	11	2	0.18	11	9	0.82	14	10	0.71	9	9	1	6	5	0.83	15	12	0.8	12	7	0.58	9	1	0.11	8	7	0.88
Genetic Information Processing	Replication and repair	DNA replication	3030	51	14	5	0.36	18	9	0.5	21	11	0.52	16	5	0.31	13	0	0	19	16	0.84	19	5	0.26	19	15	0.79	16	15	0.94	17	17	1	11	9	0.82	16	15	0.94	14	13	0.93	13	2	0.15	13	12	0.92
Genetic Information Processing	Replication and repair	Fanconi anemia pathway	3460	54	0	0	0	0	0	0	0	0	0	0	0	0	0	0	0	0	0	0	0	0	0	0	0	0	0	0	0	0	0	0	0	0	0	0	0	0	0	0	0	0	0	0	0	0	0
Genetic Information Processing	Replication and repair	Homologous recombination	3440	59	22	5	0.23	22	12	0.55	27	17	0.63	19	6	0.32	18	0	0	23	20	0.87	21	6	0.29	21	18	0.86	19	19	1	22	22	1	15	14	0.93	21	20	0.95	22	18	0.82	19	2	0.11	15	15	1
Genetic Information Processing	Replication and repair	Mismatch repair	3430	45	17	6	0.35	20	10	0.5	25	17	0.68	23	6	0.26	14	0	0	21	18	0.86	21	7	0.33	21	18	0.86	20	18	0.9	18	18	1	11	10	0.91	16	14	0.88	15	14	0.93	18	2	0.11	11	11	1
Genetic Information Processing	Replication and repair	Non-homologous end-joining	3450	19	0	0	0	4	0	0	0	0	0	6	0	0	0	0	0	4	4	1	0	0	0	0	0	0	3	0	0	0	0	0	0	0	0	2	1	0.5	0	0	0	0	0	0	0	0	0
Genetic Information Processing	Replication and repair	Nucleotide excision repair	3420	48	9	6	0.67	15	7	0.47	8	8	1	14	3	0.21	7	0	0	15	15	1	10	4	0.4	10	10	1	11	9	0.82	7	7	1	6	6	1	12	11	0.92	8	7	0.88	8	2	0.25	6	6	1
Genetic Information Processing	Transcription	Basal transcription factors	3022	35	0	0	0	0	0	0	0	0	0	0	0	0	0	0	0	0	0	0	0	0	0	0	0	0	0	0	0	0	0	0	0	0	0	0	0	0	0	0	0	0	0	0	0	0	0
Genetic Information Processing	Transcription	RNA polymerase	3020	51	4	4	1	4	4	1	5	5	1	4	4	1	4	0	0	4	4	1	5	5	1	5	5	1	5	5	1	4	4	1	2	2	1	4	4	1	3	3	1	4	3	0.75	4	4	1
Genetic Information Processing	Transcription	Spliceosome	3040	120	0	0	0	0	0	0	0	0	0	0	0	0	0	0	0	0	0	0	0	0	0	0	0	0	0	0	0	0	0	0	0	0	0	0	0	0	0	0	0	0	0	0	0	0	0
Genetic Information Processing	Translation	Aminoacyl-tRNA biosynthesis	970	64	74	25	0.34	82	26	0.32	74	26	0.35	80	28	0.35	63	1	0.02	78	27	0.35	129	25	0.19	129	32	0.25	113	27	0.24	69	25	0.36	53	21	0.4	76	24	0.32	87	29	0.33	71	8	0.11	54	24	0.44
Genetic Information Processing	Translation	RNA transport	3013	136	0	0	0	0	0	0	0	0	0	0	0	0	0	0	0	0	0	0	0	0	0	0	0	0	0	0	0	0	0	0	0	0	0	0	0	0	0	0	0	0	0	0	0	0	0
Genetic Information Processing	Translation	Ribosome	3010	143	59	47	0.8	73	48	0.66	68	55	0.81	60	51	0.85	56	1	0.02	69	52	0.75	89	51	0.57	89	51	0.57	88	55	0.62	61	54	0.89	57	53	0.93	63	52	0.83	66	56	0.85	35	8	0.23	55	52	0.95
Genetic Information Processing	Translation	Ribosome biogenesis in eukaryotes	3008	82	0	0	0	0	0	0	0	0	0	0	0	0	0	0	0	0	0	0	0	0	0	0	0	0	0	0	0	0	0	0	0	0	0	0	0	0	0	0	0	0	0	0	0	0	0
Genetic Information Processing	Translation	mRNA surveillance pathway	3015	59	0	0	0	0	0	0	0	0	0	0	0	0	0	0	0	0	0	0	0	0	0	0	0	0	0	0	0	0	0	0	0	0	0	0	0	0	0	0	0	0	0	0	0	0	0
Metabolism	Amino acid metabolism	Alanine, aspartate and glutamate metabolism	250	65	26	22	0.85	32	22	0.69	26	22	0.85	27	23	0.85	11	0	0	34	32	0.94	34	19	0.56	34	26	0.76	33	26	0.79	12	12	1	0	0	0	24	23	0.96	25	19	0.76	18	3	0.17	19	19	1
Metabolism	Amino acid metabolism	Arginine and proline metabolism	330	133	34	23	0.68	43	21	0.49	38	33	0.87	28	22	0.79	8	0	0	37	35	0.95	52	13	0.25	52	33	0.63	44	32	0.73	16	16	1	2	2	1	28	25	0.89	48	38	0.79	22	6	0.27	24	23	0.96
Metabolism	Amino acid metabolism	Cysteine and methionine metabolism	270	81	30	23	0.77	33	21	0.64	31	22	0.71	31	21	0.68	5	0	0	28	26	0.93	53	23	0.43	53	44	0.83	39	36	0.92	8	8	1	6	6	1	19	17	0.89	24	22	0.92	21	5	0.24	20	20	1
Metabolism	Amino acid metabolism	Glycine, serine and threonine metabolism	260	89	45	25	0.56	46	32	0.7	33	29	0.88	32	25	0.78	8	0	0	51	51	1	45	18	0.4	47	37	0.79	32	30	0.94	16	16	1	2	2	1	34	30	0.88	40	34	0.85	26	5	0.19	36	35	0.97
Metabolism	Amino acid metabolism	Histidine metabolism	340	40	17	9	0.53	16	13	0.81	16	14	0.88	12	6	0.5	0	0	0	22	21	0.95	21	8	0.38	22	18	0.82	20	19	0.95	2	2	1	0	0	0	18	16	0.89	23	19	0.83	16	3	0.19	12	12	1
Metabolism	Amino acid metabolism	Lysine biosynthesis	300	46	16	13	0.81	16	13	0.81	13	13	1	18	11	0.61	2	0	0	15	14	0.93	17	7	0.41	18	18	1	15	15	1	12	12	1	2	1	0.5	14	14	1	19	18	0.95	9	2	0.22	13	13	1
Metabolism	Amino acid metabolism	Lysine degradation	310	68	14	12	0.86	17	9	0.53	5	3	0.6	13	8	0.62	2	0	0	24	23	0.96	15	9	0.6	15	15	1	13	9	0.69	3	3	1	0	0	0	9	9	1	16	16	1	7	3	0.43	6	6	1
Metabolism	Amino acid metabolism	Phenylalanine metabolism	360	64	22	10	0.45	34	17	0.5	15	11	0.73	13	5	0.38	0	0	0	22	19	0.86	14	5	0.36	14	14	1	5	4	0.8	0	0	0	0	0	0	6	6	1	33	18	0.55	10	0	0	3	3	1
Metabolism	Amino acid metabolism	Phenylalanine, tyrosine and tryptophan biosynthesis	400	72	16	12	0.75	24	16	0.67	27	25	0.93	25	15	0.6	2	0	0	27	26	0.96	22	9	0.41	22	17	0.77	21	18	0.86	11	11	1	0	0	0	19	19	1	26	24	0.92	21	1	0.05	19	19	1
Metabolism	Amino acid metabolism	Tryptophan metabolism	380	65	18	15	0.83	21	11	0.52	8	6	0.75	8	4	0.5	0	0	0	23	23	1	21	6	0.29	21	18	0.86	14	11	0.79	2	2	1	0	0	0	9	9	1	21	19	0.9	15	5	0.33	4	4	1
Metabolism	Amino acid metabolism	Tyrosine metabolism	350	67	11	7	0.64	17	10	0.59	9	9	1	11	4	0.36	2	0	0	23	20	0.87	15	6	0.4	15	13	0.87	6	4	0.67	0	0	0	0	0	0	5	5	1	25	18	0.72	7	2	0.29	6	6	1
Metabolism	Amino acid metabolism	Valine, leucine and isoleucine biosynthesis	290	17	17	16	0.94	16	10	0.62	14	14	1	15	13	0.87	0	0	0	15	15	1	16	7	0.44	17	15	0.88	13	13	1	5	5	1	0	0	0	13	13	1	16	15	0.94	4	1	0.25	12	12	1
Metabolism	Amino acid metabolism	Valine, leucine and isoleucine degradation	280	61	30	23	0.77	31	22	0.71	5	4	0.8	22	16	0.73	5	0	0	34	33	0.97	21	14	0.67	21	20	0.95	26	19	0.73	4	4	1	0	0	0	10	10	1	32	26	0.81	19	7	0.37	10	10	1
Metabolism	Biosynthesis of other secondary metabolites	Acridone alkaloid biosynthesis	1058	2	0	0	0	0	0	0	0	0	0	0	0	0	0	0	0	0	0	0	0	0	0	0	0	0	0	0	0	0	0	0	0	0	0	0	0	0	0	0	0	0	0	0	0	0	0
Metabolism	Biosynthesis of other secondary metabolites	Aflatoxin biosynthesis	254	12	0	0	0	0	0	0	0	0	0	0	0	0	0	0	0	0	0	0	0	0	0	0	0	0	0	0	0	0	0	0	0	0	0	0	0	0	0	0	0	0	0	0	0	0	0
Metabolism	Biosynthesis of other secondary metabolites	Anthocyanin biosynthesis	942	14	0	0	0	0	0	0	0	0	0	0	0	0	0	0	0	0	0	0	0	0	0	0	0	0	0	0	0	0	0	0	0	0	0	0	0	0	0	0	0	0	0	0	0	0	0
Metabolism	Biosynthesis of other secondary metabolites	Benzoxazinoid biosynthesis	402	9	0	0	0	0	0	0	0	0	0	0	0	0	0	0	0	0	0	0	0	0	0	0	0	0	0	0	0	0	0	0	0	0	0	0	0	0	0	0	0	0	0	0	0	0	0
Metabolism	Biosynthesis of other secondary metabolites	Betalain biosynthesis	965	7	0	0	0	0	0	0	0	0	0	0	0	0	0	0	0	0	0	0	0	0	0	0	0	0	0	0	0	0	0	0	0	0	0	0	0	0	0	0	0	0	0	0	0	0	0
Metabolism	Biosynthesis of other secondary metabolites	Butirosin and neomycin biosynthesis	524	21	0	0	0	0	0	0	0	0	0	0	0	0	0	0	0	0	0	0	0	0	0	0	0	0	0	0	0	0	0	0	0	0	0	0	0	0	0	0	0	0	0	0	0	0	0
Metabolism	Biosynthesis of other secondary metabolites	Caffeine metabolism	232	9	0	0	0	0	0	0	0	0	0	0	0	0	0	0	0	0	0	0	0	0	0	0	0	0	0	0	0	0	0	0	0	0	0	0	0	0	0	0	0	0	0	0	0	0	0
Metabolism	Biosynthesis of other secondary metabolites	Clavulanic acid biosynthesis	331	5	0	0	0	0	0	0	0	0	0	0	0	0	0	0	0	0	0	0	0	0	0	0	0	0	0	0	0	0	0	0	0	0	0	0	0	0	0	0	0	0	0	0	0	0	0
Metabolism	Biosynthesis of other secondary metabolites	Flavone and flavonol biosynthesis	944	12	0	0	0	0	0	0	0	0	0	0	0	0	0	0	0	0	0	0	0	0	0	0	0	0	0	0	0	0	0	0	0	0	0	0	0	0	0	0	0	0	0	0	0	0	0
Metabolism	Biosynthesis of other secondary metabolites	Flavonoid biosynthesis	941	19	0	0	0	0	0	0	0	0	0	0	0	0	0	0	0	0	0	0	0	0	0	0	0	0	0	0	0	0	0	0	0	0	0	0	0	0	0	0	0	0	0	0	0	0	0
Metabolism	Biosynthesis of other secondary metabolites	Glucosinolate biosynthesis	966	15	0	0	0	0	0	0	0	0	0	0	0	0	0	0	0	0	0	0	0	0	0	0	0	0	0	0	0	0	0	0	0	0	0	0	0	0	0	0	0	0	0	0	0	0	0
Metabolism	Biosynthesis of other secondary metabolites	Indole alkaloid biosynthesis	901	10	0	0	0	0	0	0	0	0	0	0	0	0	0	0	0	0	0	0	0	0	0	0	0	0	0	0	0	0	0	0	0	0	0	0	0	0	0	0	0	0	0	0	0	0	0
Metabolism	Biosynthesis of other secondary metabolites	Isoflavonoid biosynthesis	943	13	0	0	0	0	0	0	0	0	0	0	0	0	0	0	0	0	0	0	0	0	0	0	0	0	0	0	0	0	0	0	0	0	0	0	0	0	0	0	0	0	0	0	0	0	0
Metabolism	Biosynthesis of other secondary metabolites	Isoquinoline alkaloid biosynthesis	950	42	0	0	0	0	0	0	0	0	0	0	0	0	0	0	0	0	0	0	0	0	0	0	0	0	0	0	0	0	0	0	0	0	0	0	0	0	0	0	0	0	0	0	0	0	0
Metabolism	Biosynthesis of other secondary metabolites	Novobiocin biosynthesis	401	39	3	2	0.67	6	4	0.67	3	3	1	5	3	0.6	0	0	0	6	5	0.83	4	2	0.5	4	4	1	4	4	1	2	2	1	0	0	0	3	3	1	4	4	1	3	0	0	3	3	1
Metabolism	Biosynthesis of other secondary metabolites	Penicillin and cephalosporin biosynthesis	311	17	0	0	0	5	1	0.2	4	2	0.5	2	0	0	0	0	0	0	0	0	3	0	0	3	2	0.67	3	2	0.67	0	0	0	0	0	0	2	2	1	4	1	0.25	3	0	0	0	0	0
Metabolism	Biosynthesis of other secondary metabolites	Phenylpropanoid biosynthesis	940	32	0	0	0	0	0	0	0	0	0	0	0	0	0	0	0	0	0	0	0	0	0	0	0	0	0	0	0	0	0	0	0	0	0	0	0	0	0	0	0	0	0	0	0	0	0
Metabolism	Biosynthesis of other secondary metabolites	Puromycin biosynthesis	231	9	0	0	0	0	0	0	0	0	0	0	0	0	0	0	0	0	0	0	0	0	0	0	0	0	0	0	0	0	0	0	0	0	0	0	0	0	0	0	0	0	0	0	0	0	0
Metabolism	Biosynthesis of other secondary metabolites	Stilbenoid, diarylheptanoid and gingerol biosynthesis	945	13	0	0	0	0	0	0	0	0	0	0	0	0	0	0	0	0	0	0	0	0	0	0	0	0	0	0	0	0	0	0	0	0	0	0	0	0	0	0	0	0	0	0	0	0	0
Metabolism	Biosynthesis of other secondary metabolites	Streptomycin biosynthesis	521	18	13	2	0.15	17	10	0.59	13	13	1	11	6	0.55	0	0	0	13	13	1	8	2	0.25	8	5	0.62	9	6	0.67	3	3	1	0	0	0	8	9	1.12	9	8	0.89	11	1	0.09	4	4	1
Metabolism	Biosynthesis of other secondary metabolites	Tropane, piperidine and pyridine alkaloid biosynthesis	960	25	0	0	0	0	0	0	0	0	0	0	0	0	0	0	0	0	0	0	0	0	0	0	0	0	0	0	0	0	0	0	0	0	0	0	0	0	0	0	0	0	0	0	0	0	0
Metabolism	Carbohydrate metabolism	Amino sugar and nucleotide sugar metabolism	520	131	23	12	0.52	40	22	0.55	39	34	0.87	39	18	0.46	0	0	0	45	37	0.82	31	20	0.65	31	29	0.94	47	39	0.83	9	8	0.89	11	12	1.09	37	36	0.97	30	26	0.87	31	3	0.1	19	19	1
Metabolism	Carbohydrate metabolism	Ascorbate and aldarate metabolism	53	38	5	4	0.8	3	1	0.33	3	2	0.67	0	0	0	0	0	0	9	7	0.78	6	1	0.17	6	4	0.67	12	8	0.67	0	0	0	0	0	0	3	3	1	8	5	0.62	2	1	0.5	3	3	1
Metabolism	Carbohydrate metabolism	Butanoate metabolism	650	75	35	29	0.83	34	20	0.59	9	7	0.78	25	17	0.68	0	0	0	31	31	1	25	16	0.64	26	23	0.88	22	15	0.68	5	3	0.6	0	0	0	12	11	0.92	36	29	0.81	13	3	0.23	10	8	0.8
Metabolism	Carbohydrate metabolism	C5-Branched dibasic acid metabolism	660	23	9	8	0.89	9	6	0.67	8	8	1	8	8	1	0	0	0	10	10	1	10	5	0.5	11	9	0.82	9	9	1	3	3	1	0	0	0	7	7	1	13	9	0.69	0	0	0	8	8	1
Metabolism	Carbohydrate metabolism	Citrate cycle (TCA cycle)	20	53	24	21	0.88	32	28	0.88	16	15	0.94	36	27	0.75	21	0	0	40	38	0.95	29	23	0.79	29	26	0.9	25	25	1	18	16	0.89	0	0	0	26	25	0.96	25	23	0.92	17	8	0.47	15	13	0.87
Metabolism	Carbohydrate metabolism	Fructose and mannose metabolism	51	81	21	15	0.71	27	17	0.63	18	16	0.89	16	9	0.56	4	0	0	27	23	0.85	15	12	0.8	15	14	0.93	25	24	0.96	4	3	0.75	8	12	1.5	23	24	1.04	27	19	0.7	13	4	0.31	10	10	1
Metabolism	Carbohydrate metabolism	Galactose metabolism	52	72	6	2	0.33	20	11	0.55	10	8	0.8	9	5	0.56	0	0	0	25	19	0.76	10	5	0.5	10	9	0.9	16	14	0.88	2	2	1	0	0	0	20	14	0.7	11	7	0.64	13	3	0.23	4	4	1
Metabolism	Carbohydrate metabolism	Glycolysis / Gluconeogenesis	10	89	29	21	0.72	41	35	0.85	32	30	0.94	25	19	0.76	13	0	0	63	55	0.87	52	31	0.6	52	46	0.88	42	40	0.95	17	17	1	14	15	1.07	35	35	1	31	27	0.87	23	13	0.57	20	20	1
Metabolism	Carbohydrate metabolism	Glyoxylate and dicarboxylate metabolism	630	74	45	26	0.58	37	20	0.54	23	21	0.91	32	23	0.72	9	0	0	40	35	0.88	27	16	0.59	27	21	0.78	25	20	0.8	8	8	1	2	2	1	26	22	0.85	41	33	0.8	16	9	0.56	17	17	1
Metabolism	Carbohydrate metabolism	Inositol phosphate metabolism	562	54	13	5	0.38	14	5	0.36	6	5	0.83	5	4	0.8	2	0	0	15	14	0.93	11	2	0.18	11	6	0.55	14	13	0.93	3	3	1	2	1	0.5	3	3	1	15	10	0.67	3	1	0.33	4	4	1
Metabolism	Carbohydrate metabolism	Pentose and glucuronate interconversions	40	57	11	5	0.45	10	5	0.5	9	8	0.89	4	2	0.5	0	0	0	16	13	0.81	6	3	0.5	6	5	0.83	27	18	0.67	3	3	1	0	0	0	15	13	0.87	14	8	0.57	7	3	0.43	5	5	1
Metabolism	Carbohydrate metabolism	Pentose phosphate pathway	30	73	28	19	0.68	27	19	0.7	25	19	0.76	17	10	0.59	7	0	0	34	29	0.85	27	19	0.7	27	25	0.93	27	25	0.93	13	13	1	8	8	1	21	19	0.9	25	18	0.72	16	6	0.38	13	13	1
Metabolism	Carbohydrate metabolism	Propanoate metabolism	640	67	31	24	0.77	32	24	0.75	15	15	1	25	21	0.84	5	0	0	34	30	0.88	26	20	0.77	26	26	1	21	15	0.71	7	7	1	3	3	1	13	13	1	36	27	0.75	20	10	0.5	17	17	1
Metabolism	Carbohydrate metabolism	Pyruvate metabolism	620	85	37	34	0.92	37	31	0.84	33	31	0.94	39	27	0.69	10	0	0	69	62	0.9	53	33	0.62	53	47	0.89	44	36	0.82	19	19	1	4	4	1	35	35	1	45	36	0.8	21	9	0.43	24	24	1
Metabolism	Carbohydrate metabolism	Starch and sucrose metabolism	500	96	20	9	0.45	37	19	0.51	27	27	1	23	11	0.48	0	0	0	43	31	0.72	20	10	0.5	20	21	1.05	38	23	0.61	3	3	1	5	4	0.8	30	26	0.87	22	14	0.64	12	4	0.33	6	6	1
Metabolism	Energy metabolism	Carbon fixation in photosynthetic organisms	710	37	23	13	0.57	0	0	0	21	21	1	0	0	0	0	0	0	0	0	0	0	0	0	0	0	0	0	0	0	0	0	0	0	0	0	0	0	0	15	12	0.8	0	0	0	0	0	0
Metabolism	Energy metabolism	Carbon fixation pathways in prokaryotes	720	97	0	0	0	0	0	0	0	0	0	0	0	0	0	0	0	0	0	0	0	0	0	0	0	0	0	0	0	0	0	0	0	0	0	0	0	0	0	0	0	0	0	0	0	0	0
Metabolism	Energy metabolism	Methane metabolism	680	158	33	22	0.67	24	19	0.79	26	25	0.96	26	19	0.73	6	0	0	41	34	0.83	29	14	0.48	29	25	0.86	25	20	0.8	8	8	1	6	6	1	22	20	0.91	30	22	0.73	19	8	0.42	12	12	1
Metabolism	Energy metabolism	Nitrogen metabolism	910	56	19	12	0.63	24	11	0.46	35	21	0.6	21	10	0.48	3	0	0	20	8	0.4	15	9	0.6	15	11	0.73	18	14	0.78	4	4	1	0	0	0	14	13	0.93	33	13	0.39	6	1	0.17	7	7	1
Metabolism	Energy metabolism	Oxidative phosphorylation	190	214	63	33	0.52	47	37	0.79	72	49	0.68	70	33	0.47	44	0	0	30	25	0.83	46	16	0.35	47	33	0.7	35	30	0.86	37	34	0.92	4	3	0.75	26	24	0.92	60	33	0.55	50	14	0.28	40	35	0.88
Metabolism	Energy metabolism	Photosynthesis	195	63	0	0	0	0	0	0	72	56	0.78	0	0	0	0	0	0	0	0	0	0	0	0	0	0	0	0	0	0	0	0	0	0	0	0	0	0	0	0	0	0	0	0	0	0	0	0
Metabolism	Energy metabolism	Photosynthesis - antenna proteins	196	41	0	0	0	0	0	0	21	20	0.95	0	0	0	0	0	0	0	0	0	0	0	0	0	0	0	0	0	0	0	0	0	0	0	0	0	0	0	0	0	0	0	0	0	0	0	0
Metabolism	Energy metabolism	Sulfur metabolism	920	91	27	21	0.78	18	11	0.61	35	17	0.49	19	5	0.26	1	0	0	17	16	0.94	17	4	0.24	17	8	0.47	17	12	0.71	1	1	1	0	0	0	8	7	0.88	35	16	0.46	5	1	0.2	12	12	1
Metabolism	Global and overview maps	2-Oxocarboxylic acid metabolism	1210	74	29	24	0.83	28	18	0.64	24	23	0.96	35	30	0.86	7	0	0	26	25	0.96	31	14	0.45	32	25	0.78	28	23	0.82	14	14	1	0	0	0	26	26	1	30	26	0.87	14	4	0.29	22	22	1
Metabolism	Global and overview maps	Biosynthesis of amino acids	1230	225	114	87	0.76	137	97	0.71	121	110	0.91	113	84	0.74	24	0	0	136	128	0.94	142	61	0.43	144	117	0.81	118	108	0.92	55	55	1	17	17	1	111	109	0.98	129	113	0.88	82	21	0.26	91	91	1
Metabolism	Global and overview maps	Biosynthesis of secondary metabolites	1110	1079	256	177	0.69	346	224	0.65	305	271	0.89	253	162	0.64	87	0	0	318	294	0.92	318	144	0.45	321	264	0.82	280	237	0.85	118	116	0.98	37	35	0.95	240	231	0.96	289	235	0.81	226	52	0.23	174	170	0.98
Metabolism	Global and overview maps	Carbon metabolism	1200	308	119	91	0.76	114	86	0.75	90	81	0.9	107	82	0.77	39	0	0	145	128	0.88	114	73	0.64	114	104	0.91	94	83	0.88	51	49	0.96	17	17	1	89	80	0.9	115	92	0.8	79	33	0.42	58	56	0.97
Metabolism	Global and overview maps	Degradation of aromatic compounds	1220	192	14	5	0.36	15	8	0.53	7	5	0.71	2	0	0	0	0	0	23	18	0.78	8	3	0.38	8	5	0.62	3	1	0.33	1	1	1	0	0	0	3	3	1	30	14	0.47	3	1	0.33	5	5	1
Metabolism	Global and overview maps	Fatty acid metabolism	1212	69	33	28	0.85	34	22	0.65	20	19	0.95	29	22	0.76	7	0	0	27	25	0.93	33	16	0.48	33	28	0.85	23	20	0.87	15	15	1	0	0	0	17	16	0.94	38	23	0.61	21	5	0.24	15	14	0.93
Metabolism	Global and overview maps	Metabolic pathways	1100	2512	635	395	0.62	677	447	0.66	730	602	0.82	583	336	0.58	225	1	0	660	599	0.91	646	274	0.42	651	513	0.79	589	477	0.81	288	283	0.98	90	83	0.92	475	439	0.92	741	543	0.73	488	107	0.22	388	374	0.96
Metabolism	Global and overview maps	Microbial metabolism in diverse environments	1120	909	244	162	0.66	215	136	0.63	183	147	0.8	179	108	0.6	46	0	0	270	227	0.84	179	98	0.55	179	153	0.85	169	139	0.82	67	65	0.97	22	26	1.18	143	128	0.9	275	190	0.69	106	42	0.4	95	93	0.98
Metabolism	Glycan biosynthesis and metabolism	Glycosaminoglycan biosynthesis - chondroitin sulfate / dermatan sulfate	532	18	0	0	0	0	0	0	0	0	0	0	0	0	0	0	0	0	0	0	0	0	0	0	0	0	0	0	0	0	0	0	0	0	0	0	0	0	0	0	0	0	0	0	0	0	0
Metabolism	Glycan biosynthesis and metabolism	Glycosaminoglycan biosynthesis - heparan sulfate / heparin	534	22	0	0	0	0	0	0	0	0	0	0	0	0	0	0	0	0	0	0	0	0	0	0	0	0	0	0	0	0	0	0	0	0	0	0	0	0	0	0	0	0	0	0	0	0	0
Metabolism	Glycan biosynthesis and metabolism	Glycosaminoglycan biosynthesis - keratan sulfate	533	14	0	0	0	0	0	0	0	0	0	0	0	0	0	0	0	0	0	0	0	0	0	0	0	0	0	0	0	0	0	0	0	0	0	0	0	0	0	0	0	0	0	0	0	0	0
Metabolism	Glycan biosynthesis and metabolism	Glycosaminoglycan degradation	531	14	0	0	0	0	0	0	0	0	0	0	0	0	0	0	0	0	0	0	0	0	0	0	0	0	0	0	0	0	0	0	0	0	0	0	0	0	0	0	0	0	0	0	0	0	0
Metabolism	Glycan biosynthesis and metabolism	Glycosphingolipid biosynthesis - ganglio series	604	14	0	0	0	0	0	0	0	0	0	0	0	0	0	0	0	0	0	0	0	0	0	0	0	0	0	0	0	0	0	0	0	0	0	0	0	0	0	0	0	0	0	0	0	0	0
Metabolism	Glycan biosynthesis and metabolism	Glycosphingolipid biosynthesis - globo series	603	14	0	0	0	0	0	0	0	0	0	0	0	0	0	0	0	0	0	0	0	0	0	0	0	0	0	0	0	0	0	0	0	0	0	0	0	0	0	0	0	0	0	0	0	0	0
Metabolism	Glycan biosynthesis and metabolism	Glycosphingolipid biosynthesis - lacto and neolacto series	601	25	0	0	0	0	0	0	0	0	0	0	0	0	0	0	0	0	0	0	0	0	0	0	0	0	0	0	0	0	0	0	0	0	0	0	0	0	0	0	0	0	0	0	0	0	0
Metabolism	Glycan biosynthesis and metabolism	Glycosylphosphatidylinositol(GPI)-anchor biosynthesis	563	26	0	0	0	0	0	0	0	0	0	0	0	0	0	0	0	0	0	0	0	0	0	0	0	0	0	0	0	0	0	0	0	0	0	0	0	0	0	0	0	0	0	0	0	0	0
Metabolism	Glycan biosynthesis and metabolism	Lipopolysaccharide biosynthesis	540	34	12	6	0.5	2	2	1	5	5	1	12	5	0.42	0	0	0	1	0	0	0	0	0	0	0	0	0	0	0	9	9	1	0	0	0	0	0	0	23	19	0.83	17	3	0.18	11	11	1
Metabolism	Glycan biosynthesis and metabolism	Mucin type O-Glycan biosynthesis	512	11	0	0	0	0	0	0	0	0	0	0	0	0	0	0	0	0	0	0	0	0	0	0	0	0	0	0	0	0	0	0	0	0	0	0	0	0	0	0	0	0	0	0	0	0	0
Metabolism	Glycan biosynthesis and metabolism	N-Glycan biosynthesis	510	44	0	0	0	0	0	0	0	0	0	0	0	0	0	0	0	0	0	0	0	0	0	0	0	0	0	0	0	0	0	0	0	0	0	0	0	0	0	0	0	0	0	0	0	0	0
Metabolism	Glycan biosynthesis and metabolism	Other glycan degradation	511	18	0	0	0	4	1	0.25	2	2	1	0	0	0	0	0	0	4	2	0.5	0	0	0	0	0	0	2	2	1	0	0	0	0	0	0	10	5	0.5	2	1	0.5	0	0	0	0	0	0
Metabolism	Glycan biosynthesis and metabolism	Other types of O-glycan biosynthesis	514	31	0	0	0	0	0	0	0	0	0	0	0	0	0	0	0	0	0	0	0	0	0	0	0	0	0	0	0	0	0	0	0	0	0	0	0	0	0	0	0	0	0	0	0	0	0
Metabolism	Glycan biosynthesis and metabolism	Peptidoglycan biosynthesis	550	38	17	10	0.59	17	12	0.71	18	15	0.83	19	7	0.37	3	0	0	16	13	0.81	23	7	0.3	24	17	0.71	17	14	0.82	15	15	1	15	10	0.67	16	16	1	26	16	0.62	16	1	0.06	14	12	0.86
Metabolism	Glycan biosynthesis and metabolism	Various types of N-glycan biosynthesis	513	49	0	0	0	0	0	0	0	0	0	0	0	0	0	0	0	0	0	0	0	0	0	0	0	0	0	0	0	0	0	0	0	0	0	0	0	0	0	0	0	0	0	0	0	0	0
Metabolism	Lipid metabolism	Arachidonic acid metabolism	590	43	0	0	0	3	2	0.67	0	0	0	0	0	0	0	0	0	3	2	0.67	1	0	0	1	1	1	3	1	0.33	0	0	0	0	0	0	1	1	1	4	3	0.75	3	1	0.33	1	1	1
Metabolism	Lipid metabolism	Biosynthesis of unsaturated fatty acids	1040	30	7	4	0.57	10	7	0.7	9	9	1	5	3	0.6	1	0	0	7	7	1	8	2	0.25	8	6	0.75	4	4	1	1	1	1	0	0	0	7	6	0.86	10	6	0.6	4	1	0.25	3	3	1
Metabolism	Lipid metabolism	Cutin, suberine and wax biosynthesis	73	12	0	0	0	0	0	0	0	0	0	0	0	0	0	0	0	0	0	0	0	0	0	0	0	0	0	0	0	0	0	0	0	0	0	0	0	0	0	0	0	0	0	0	0	0	0
Metabolism	Lipid metabolism	Ether lipid metabolism	565	26	0	0	0	0	0	0	0	0	0	0	0	0	0	0	0	0	0	0	0	0	0	0	0	0	0	0	0	0	0	0	0	0	0	0	0	0	0	0	0	0	0	0	0	0	0
Metabolism	Lipid metabolism	Fatty acid biosynthesis	61	30	20	17	0.85	17	13	0.76	18	16	0.89	20	16	0.8	7	0	0	16	14	0.88	26	12	0.46	26	22	0.85	17	16	0.94	15	15	1	0	0	0	13	12	0.92	23	13	0.57	13	3	0.23	12	11	0.92
Metabolism	Lipid metabolism	Fatty acid degradation	71	50	21	18	0.86	22	14	0.64	12	8	0.67	14	9	0.64	0	0	0	26	23	0.88	20	7	0.35	20	16	0.8	16	12	0.75	0	0	0	0	0	0	8	8	1	24	16	0.67	13	6	0.46	9	8	0.89
Metabolism	Lipid metabolism	Fatty acid elongation	62	22	0	0	0	0	0	0	0	0	0	0	0	0	0	0	0	0	0	0	0	0	0	0	0	0	0	0	0	0	0	0	0	0	0	0	0	0	0	0	0	0	0	0	0	0	0
Metabolism	Lipid metabolism	Glycerolipid metabolism	561	71	7	4	0.57	12	7	0.58	15	12	0.8	9	2	0.22	3	0	0	15	13	0.87	16	5	0.31	16	10	0.62	16	12	0.75	4	4	1	3	3	1	15	13	0.87	14	9	0.64	11	3	0.27	6	6	1
Metabolism	Lipid metabolism	Glycerophospholipid metabolism	564	99	15	5	0.33	16	5	0.31	11	6	0.55	20	4	0.2	10	0	0	14	11	0.79	25	2	0.08	25	15	0.6	19	14	0.74	12	11	0.92	6	4	0.67	16	15	0.94	26	14	0.54	20	1	0.05	10	7	0.7
Metabolism	Lipid metabolism	Linoleic acid metabolism	591	25	0	0	0	0	0	0	0	0	0	0	0	0	0	0	0	0	0	0	0	0	0	0	0	0	0	0	0	0	0	0	0	0	0	0	0	0	0	0	0	0	0	0	0	0	0
Metabolism	Lipid metabolism	Primary bile acid biosynthesis	120	18	0	0	0	0	0	0	0	0	0	0	0	0	0	0	0	0	0	0	0	0	0	0	0	0	0	0	0	0	0	0	0	0	0	0	0	0	0	0	0	0	0	0	0	0	0
Metabolism	Lipid metabolism	Secondary bile acid biosynthesis	121	8	0	0	0	0	0	0	0	0	0	0	0	0	0	0	0	0	0	0	1	0	0	1	1	1	1	1	1	0	0	0	0	0	0	0	0	0	0	0	0	0	0	0	0	0	0
Metabolism	Lipid metabolism	Sphingolipid metabolism	600	41	0	0	0	4	2	0.5	2	2	1	0	0	0	0	0	0	4	2	0.5	0	0	0	0	0	0	2	2	1	0	0	0	0	0	0	4	2	0.5	0	0	0	3	1	0.33	0	0	0
Metabolism	Lipid metabolism	Steroid biosynthesis	100	30	0	0	0	0	0	0	1	1	1	0	0	0	0	0	0	0	0	0	0	0	0	0	0	0	0	0	0	0	0	0	0	0	0	0	0	0	1	1	1	0	0	0	0	0	0
Metabolism	Lipid metabolism	Steroid hormone biosynthesis	140	46	0	0	0	0	0	0	0	0	0	0	0	0	0	0	0	0	0	0	0	0	0	0	0	0	0	0	0	0	0	0	0	0	0	0	0	0	0	0	0	0	0	0	0	0	0
Metabolism	Lipid metabolism	Synthesis and degradation of ketone bodies	72	8	11	11	1	6	4	0.67	0	0	0	6	4	0.67	0	0	0	12	12	1	5	3	0.6	5	5	1	6	1	0.17	0	0	0	0	0	0	0	0	0	9	9	1	0	0	0	0	0	0
Metabolism	Lipid metabolism	alpha-Linolenic acid metabolism	592	21	1	1	1	1	1	1	0	0	0	2	0	0	0	0	0	2	2	1	1	1	1	1	1	1	1	1	1	0	0	0	0	0	0	1	1	1	1	1	1	1	0	0	0	0	0
Metabolism	Metabolism of cofactors and vitamins	Biotin metabolism	780	20	15	9	0.6	14	8	0.57	14	12	0.86	13	7	0.54	11	0	0	9	9	1	19	6	0.32	19	13	0.68	13	7	0.54	9	9	1	0	0	0	7	6	0.86	16	13	0.81	10	0	0	6	6	1
Metabolism	Metabolism of cofactors and vitamins	Folate biosynthesis	790	35	11	4	0.36	13	6	0.46	20	15	0.75	13	2	0.15	6	0	0	17	11	0.65	24	4	0.17	24	14	0.58	21	15	0.71	3	3	1	0	0	0	12	12	1	20	12	0.6	14	3	0.21	10	9	0.9
Metabolism	Metabolism of cofactors and vitamins	Lipoic acid metabolism	785	4	2	1	0.5	2	2	1	4	4	1	2	1	0.5	2	0	0	4	4	1	3	2	0.67	3	3	1	3	3	1	2	2	1	0	0	0	3	3	1	2	2	1	2	0	0	2	2	1
Metabolism	Metabolism of cofactors and vitamins	Nicotinate and nicotinamide metabolism	760	47	13	7	0.54	18	13	0.72	20	15	0.75	17	12	0.71	7	0	0	21	20	0.95	18	5	0.28	18	15	0.83	12	8	0.67	6	6	1	4	2	0.5	11	9	0.82	15	10	0.67	8	2	0.25	10	9	0.9
Metabolism	Metabolism of cofactors and vitamins	One carbon pool by folate	670	27	12	8	0.67	13	10	0.77	13	13	1	12	9	0.75	6	0	0	18	16	0.89	13	7	0.54	12	11	0.92	12	12	1	9	9	1	2	2	1	14	11	0.79	14	12	0.86	9	1	0.11	13	13	1
Metabolism	Metabolism of cofactors and vitamins	Pantothenate and CoA biosynthesis	770	34	18	14	0.78	17	7	0.41	15	13	0.87	18	11	0.61	6	0	0	18	17	0.94	21	8	0.38	22	19	0.86	18	18	1	11	11	1	4	4	1	14	14	1	21	16	0.76	11	1	0.09	14	14	1
Metabolism	Metabolism of cofactors and vitamins	Porphyrin and chlorophyll metabolism	860	104	21	8	0.38	36	26	0.72	57	46	0.81	17	8	0.47	11	0	0	20	17	0.85	20	7	0.35	20	14	0.7	19	15	0.79	9	9	1	2	1	0.5	15	14	0.93	42	23	0.55	44	5	0.11	11	11	1
Metabolism	Metabolism of cofactors and vitamins	Retinol metabolism	830	48	0	0	0	0	0	0	0	0	0	0	0	0	0	0	0	0	0	0	0	0	0	0	0	0	0	0	0	0	0	0	0	0	0	0	0	0	0	0	0	0	0	0	0	0	0
Metabolism	Metabolism of cofactors and vitamins	Riboflavin metabolism	740	31	7	5	0.71	10	6	0.6	9	9	1	7	2	0.29	6	0	0	7	7	1	5	1	0.2	5	5	1	5	5	1	5	5	1	0	0	0	6	6	1	11	8	0.73	6	0	0	5	5	1
Metabolism	Metabolism of cofactors and vitamins	Thiamine metabolism	730	24	9	3	0.33	10	9	0.9	12	11	0.92	10	5	0.5	8	0	0	9	9	1	15	5	0.33	15	13	0.87	16	9	0.56	9	9	1	0	0	0	10	6	0.6	11	9	0.82	7	0	0	5	5	1
Metabolism	Metabolism of cofactors and vitamins	Ubiquinone and other terpenoid-quinone biosynthesis	130	48	6	5	0.83	13	9	0.69	19	15	0.79	11	3	0.27	8	0	0	9	9	1	13	2	0.15	13	9	0.69	10	9	0.9	7	7	1	0	0	0	7	6	0.86	12	8	0.67	11	2	0.18	7	6	0.86
Metabolism	Metabolism of cofactors and vitamins	Vitamin B6 metabolism	750	15	9	4	0.44	6	6	1	7	7	1	5	3	0.6	2	0	0	8	8	1	5	5	1	5	5	1	5	5	1	5	5	1	1	1	1	5	5	1	7	6	0.86	4	2	0.5	4	4	1
Metabolism	Metabolism of other amino acids	Cyanoamino acid metabolism	460	31	5	5	1	12	5	0.42	4	4	1	3	2	0.67	0	0	0	9	6	0.67	5	4	0.8	5	5	1	5	2	0.4	2	2	1	0	0	0	7	5	0.71	7	5	0.71	5	2	0.4	0	0	0
Metabolism	Metabolism of other amino acids	D-Alanine metabolism	473	5	3	1	0.33	4	3	0.75	2	2	1	3	3	1	0	0	0	3	3	1	7	2	0.29	7	7	1	6	5	0.83	2	2	1	0	0	0	2	2	1	3	3	1	2	0	0	0	0	0
Metabolism	Metabolism of other amino acids	D-Arginine and D-ornithine metabolism	472	4	1	1	1	0	0	0	0	0	0	0	0	0	0	0	0	0	0	0	2	1	0.5	2	2	1	1	1	1	0	0	0	0	0	0	0	0	0	1	1	1	1	0	0	1	1	1
Metabolism	Metabolism of other amino acids	D-Glutamine and D-glutamate metabolism	471	6	2	2	1	3	3	1	5	4	0.8	4	4	1	0	0	0	5	4	0.8	6	3	0.5	6	5	0.83	6	4	0.67	3	3	1	3	2	0.67	4	4	1	5	3	0.6	6	1	0.17	3	3	1
Metabolism	Metabolism of other amino acids	Glutathione metabolism	480	39	20	17	0.85	13	11	0.85	21	16	0.76	10	4	0.4	4	0	0	11	10	0.91	11	6	0.55	11	9	0.82	10	7	0.7	9	9	1	3	3	1	6	6	1	24	19	0.79	9	5	0.56	8	7	0.88
Metabolism	Metabolism of other amino acids	Phosphonate and phosphinate metabolism	440	35	9	5	0.56	0	0	0	0	0	0	0	0	0	0	0	0	0	0	0	3	0	0	3	2	0.67	0	0	0	2	2	1	0	0	0	2	2	1	13	4	0.31	0	0	0	0	0	0
Metabolism	Metabolism of other amino acids	Selenocompound metabolism	450	28	10	8	0.8	13	10	0.77	8	7	0.88	8	7	0.88	3	0	0	12	11	0.92	16	5	0.31	16	14	0.88	11	11	1	3	3	1	0	0	0	8	7	0.88	12	9	0.75	10	4	0.4	5	5	1
Metabolism	Metabolism of other amino acids	Taurine and hypotaurine metabolism	430	21	5	5	1	7	6	0.86	5	3	0.6	5	1	0.2	0	0	0	9	8	0.89	5	5	1	5	5	1	7	5	0.71	0	0	0	0	0	0	3	3	1	10	3	0.3	4	2	0.5	3	3	1
Metabolism	Metabolism of other amino acids	beta-Alanine metabolism	410	40	12	7	0.58	17	10	0.59	7	6	0.86	6	2	0.33	0	0	0	15	15	1	10	6	0.6	10	9	0.9	11	10	0.91	2	2	1	0	0	0	3	3	1	18	14	0.78	7	3	0.43	7	7	1
Metabolism	Metabolism of terpenoids and polyketides	Biosynthesis of 12-, 14- and 16-membered macrolides	522	35	0	0	0	0	0	0	0	0	0	0	0	0	0	0	0	0	0	0	0	0	0	0	0	0	0	0	0	0	0	0	0	0	0	0	0	0	0	0	0	0	0	0	0	0	0
Metabolism	Metabolism of terpenoids and polyketides	Biosynthesis of ansamycins	1051	32	0	0	0	14	2	0.14	0	0	0	0	0	0	0	0	0	0	0	0	0	0	0	0	0	0	0	0	0	0	0	0	0	0	0	0	0	0	0	0	0	0	0	0	0	0	0
Metabolism	Metabolism of terpenoids and polyketides	Biosynthesis of siderophore group nonribosomal peptides	1053	29	0	0	0	4	4	1	0	0	0	0	0	0	0	0	0	0	0	0	6	0	0	6	2	0.33	6	6	1	0	0	0	0	0	0	0	0	0	0	0	0	0	0	0	0	0	0
Metabolism	Metabolism of terpenoids and polyketides	Biosynthesis of type II polyketide backbone	1056	17	0	0	0	0	0	0	0	0	0	0	0	0	0	0	0	0	0	0	0	0	0	0	0	0	0	0	0	0	0	0	0	0	0	0	0	0	0	0	0	0	0	0	0	0	0
Metabolism	Metabolism of terpenoids and polyketides	Biosynthesis of type II polyketide products	1057	66	0	0	0	0	0	0	0	0	0	0	0	0	0	0	0	0	0	0	0	0	0	0	0	0	0	0	0	0	0	0	0	0	0	0	0	0	0	0	0	0	0	0	0	0	0
Metabolism	Metabolism of terpenoids and polyketides	Biosynthesis of vancomycin group antibiotics	1055	29	0	0	0	5	1	0.2	0	0	0	0	0	0	0	0	0	0	0	0	0	0	0	0	0	0	0	0	0	0	0	0	0	0	0	0	0	0	0	0	0	0	0	0	0	0	0
Metabolism	Metabolism of terpenoids and polyketides	Brassinosteroid biosynthesis	905	10	0	0	0	0	0	0	0	0	0	0	0	0	0	0	0	0	0	0	0	0	0	0	0	0	0	0	0	0	0	0	0	0	0	0	0	0	0	0	0	0	0	0	0	0	0
Metabolism	Metabolism of terpenoids and polyketides	Carotenoid biosynthesis	906	46	2	0	0	5	2	0.4	11	8	0.73	0	0	0	0	0	0	0	0	0	0	0	0	0	0	0	1	1	1	1	1	1	0	0	0	0	0	0	2	1	0.5	6	1	0.17	3	3	1
Metabolism	Metabolism of terpenoids and polyketides	Diterpenoid biosynthesis	904	41	0	0	0	0	0	0	0	0	0	0	0	0	0	0	0	0	0	0	0	0	0	0	0	0	0	0	0	0	0	0	0	0	0	0	0	0	0	0	0	0	0	0	0	0	0
Metabolism	Metabolism of terpenoids and polyketides	Geraniol degradation	281	17	8	7	0.88	9	6	0.67	0	0	0	6	2	0.33	0	0	0	5	5	1	8	6	0.75	8	8	1	4	1	0.25	0	0	0	0	0	0	0	0	0	9	6	0.67	5	1	0.2	0	0	0
Metabolism	Metabolism of terpenoids and polyketides	Insect hormone biosynthesis	981	16	0	0	0	0	0	0	0	0	0	0	0	0	0	0	0	0	0	0	0	0	0	0	0	0	0	0	0	0	0	0	0	0	0	0	0	0	0	0	0	0	0	0	0	0	0
Metabolism	Metabolism of terpenoids and polyketides	Limonene and pinene degradation	903	19	3	2	0.67	7	3	0.43	0	0	0	1	1	1	0	0	0	7	7	1	8	2	0.25	8	6	0.75	7	6	0.86	0	0	0	0	0	0	2	2	1	17	8	0.47	3	2	0.67	0	0	0
Metabolism	Metabolism of terpenoids and polyketides	Monoterpenoid biosynthesis	902	22	0	0	0	0	0	0	0	0	0	0	0	0	0	0	0	0	0	0	0	0	0	0	0	0	0	0	0	0	0	0	0	0	0	0	0	0	0	0	0	0	0	0	0	0	0
Metabolism	Metabolism of terpenoids and polyketides	Nonribosomal peptide structures	1054	54	0	0	0	0	0	0	2	0	0	0	0	0	0	0	0	0	0	0	3	0	0	3	1	0.33	8	8	1	0	0	0	0	0	0	0	0	0	0	0	0	0	0	0	1	1	1
Metabolism	Metabolism of terpenoids and polyketides	Polyketide sugar unit biosynthesis	523	35	9	0	0	7	6	0.86	7	7	1	6	2	0.33	0	0	0	4	5	1.25	4	0	0	4	1	0.25	4	1	0.25	0	0	0	0	0	0	4	5	1.25	6	5	0.83	7	1	0.14	0	0	0
Metabolism	Metabolism of terpenoids and polyketides	Sesquiterpenoid and triterpenoid biosynthesis	909	64	1	0	0	2	1	0.5	3	2	0.67	0	0	0	0	0	0	0	0	0	0	0	0	0	0	0	0	0	0	0	0	0	0	0	0	0	0	0	2	2	1	1	0	0	0	0	0
Metabolism	Metabolism of terpenoids and polyketides	Terpenoid backbone biosynthesis	900	50	16	12	0.75	20	13	0.65	14	12	0.86	11	6	0.55	8	0	0	18	18	1	16	10	0.62	16	16	1	14	12	0.86	7	7	1	7	7	1	17	16	0.94	16	16	1	15	4	0.27	10	10	1
Metabolism	Metabolism of terpenoids and polyketides	Tetracycline biosynthesis	253	18	0	0	0	0	0	0	0	0	0	0	0	0	0	0	0	0	0	0	0	0	0	0	0	0	0	0	0	0	0	0	0	0	0	0	0	0	6	4	0.67	0	0	0	0	0	0
Metabolism	Metabolism of terpenoids and polyketides	Type I polyketide structures	1052	105	0	0	0	3	0	0	0	0	0	0	0	0	0	0	0	0	0	0	0	0	0	0	0	0	0	0	0	0	0	0	0	0	0	0	0	0	0	0	0	0	0	0	0	0	0
Metabolism	Metabolism of terpenoids and polyketides	Zeatin biosynthesis	908	8	0	0	0	0	0	0	0	0	0	0	0	0	0	0	0	0	0	0	0	0	0	0	0	0	0	0	0	0	0	0	0	0	0	0	0	0	0	0	0	0	0	0	0	0	0
Metabolism	Nucleotide metabolism	Purine metabolism	230	254	58	40	0.69	68	50	0.74	74	62	0.84	54	40	0.74	34	0	0	69	69	1	65	33	0.51	66	59	0.89	73	59	0.81	43	43	1	16	15	0.94	61	56	0.92	70	59	0.84	45	8	0.18	40	41	1.02
Metabolism	Nucleotide metabolism	Pyrimidine metabolism	240	168	39	29	0.74	54	39	0.72	44	36	0.82	42	30	0.71	33	0	0	43	43	1	59	31	0.53	60	52	0.87	51	48	0.94	33	33	1	14	13	0.93	41	41	1	42	39	0.93	41	13	0.32	32	32	1
Metabolism	Xenobiotics biodegradation and metabolism	Aminobenzoate degradation	627	67	8	7	0.88	9	2	0.22	11	7	0.64	5	0	0	0	0	0	16	10	0.62	13	3	0.23	13	10	0.77	8	4	0.5	0	0	0	0	0	0	3	3	1	24	16	0.67	3	1	0.33	0	0	0
Metabolism	Xenobiotics biodegradation and metabolism	Atrazine degradation	791	14	0	0	0	0	0	0	4	3	0.75	0	0	0	0	0	0	4	4	1	0	0	0	0	0	0	0	0	0	0	0	0	0	0	0	0	0	0	0	0	0	0	0	0	0	0	0
Metabolism	Xenobiotics biodegradation and metabolism	Benzoate degradation	362	87	19	9	0.47	21	10	0.48	2	2	1	6	3	0.5	0	0	0	26	25	0.96	8	5	0.62	8	7	0.88	5	2	0.4	0	0	0	0	0	0	6	5	0.83	28	18	0.64	8	0	0	0	0	0
Metabolism	Xenobiotics biodegradation and metabolism	Bisphenol degradation	363	11	0	0	0	1	0	0	0	0	0	0	0	0	0	0	0	2	2	1	4	1	0.25	4	2	0.5	3	2	0.67	0	0	0	0	0	0	1	1	1	9	1	0.11	0	0	0	0	0	0
Metabolism	Xenobiotics biodegradation and metabolism	Caprolactam degradation	930	15	5	3	0.6	8	5	0.62	0	0	0	1	1	1	0	0	0	4	4	1	0	0	0	0	0	0	0	0	0	0	0	0	0	0	0	0	0	0	6	3	0.5	2	1	0.5	1	1	1
Metabolism	Xenobiotics biodegradation and metabolism	Chloroalkane and chloroalkene degradation	625	32	9	5	0.56	3	3	1	24	15	0.62	2	0	0	0	0	0	7	6	0.86	11	3	0.27	11	8	0.73	11	7	0.64	1	1	1	0	0	0	2	2	1	12	9	0.75	3	2	0.67	6	6	1
Metabolism	Xenobiotics biodegradation and metabolism	Chlorocyclohexane and chlorobenzene degradation	361	48	6	3	0.5	1	1	1	14	10	0.71	0	0	0	0	0	0	7	6	0.86	3	0	0	3	1	0.33	0	0	0	0	0	0	0	0	0	2	2	1	10	6	0.6	3	1	0.33	0	0	0
Metabolism	Xenobiotics biodegradation and metabolism	DDT degradation	351	4	0	0	0	0	0	0	0	0	0	0	0	0	0	0	0	0	0	0	0	0	0	0	0	0	0	0	0	0	0	0	0	0	0	0	0	0	0	0	0	0	0	0	0	0	0
Metabolism	Xenobiotics biodegradation and metabolism	Dioxin degradation	621	25	0	0	0	0	0	0	0	0	0	0	0	0	0	0	0	0	0	0	0	0	0	0	0	0	0	0	0	0	0	0	0	0	0	0	0	0	0	0	0	0	0	0	0	0	0
Metabolism	Xenobiotics biodegradation and metabolism	Drug metabolism - cytochrome P450	982	23	0	0	0	0	0	0	0	0	0	0	0	0	0	0	0	0	0	0	0	0	0	0	0	0	0	0	0	0	0	0	0	0	0	0	0	0	0	0	0	0	0	0	0	0	0
Metabolism	Xenobiotics biodegradation and metabolism	Drug metabolism - other enzymes	983	22	0	0	0	0	0	0	0	0	0	0	0	0	0	0	0	0	0	0	0	0	0	0	0	0	0	0	0	0	0	0	0	0	0	0	0	0	0	0	0	0	0	0	0	0	0
Metabolism	Xenobiotics biodegradation and metabolism	Ethylbenzene degradation	642	17	0	0	0	0	0	0	0	0	0	0	0	0	0	0	0	0	0	0	2	1	0.5	2	2	1	0	0	0	0	0	0	0	0	0	0	0	0	5	3	0.6	0	0	0	0	0	0
Metabolism	Xenobiotics biodegradation and metabolism	Fluorobenzoate degradation	364	15	4	4	1	1	1	1	7	6	0.86	0	0	0	0	0	0	3	3	1	0	0	0	0	0	0	0	0	0	0	0	0	0	0	0	1	1	1	8	4	0.5	2	1	0.5	0	0	0
Metabolism	Xenobiotics biodegradation and metabolism	Furfural degradation	365	8	5	1	0.2	0	0	0	0	0	0	0	0	0	0	0	0	0	0	0	0	0	0	0	0	0	0	0	0	0	0	0	0	0	0	0	0	0	0	0	0	0	0	0	0	0	0
Metabolism	Xenobiotics biodegradation and metabolism	Metabolism of xenobiotics by cytochrome P450	980	32	0	0	0	0	0	0	0	0	0	0	0	0	0	0	0	0	0	0	0	0	0	0	0	0	0	0	0	0	0	0	0	0	0	0	0	0	0	0	0	0	0	0	0	0	0
Metabolism	Xenobiotics biodegradation and metabolism	Naphthalene degradation	626	34	3	2	0.67	3	3	1	2	2	1	1	0	0	0	0	0	5	4	0.8	8	2	0.25	8	5	0.62	1	0	0	1	1	1	0	0	0	2	2	1	9	4	0.44	1	1	1	4	4	1
Metabolism	Xenobiotics biodegradation and metabolism	Nitrotoluene degradation	633	17	9	8	0.89	0	0	0	3	3	1	0	0	0	0	0	0	0	0	0	0	0	0	0	0	0	0	0	0	0	0	0	0	0	0	0	0	0	0	0	0	0	0	0	0	0	0
Metabolism	Xenobiotics biodegradation and metabolism	Polycyclic aromatic hydrocarbon degradation	624	45	0	0	0	3	0	0	0	0	0	0	0	0	0	0	0	5	5	1	4	1	0.25	4	2	0.5	0	0	0	1	1	1	0	0	0	1	1	1	6	0	0	0	0	0	1	1	1
Metabolism	Xenobiotics biodegradation and metabolism	Steroid degradation	984	14	0	0	0	0	0	0	0	0	0	0	0	0	0	0	0	0	0	0	0	0	0	0	0	0	0	0	0	0	0	0	0	0	0	0	0	0	0	0	0	0	0	0	0	0	0
Metabolism	Xenobiotics biodegradation and metabolism	Styrene degradation	643	21	6	5	0.83	5	3	0.6	1	1	1	4	0	0	0	0	0	0	0	0	4	1	0.25	4	4	1	0	0	0	0	0	0	0	0	0	1	1	1	9	7	0.78	3	1	0.33	0	0	0
Metabolism	Xenobiotics biodegradation and metabolism	Toluene degradation	623	43	3	3	1	3	2	0.67	7	6	0.86	0	0	0	0	0	0	5	5	1	1	0	0	1	0	0	0	0	0	0	0	0	0	0	0	2	2	1	8	5	0.62	2	1	0.5	0	0	0
Metabolism	Xenobiotics biodegradation and metabolism	Xylene degradation	622	33	0	0	0	3	1	0.33	0	0	0	0	0	0	0	0	0	1	1	1	0	0	0	0	0	0	0	0	0	0	0	0	0	0	0	0	0	0	6	2	0.33	0	0	0	0	0	0
[truncated: 206 more columns]
