# Supplementary material for: The Pacific Northwest National Laboratory library of bacterial and archaeal proteomic biodiversity
Source: Sci Data. 2015 Aug 18;2:150041. doi: 10.1038/sdata.2015.41 (PMC4540001; doi:10.1038/sdata.2015.41)
Supplement: Supplementary Table 2 [file sdata201541-s3.xls]

## Sheet: Dataset_Details
Organism	Sample	Dataset	Instrument	Separation Type	Type	Acquisition Start	Acquisition End	Scan Count	Acq Length
Acidiphilium_cryptum_JF-5	Acryp-01	Acryp-01a_1Dec09_Sphinx_09-11-27	LTQ_2	LC-ISCO-Formic_100minute	MS-MSn	2009-12-02 05:02:39	2009-12-02 06:42:41	17919	100
Acidiphilium_cryptum_JF-5	Acryp-01	Acryp-01b_1Dec09_Sphinx_09-11-27	LTQ_2	LC-ISCO-Formic_100minute	MS-MSn	2009-12-02 13:34:05	2009-12-02 15:14:06	17824	100
Acidiphilium_cryptum_JF-5	Acryp-01	Acryp-01c_25Nov09_Sphinx_09-11-26	LTQ_2	LC-ISCO-Formic_100minute	MS-MSn	2009-11-28 01:33:46	2009-11-28 03:13:47	16997	100
Acidiphilium_cryptum_JF-5	Acryp-02	Acryp-02a_1Dec09_Sphinx_09-11-27	LTQ_2	LC-ISCO-Formic_100minute	MS-MSn	2009-12-01 15:35:00	2009-12-01 17:15:00	18141	100
Acidiphilium_cryptum_JF-5	Acryp-02	Acryp-02b_1Dec09_Sphinx_09-11-27	LTQ_2	LC-ISCO-Formic_100minute	MS-MSn	2009-12-03 04:48:40	2009-12-03 06:28:42	17545	100
Acidiphilium_cryptum_JF-5	Acryp-02	Acryp-02c_25Nov09_Sphinx_09-11-26	LTQ_2	LC-ISCO-Formic_100minute	MS-MSn	2009-11-27 18:49:56	2009-11-27 20:29:57	16889	100
Acidiphilium_cryptum_JF-5	Acryp-03	Acryp-03a_1Dec09_Sphinx_09-11-27	LTQ_2	LC-ISCO-Formic_100minute	MS-MSn	2009-12-01 22:18:50	2009-12-01 23:58:50	16909	100
Acidiphilium_cryptum_JF-5	Acryp-03	Acryp-03b_1Dec09_Sphinx_09-11-27	LTQ_2	LC-ISCO-Formic_100minute	MS-MSn	2009-12-02 20:17:55	2009-12-02 21:57:57	16775	100
Acidiphilium_cryptum_JF-5	Acryp-03	Acryp-03c_25Nov09_Sphinx_09-11-26	LTQ_2	LC-ISCO-Formic_100minute	MS-MSn	2009-11-28 08:17:37	2009-11-28 09:57:40	16493	100
Acidiphilium_cryptum_JF-5	Acryp_04	Acryp-04A_15Apr10_Earth_10-03-21	LTQ_4	LC-ISCO-Formic_100minute	MS-MSn	2010-04-15 22:52:27	2010-04-16 00:31:27	17824	99
Acidiphilium_cryptum_JF-5	Acryp_04	Acryp-04B_31Mar10_Earth_10-03-21	LTQ_4	LC-ISCO-Formic_100minute	MS-MSn	2010-04-05 07:39:37	2010-04-05 09:18:40	18077	99
Acidiphilium_cryptum_JF-5	Acryp_04	Acryp-04C_22Apr10_Earth_10-03-21	LTQ_4	LC-ISCO-Formic_100minute	MS-MSn	2010-04-24 17:07:38	2010-04-24 18:46:40	16964	99
Acidiphilium_cryptum_JF-5	Acryp_05	Acryp-05A_22Apr10_Earth_10-03-21	LTQ_4	LC-ISCO-Formic_100minute	MS-MSn	2010-04-23 18:18:58	2010-04-23 19:57:59	16798	99
Acidiphilium_cryptum_JF-5	Acryp_05	Acryp-05B_05Apr10_Earth_10-03-21	LTQ_4	LC-ISCO-Formic_100minute	MS-MSn	2010-04-04 17:44:35	2010-04-04 19:23:35	18346	99
Acidiphilium_cryptum_JF-5	Acryp_05	Acryp-05C_9Apr10_Earth_10-03-21	LTQ_4	LC-ISCO-Formic_100minute	MS-MSn	2010-04-10 14:57:42	2010-04-10 16:36:42	17350	99
Acidiphilium_cryptum_JF-5	Acryp_06	Acryp-06A_13Apr10_Earth_10-03-21	LTQ_4	LC-ISCO-Formic_100minute	MS-MSn	2010-04-13 19:25:43	2010-04-13 21:04:42	16840	99
Acidiphilium_cryptum_JF-5	Acryp_06	Acryp-06A_8Apr10_Earth_10-03-21	LTQ_4	LC-ISCO-Formic_100minute	MS-MSn	2010-04-09 08:51:40	2010-04-09 10:30:42	17038	99
Acidiphilium_cryptum_JF-5	Acryp_06	Acryp-06B_22Apr10_Earth_10-03-21	LTQ_4	LC-ISCO-Formic_100minute	MS-MSn	2010-04-23 11:21:24	2010-04-23 13:00:24	16841	99
Acidiphilium_cryptum_JF-5	Acryp_06	Acryp-06C_22Apr10_Earth_10-03-21	LTQ_4	LC-ISCO-Formic_100minute	MS-MSn	2010-04-25 02:02:52	2010-04-25 03:41:52	16456	99
Acidiphilium_cryptum_JF-5	Acryp_07	Acryp-07A_5Apr10_Earth_10-03-21	LTQ_4	LC-ISCO-Formic_100minute	MS-MSn	2010-04-06 08:36:08	2010-04-06 10:15:11	16928	99
Acidiphilium_cryptum_JF-5	Acryp_07	Acryp-07A_6Apr10_Earth_10-03-21	LTQ_4	LC-ISCO-Formic_100minute	MS-MSn	2010-04-06 14:45:44	2010-04-06 16:24:43	17038	99
Acidiphilium_cryptum_JF-5	Acryp_07	Acryp-07B_22Apr10_Earth_10-03-21	LTQ_4	LC-ISCO-Formic_100minute	MS-MSn	2010-04-24 10:10:05	2010-04-24 11:49:07	16544	99
Acidiphilium_cryptum_JF-5	Acryp_07	Acryp-07C_8Apr10_Earth_10-03-21	LTQ_4	LC-ISCO-Formic_100minute	MS-MSn	2010-04-09 01:54:05	2010-04-09 03:33:06	16840	99
Acidiphilium_cryptum_JF-5	Acryp_08	Acryp-08A_9Apr10_Earth_10-03-21	LTQ_4	LC-ISCO-Formic_100minute	MS-MSn	2010-04-09 23:06:28	2010-04-10 00:45:28	16741	99
Acidiphilium_cryptum_JF-5	Acryp_08	Acryp-08B_15Apr10_Earth_10-03-21	LTQ_4	LC-ISCO-Formic_100minute	MS-MSn	2010-04-16 05:50:01	2010-04-16 07:29:02	16676	99
Acidiphilium_cryptum_JF-5	Acryp_08	Acryp-08C_5Apr10_Earth_10-03-21	LTQ_4	LC-ISCO-Formic_100minute	MS-MSn	2010-04-05 18:41:01	2010-04-05 20:20:01	16961	99
Acidiphilium_cryptum_JF-5	Acryp_09	Acryp-09A_6Apr10_Earth_10-03-21	LTQ_4	LC-ISCO-Formic_100minute	MS-MSn	2010-04-06 21:43:18	2010-04-06 23:22:20	17105	99
Acidiphilium_cryptum_JF-5	Acryp_09	Acryp-09B_9Apr10_Earth_10-03-21	LTQ_4	LC-ISCO-Formic_100minute	MS-MSn	2010-04-10 21:55:15	2010-04-10 23:34:15	17061	99
Acidiphilium_cryptum_JF-5	Acryp_09	Acryp-09C_22Apr10_Earth_10-03-21	LTQ_4	LC-ISCO-Formic_100minute	MS-MSn	2010-04-23 02:27:54	2010-04-23 04:06:56	17016	99
Acidiphilium_cryptum_JF-5	Acryp_10	Acryp-10A_9Apr10_Earth_10-03-21	LTQ_4	LC-ISCO-Formic_100minute	MS-MSn	2010-04-09 16:08:55	2010-04-09 17:47:56	17513	99
Acidiphilium_cryptum_JF-5	Acryp_10	Acryp-10B_22Apr10_Earth_10-03-21	LTQ_4	LC-ISCO-Formic_100minute	MS-MSn	2010-04-22 19:30:23	2010-04-22 21:09:24	17859	99
Acidiphilium_cryptum_JF-5	Acryp_10	Acryp-10C_5Apr10_Earth_10-03-21	LTQ_4	LC-ISCO-Formic_100minute	MS-MSn	2010-04-06 01:38:34	2010-04-06 03:17:35	17512	99
Acidiphilium_cryptum_JF-5	Acryp_11	Acryp-11A_22Apr10_Earth_10-03-21	LTQ_4	LC-ISCO-Formic_100minute	MS-MSn	2010-04-24 01:16:32	2010-04-24 02:55:32	16510	99
Acidiphilium_cryptum_JF-5	Acryp_11	Acryp-11B_9Apr10_Earth_10-03-21	LTQ_4	LC-ISCO-Formic_100minute	MS-MSn	2010-04-11 06:49:05	2010-04-11 08:28:06	16873	99
Acidiphilium_cryptum_JF-5	Acryp_11	Acryp-11C_05Apr10_Earth_10-03-21	LTQ_4	LC-ISCO-Formic_100minute	MS-MSn	2010-04-05 00:42:05	2010-04-05 02:21:05	17006	99
Acidiphilium_cryptum_JF-5	Acryp_12	Acryp-12A_16Apr10_Earth_10-03-21	LTQ_4	LC-ISCO-Formic_100minute	MS-MSn	2010-04-16 18:16:28	2010-04-16 19:55:30	16514	99
Acidiphilium_cryptum_JF-5	Acryp_12	Acryp-12B_13Apr10_Earth_10-03-21	LTQ_4	LC-ISCO-Formic_100minute	MS-MSn	2010-04-14 14:03:21	2010-04-14 15:42:24	16536	99
Acidiphilium_cryptum_JF-5	Acryp_12	Acryp-12B_9Apr10_Earth_10-03-21	LTQ_4	LC-ISCO-Formic_100minute	MS-MSn	2010-04-10 06:04:03	2010-04-10 07:43:06	16590	99
Acidiphilium_cryptum_JF-5	Acryp_12	Acryp-12C_6Apr10_Earth_10-03-21	LTQ_4	LC-ISCO-Formic_100minute	MS-MSn	2010-04-07 04:40:52	2010-04-07 06:19:52	16536	99
Acidiphilium_cryptum_JF-5	Acryp_12	Acryp-12C_7Apr10_Earth_10-03-21	LTQ_4	LC-ISCO-Formic_100minute	MS-MSn	2010-04-07 18:07:50	2010-04-07 19:46:51	16601	99
Actinosynnema_mirum_DSM_43827	JGI_43827_01	JGI_43827_01_LTQ_19Jan08_Phoenix_07-12-18	LTQ_4	LC-ISCO-Standard	MS-MSn	2008-01-19 18:48:42	2008-01-19 20:28:45	17283	100
Actinosynnema_mirum_DSM_43827	JGI_43827_01_01	JGI_43827_01_01_23Nov08_Earth_08-10-16	LTQ_1	LC-ISCO-Formic_100minute	MS-MSn	2008-11-23 16:57:11	2008-11-23 18:36:41	16777	99
Actinosynnema_mirum_DSM_43827	JGI_43827_01_02	JGI_43827_01_02_23Nov08_Earth_08-10-07	LTQ_1	LC-ISCO-Formic_100minute	MS-MSn	2008-11-23 18:38:33	2008-11-23 20:18:03	17001	100
Actinosynnema_mirum_DSM_43827	JGI_43827_01_03	JGI_43827_01_03_23Nov08_Earth_08-10-08	LTQ_1	LC-ISCO-Formic_100minute	MS-MSn	2008-11-23 20:19:56	2008-11-23 21:59:25	16449	100
Actinosynnema_mirum_DSM_43827	JGI_43827_01_04	JGI_43827_01_04_23Nov08_Earth_08-10-05	LTQ_1	LC-ISCO-Formic_100minute	MS-MSn	2008-11-23 23:49:48	2008-11-24 01:29:18	17798	100
Actinosynnema_mirum_DSM_43827	JGI_43827_01_05	JGI_43827_01_05_23Nov08_Earth_08-10-16	LTQ_1	LC-ISCO-Formic_100minute	MS-MSn	2008-11-24 01:30:54	2008-11-24 03:10:23	16785	100
Actinosynnema_mirum_DSM_43827	JGI_43827_01_06	JGI_43827_01_06_23Nov08_Earth_08-10-07	LTQ_1	LC-ISCO-Formic_100minute	MS-MSn	2008-11-24 03:12:19	2008-11-24 04:51:48	18333	99
Actinosynnema_mirum_DSM_43827	JGI_43827_01_07	JGI_43827_01_07_23Nov08_Earth_08-10-08	LTQ_1	LC-ISCO-Formic_100minute	MS-MSn	2008-11-24 04:53:43	2008-11-24 06:33:13	21351	100
Actinosynnema_mirum_DSM_43827	JGI_43827_01_08	JGI_43827_01_08_23Nov08_Earth_08-10-05	LTQ_1	LC-ISCO-Formic_100minute	MS-MSn	2008-11-24 06:35:10	2008-11-24 08:14:39	17453	99
Actinosynnema_mirum_DSM_43827	JGI_43827_01_09	JGI_43827_01_09_23Nov08_Earth_08-10-16	LTQ_1	LC-ISCO-Formic_100minute	MS-MSn	2008-11-24 08:16:37	2008-11-24 09:56:06	20304	100
Actinosynnema_mirum_DSM_43827	JGI_43827_01_10	JGI_43827_01_10_23Nov08_Earth_08-10-07	LTQ_1	LC-ISCO-Formic_100minute	MS-MSn	2008-11-24 09:58:01	2008-11-24 11:37:30	19194	99
Actinosynnema_mirum_DSM_43827	JGI_43827_01_11	JGI_43827_01_11_26Nov08_Earth_08-10-05	LTQ_1	LC-ISCO-Formic_100minute	MS-MSn	2008-11-26 17:08:49	2008-11-26 18:48:22	16811	100
Actinosynnema_mirum_DSM_43827	JGI_43827_01_12	JGI_43827_01_12_23Nov08_Earth_08-10-05	LTQ_1	LC-ISCO-Formic_100minute	MS-MSn	2008-11-24 13:20:51	2008-11-24 15:00:22	16902	100
Actinosynnema_mirum_DSM_43827	JGI_43827_01_13	JGI_43827_01_13_23Nov08_Earth_08-10-16	LTQ_1	LC-ISCO-Formic_100minute	MS-MSn	2008-11-24 15:02:17	2008-11-24 16:41:47	17190	99
Actinosynnema_mirum_DSM_43827	JGI_43827_01_14	JGI_43827_01_14_23Nov08_Earth_08-10-07	LTQ_1	LC-ISCO-Formic_100minute	MS-MSn	2008-11-24 18:45:47	2008-11-24 20:25:19	16931	100
Actinosynnema_mirum_DSM_43827	JGI_43827_01_15	JGI_43827_01_15_26Nov08_Earth_08-10-16	LTQ_1	LC-ISCO-Formic_100minute	MS-MSn	2008-11-26 18:49:55	2008-11-26 20:29:27	16623	100
Actinosynnema_mirum_DSM_43827	JGI_43827_01_16	JGI_43827_01_16_23Nov08_Earth_08-10-05	LTQ_1	LC-ISCO-Formic_100minute	MS-MSn	2008-11-24 22:08:21	2008-11-24 23:47:53	16755	99
Actinosynnema_mirum_DSM_43827	JGI_43827_01_17	JGI_43827_01_17_26Nov08_Earth_08-10-07	LTQ_1	LC-ISCO-Formic_100minute	MS-MSn	2008-11-26 20:31:19	2008-11-26 22:10:51	16720	99
Actinosynnema_mirum_DSM_43827	JGI_43827_01_18	JGI_43827_01_18_23Nov08_Earth_08-10-07	LTQ_1	LC-ISCO-Formic_100minute	MS-MSn	2008-11-25 01:31:07	2008-11-25 03:10:39	16649	99
Actinosynnema_mirum_DSM_43827	JGI_43827_01_19	JGI_43827_01_19_26Nov08_Earth_08-10-08	LTQ_1	LC-ISCO-Formic_100minute	MS-MSn	2008-11-26 22:12:46	2008-11-26 23:52:17	16797	100
Actinosynnema_mirum_DSM_43827	JGI_43827_01_20	JGI_43827_01_20_23Nov08_Earth_08-10-05	LTQ_1	LC-ISCO-Formic_100minute	MS-MSn	2008-11-25 04:53:56	2008-11-25 06:33:27	16612	100
Actinosynnema_mirum_DSM_43827	JGI_43827_01_21	JGI_43827_01_21_27Nov08_Earth_08-10-07	LTQ_1	LC-ISCO-Formic_100minute	MS-MSn	2008-11-27 13:30:16	2008-11-27 15:09:45	16627	99
Actinosynnema_mirum_DSM_43827	JGI_43827_01_22	JGI_43827_01_22_23Nov08_Earth_08-10-07	LTQ_1	LC-ISCO-Formic_100minute	MS-MSn	2008-11-25 08:16:44	2008-11-25 09:56:13	16730	100
Actinosynnema_mirum_DSM_43827	JGI_43827_01_23	JGI_43827_01_23_23Nov08_Earth_08-10-08	LTQ_1	LC-ISCO-Formic_100minute	MS-MSn	2008-11-25 09:58:10	2008-11-25 11:37:40	16411	99
Actinosynnema_mirum_DSM_43827	JGI_43827_01_24	JGI_43827_01_24_23Nov08_Earth_08-10-05	LTQ_1	LC-ISCO-Formic_100minute	MS-MSn	2008-11-25 13:28:30	2008-11-25 15:08:00	16728	100
Actinosynnema_mirum_DSM_43827	JGI_43827_01_25	JGI_43827_01_25_23Nov08_Earth_08-10-16	LTQ_1	LC-ISCO-Formic_100minute	MS-MSn	2008-11-25 15:09:38	2008-11-25 16:49:07	18940	100
Actinosynnema_mirum_DSM_43827	JGI_43827_02	JGI_43827_02_06_1Dec08_Earth_08-10-05081101182223	LTQ_1	LC-ISCO-Formic_100minute	MS-MSn	2008-11-01 18:22:23	2008-11-01 20:01:54	16865	99
Actinosynnema_mirum_DSM_43827	JGI_43827_02	JGI_43827_02_06_28Nov08_Earth_08-10-05	LTQ_1	LC-ISCO-Formic_100minute	MS-MSn	2008-11-28 12:55:39	2008-11-28 14:35:09	16413	100
Actinosynnema_mirum_DSM_43827	JGI_43827_02	JGI_43827_02_07_28Nov08_Earth_08-10-16	LTQ_1	LC-ISCO-Formic_100minute	MS-MSn	2008-11-28 14:36:34	2008-11-28 16:16:06	16173	100
Actinosynnema_mirum_DSM_43827	JGI_43827_02	JGI_43827_02_08_28Nov08_Earth_08-10-07	LTQ_1	LC-ISCO-Formic_100minute	MS-MSn	2008-11-28 16:17:48	2008-11-28 17:57:17	17814	100
Actinosynnema_mirum_DSM_43827	JGI_43827_02	JGI_43827_02_09_28Nov08_Earth_08-10-08	LTQ_1	LC-ISCO-Formic_100minute	MS-MSn	2008-11-28 17:59:03	2008-11-28 19:38:35	16346	99
Actinosynnema_mirum_DSM_43827	JGI_43827_02	JGI_43827_02_10_28Nov08_Earth_08-10-05	LTQ_1	LC-ISCO-Formic_100minute	MS-MSn	2008-11-28 19:40:18	2008-11-28 21:19:47	27833	99
Actinosynnema_mirum_DSM_43827	JGI_43827_02	JGI_43827_02_11_28Nov08_Earth_08-10-16	LTQ_1	LC-ISCO-Formic_100minute	MS-MSn	2008-11-28 21:21:33	2008-11-28 23:01:05	16660	100
Actinosynnema_mirum_DSM_43827	JGI_43827_02	JGI_43827_02_12_28Nov08_Earth_08-10-07	LTQ_1	LC-ISCO-Formic_100minute	MS-MSn	2008-11-28 23:02:47	2008-11-29 00:42:18	16926	100
Actinosynnema_mirum_DSM_43827	JGI_43827_02	JGI_43827_02_13_29Nov08_Earth_08-10-08	LTQ_1	LC-ISCO-Formic_100minute	MS-MSn	2008-11-29 00:44:01	2008-11-29 02:23:34	16757	99
Actinosynnema_mirum_DSM_43827	JGI_43827_02	JGI_43827_02_14_29Nov08_Earth_08-10-05	LTQ_1	LC-ISCO-Formic_100minute	MS-MSn	2008-11-29 02:25:17	2008-11-29 04:04:46	27755	99
Actinosynnema_mirum_DSM_43827	JGI_43827_02	JGI_43827_02_15_29Nov08_Earth_08-10-16	LTQ_1	LC-ISCO-Formic_100minute	MS-MSn	2008-11-29 04:06:31	2008-11-29 05:46:00	16650	100
Actinosynnema_mirum_DSM_43827	JGI_43827_02	JGI_43827_02_16_29Nov08_Earth_08-10-07	LTQ_1	LC-ISCO-Formic_100minute	MS-MSn	2008-11-29 07:35:41	2008-11-29 09:15:13	16623	100
Actinosynnema_mirum_DSM_43827	JGI_43827_02	JGI_43827_02_LTQ_21Jan08_Phoenix_07-12-18	LTQ_4	LC-ISCO-Standard	MS-MSn	2008-01-21 07:56:06	2008-01-21 09:36:07	17011	100
Actinosynnema_mirum_DSM_43827	JGI_43827_02_01	JGI_43827_02_01_27Nov08_Earth_08-10-08	LTQ_1	LC-ISCO-Formic_100minute	MS-MSn	2008-11-27 15:11:24	2008-11-27 16:50:54	16266	99
Actinosynnema_mirum_DSM_43827	JGI_43827_02_02	JGI_43827_02_02_27Nov08_Earth_08-10-05	LTQ_1	LC-ISCO-Formic_100minute	MS-MSn	2008-11-27 16:52:47	2008-11-27 18:32:18	16993	100
Actinosynnema_mirum_DSM_43827	JGI_43827_02_03	JGI_43827_02_03_27Nov08_Earth_08-10-16	LTQ_1	LC-ISCO-Formic_100minute	MS-MSn	2008-11-27 18:34:09	2008-11-27 20:13:42	16461	99
Actinosynnema_mirum_DSM_43827	JGI_43827_02_04	JGI_43827_02_04_27Nov08_Earth_08-10-07	LTQ_1	LC-ISCO-Formic_100minute	MS-MSn	2008-11-27 20:15:31	2008-11-27 21:55:00	17599	100
Actinosynnema_mirum_DSM_43827	JGI_43827_02_05	JGI_43827_02_05_27Nov08_Earth_08-10-08	LTQ_1	LC-ISCO-Formic_100minute	MS-MSn	2008-11-27 21:56:54	2008-11-27 23:36:24	20749	100
Actinosynnema_mirum_DSM_43827	JGI_43827_02_06	JGI_43827_02_06_2Dec08_Earth_08-10-05	LTQ_1	LC-ISCO-Formic_100minute	MS-MSn	2008-11-02 10:16:41	2008-11-02 11:56:13	16656	100
Actinosynnema_mirum_DSM_43827	JGI_43827_02_07	JGI_43827_02_07_2Dec08_Earth_08-10-16	LTQ_1	LC-ISCO-Formic_100minute	MS-MSn	2008-11-02 11:57:37	2008-11-02 13:37:06	16447	100
Actinosynnema_mirum_DSM_43827	JGI_43827_02_10	JGI_43827_02_10_2Dec08_Earth_08-10-07	LTQ_1	LC-ISCO-Formic_100minute	MS-MSn	2008-11-02 13:38:52	2008-11-02 15:18:21	16744	100
Actinosynnema_mirum_DSM_43827	JGI_43827_02_11	JGI_43827_02_11_2Dec08_Earth_08-10-08	LTQ_1	LC-ISCO-Formic_100minute	MS-MSn	2008-11-02 17:08:24	2008-11-02 18:47:53	16183	99
Actinosynnema_mirum_DSM_43827	JGI_43827_02_14	JGI_43827_02_14_2Dec08_Earth_08-10-05	LTQ_1	LC-ISCO-Formic_100minute	MS-MSn	2008-11-02 18:49:19	2008-11-02 20:28:51	18152	99
Actinosynnema_mirum_DSM_43827	JGI_43827_02_17	JGI_43827_02_17_29Nov08_Earth_08-10-08	LTQ_1	LC-ISCO-Formic_100minute	MS-MSn	2008-11-29 09:16:37	2008-11-29 10:56:10	16971	100
Actinosynnema_mirum_DSM_43827	JGI_43827_02_18	JGI_43827_02_18_2Dec08_Earth_08-10-16	LTQ_1	LC-ISCO-Formic_100minute	MS-MSn	2008-11-02 20:30:34	2008-11-02 22:10:05	17173	100
Actinosynnema_mirum_DSM_43827	JGI_43827_02_19	JGI_43827_02_19_2Dec08_Earth_08-10-07	LTQ_1	LC-ISCO-Formic_100minute	MS-MSn	2008-11-02 22:11:48	2008-11-02 23:51:19	17173	100
Actinosynnema_mirum_DSM_43827	JGI_43827_02_20	JGI_43827_02_20_30Nov08_Earth_08-10-07	LTQ_1	LC-ISCO-Formic_100minute	MS-MSn	2008-11-30 02:12:25	2008-11-30 03:51:56	16540	99
Actinosynnema_mirum_DSM_43827	JGI_43827_02_21	JGI_43827_02_21_3Dec08_Earth_08-10-08	LTQ_1	LC-ISCO-Formic_100minute	MS-MSn	2008-11-02 23:53:02	2008-11-03 01:32:33	16601	99
Actinosynnema_mirum_DSM_43827	JGI_43827_02_22	JGI_43827_02_22_3Dec08_Earth_08-10-05	LTQ_1	LC-ISCO-Formic_100minute	MS-MSn	2008-11-03 01:34:17	2008-11-03 03:13:49	16865	99
Actinosynnema_mirum_DSM_43827	JGI_43827_02_23	JGI_43827_02_23_3Dec08_Earth_08-10-16	LTQ_1	LC-ISCO-Formic_100minute	MS-MSn	2008-11-03 03:15:31	2008-11-03 04:55:00	16568	100
Actinosynnema_mirum_DSM_43827	JGI_43827_02_24	JGI_43827_02_24_30Nov08_Earth_08-10-07	LTQ_1	LC-ISCO-Formic_100minute	MS-MSn	2008-11-30 08:57:27	2008-11-30 10:36:57	16908	99
Actinosynnema_mirum_DSM_43827	JGI_43827_02_25	JGI_43827_02_25_3Dec08_Earth_08-10-07	LTQ_1	LC-ISCO-Formic_100minute	MS-MSn	2008-11-03 04:56:45	2008-11-03 06:36:15	16975	100
Actinosynnema_mirum_DSM_43827	JGI_43827_03	JGI_43827_03_02_3Dec08_Earth_08-10-05a	LTQ_1	LC-ISCO-Standard	MS-MSn	2008-12-03 15:35:42	2008-12-03 17:15:13	17030	100
Actinosynnema_mirum_DSM_43827	JGI_43827_03	JGI_43827_03_12_3Dec08_Earth_08-10-16	LTQ_1	LC-ISCO-Formic_100minute	MS-MSn	2008-12-04 06:48:06	2008-12-04 08:27:39	18680	99
Actinosynnema_mirum_DSM_43827	JGI_43827_03	JGI_43827_03_LTQ_22Jan08_Phoenix_07-12-18	LTQ_4	LC-ISCO-Standard	MS-MSn	2008-01-22 19:19:14	2008-01-22 20:59:14	17176	100
Actinosynnema_mirum_DSM_43827	JGI_43827_03_01	JGI_43827_03_01_3Dec08_Earth_08-10-08	LTQ_1	LC-ISCO-Formic_100minute	MS-MSn	2008-11-03 06:38:00	2008-11-03 08:17:30	16381	99
Actinosynnema_mirum_DSM_43827	JGI_43827_03_02	JGI_43827_03_02_3Dec08_Earth_08-10-05	LTQ_1	LC-ISCO-Formic_100minute	MS-MSn	2008-11-03 08:19:14	2008-11-03 09:58:47	17030	99
Actinosynnema_mirum_DSM_43827	JGI_43827_03_03	JGI_43827_03_03_30Nov08_Earth_08-10-07	LTQ_1	LC-ISCO-Formic_100minute	MS-MSn	2008-11-30 17:29:36	2008-11-30 19:09:05	16729	100
Actinosynnema_mirum_DSM_43827	JGI_43827_03_04	JGI_43827_03_04_3Dec08_Earth_08-10-16	LTQ_1	LC-ISCO-Formic_100minute	MS-MSn	2008-12-03 17:17:00	2008-12-03 18:56:32	16832	99
Actinosynnema_mirum_DSM_43827	JGI_43827_03_05	JGI_43827_03_05_3Dec08_Earth_08-10-07	LTQ_1	LC-ISCO-Formic_100minute	MS-MSn	2008-12-03 18:58:27	2008-12-03 20:37:57	16931	99
Actinosynnema_mirum_DSM_43827	JGI_43827_03_06	JGI_43827_03_06_3Dec08_Earth_08-10-08	LTQ_1	LC-ISCO-Formic_100minute	MS-MSn	2008-12-03 20:39:48	2008-12-03 22:19:20	16711	100
Actinosynnema_mirum_DSM_43827	JGI_43827_03_07	JGI_43827_03_07_3Dec08_Earth_08-10-05	LTQ_1	LC-ISCO-Formic_100minute	MS-MSn	2008-12-03 22:21:15	2008-12-04 00:00:47	16975	99
Actinosynnema_mirum_DSM_43827	JGI_43827_03_08	JGI_43827_03_08_3Dec08_Earth_08-10-16	LTQ_1	LC-ISCO-Formic_100minute	MS-MSn	2008-12-04 00:02:35	2008-12-04 01:42:06	16854	100
Actinosynnema_mirum_DSM_43827	JGI_43827_03_09	JGI_43827_03_09_3Dec08_Earth_08-10-07	LTQ_1	LC-ISCO-Formic_100minute	MS-MSn	2008-12-04 01:43:58	2008-12-04 03:23:29	16942	100
Actinosynnema_mirum_DSM_43827	JGI_43827_03_10	JGI_43827_03_10_3Dec08_Earth_08-10-08	LTQ_1	LC-ISCO-Formic_100minute	MS-MSn	2008-12-04 03:25:21	2008-12-04 05:04:51	16953	99
Actinosynnema_mirum_DSM_43827	JGI_43827_03_11	JGI_43827_03_11_3Dec08_Earth_08-10-05	LTQ_1	LC-ISCO-Formic_100minute	MS-MSn	2008-12-04 05:06:44	2008-12-04 06:46:15	16909	100
Actinosynnema_mirum_DSM_43827	JGI_43827_03_13	JGI_43827_03_13_3Dec08_Earth_08-10-07	LTQ_1	LC-ISCO-Formic_100minute	MS-MSn	2008-12-04 10:18:01	2008-12-04 11:57:31	19252	99
Actinosynnema_mirum_DSM_43827	JGI_43827_03_14	JGI_43827_03_14_3Dec08_Earth_08-10-08	LTQ_1	LC-ISCO-Formic_100minute	MS-MSn	2008-12-04 11:59:06	2008-12-04 13:38:35	18581	99
Actinosynnema_mirum_DSM_43827	JGI_43827_03_15	JGI_43827_03_15_3Dec08_Earth_08-10-05	LTQ_1	LC-ISCO-Formic_100minute	MS-MSn	2008-12-04 13:40:28	2008-12-04 15:20:00	18449	100
Actinosynnema_mirum_DSM_43827	JGI_43827_03_16	JGI_43827_03_16_3Dec08_Earth_08-10-16	LTQ_1	LC-ISCO-Formic_100minute	MS-MSn	2008-12-04 15:21:48	2008-12-04 17:01:19	17910	100
Actinosynnema_mirum_DSM_43827	JGI_43827_03_17	JGI_43827_03_17_3Dec08_Earth_08-10-07	LTQ_1	LC-ISCO-Formic_100minute	MS-MSn	2008-12-04 17:03:15	2008-12-04 18:42:47	18075	99
Actinosynnema_mirum_DSM_43827	JGI_43827_03_18	JGI_43827_03_18_3Dec08_Earth_08-10-08	LTQ_1	LC-ISCO-Formic_100minute	MS-MSn	2008-12-04 18:44:40	2008-12-04 20:24:12	16843	100
Actinosynnema_mirum_DSM_43827	JGI_43827_03_19	JGI_43827_03_19_3Dec08_Earth_08-10-05	LTQ_1	LC-ISCO-Formic_100minute	MS-MSn	2008-12-04 20:26:01	2008-12-04 22:05:32	17085	99
Actinosynnema_mirum_DSM_43827	JGI_43827_03_20	JGI_43827_03_20_3Dec08_Earth_08-10-16	LTQ_1	LC-ISCO-Formic_100minute	MS-MSn	2008-12-04 22:07:26	2008-12-04 23:46:59	16810	99
Actinosynnema_mirum_DSM_43827	JGI_43827_03_21	JGI_43827_03_21_3Dec08_Earth_08-10-07	LTQ_1	LC-ISCO-Formic_100minute	MS-MSn	2008-12-04 23:48:52	2008-12-05 01:28:24	16931	100
Actinosynnema_mirum_DSM_43827	JGI_43827_03_22	JGI_43827_03_22_3Dec08_Earth_08-10-08	LTQ_1	LC-ISCO-Formic_100minute	MS-MSn	2008-12-05 01:30:18	2008-12-05 03:09:48	16920	99
Actinosynnema_mirum_DSM_43827	JGI_43827_03_23	JGI_43827_03_23_3Dec08_Earth_08-10-05	LTQ_1	LC-ISCO-Formic_100minute	MS-MSn	2008-12-05 04:59:37	2008-12-05 06:39:09	16832	100
Actinosynnema_mirum_DSM_43827	JGI_43827_03_24	JGI_43827_03_24_3Dec08_Earth_08-10-16	LTQ_1	LC-ISCO-Formic_100minute	MS-MSn	2008-12-05 06:40:42	2008-12-05 08:20:11	17184	100
Actinosynnema_mirum_DSM_43827	JGI_43827_03_25	JGI_43827_03_25_3Dec08_Earth_08-10-07	LTQ_1	LC-ISCO-Formic_100minute	MS-MSn	2008-12-05 08:22:06	2008-12-05 10:01:37	16876	99
Anabaena_variabilis	Avaria_01	Avaria_01_OrbRep1_14Apr08_Draco_08-02-03	LTQ_Orb_1	LC-ISCO-Standard	HMS-MSn	2008-04-16 01:10:07	2008-04-16 02:49:37	14341	99
Anabaena_variabilis	Avaria_01	Avaria_01_OrbRep2_14Apr08_Draco_08-02-03	LTQ_Orb_1	LC-ISCO-Standard	HMS-MSn	2008-04-16 08:30:45	2008-04-16 10:10:14	14536	100
Anabaena_variabilis	Avaria_01	Avaria_01_OrbRep3_16Apr08_Draco_08-02-03	LTQ_Orb_1	LC-ISCO-Standard	HMS-MSn	2008-04-16 22:14:53	2008-04-16 23:54:23	13626	100
Anabaena_variabilis	Avaria_01	Avaria_01_OrbRep3_2_16Apr08_Draco_08-02-03	LTQ_Orb_1	LC-ISCO-Standard	HMS-MSn	2008-04-18 06:17:04	2008-04-18 07:56:34	14613	99
Anabaena_variabilis	Avaria_01	Avaria_01_rep1_15Apr08_EARTH_08-01-10	LTQ_1	LC-ISCO-Standard	MS-MSn	2008-04-15 05:07:43	2008-04-15 06:47:12	17767	100
Anabaena_variabilis	Avaria_01_01	Avaria_01_01_15Apr08_EARTH_08-01-10	LTQ_1	LC-ISCO-Standard	MS-MSn	2008-04-15 23:25:41	2008-04-16 01:05:11	16777	100
Anabaena_variabilis	Avaria_01_02	Avaria_01_02_16Apr08_EARTH_08-03-04	LTQ_1	LC-ISCO-Standard	MS-MSn	2008-04-16 01:26:30	2008-04-16 03:05:59	17079	99
Anabaena_variabilis	Avaria_01_03	Avaria_01_03_16Apr08_EARTH_08-02-01	LTQ_1	LC-ISCO-Standard	MS-MSn	2008-04-16 03:27:19	2008-04-16 05:06:50	16771	99
Anabaena_variabilis	Avaria_01_04	Avaria_01_04_16Apr08_EARTH_08-01-10	LTQ_1	LC-ISCO-Standard	MS-MSn	2008-04-16 09:39:49	2008-04-16 09:39:49	0	0
Anabaena_variabilis	Avaria_01_05	Avaria_01_05_16Apr08_EARTH_08-03-04	LTQ_1	LC-ISCO-Standard	MS-MSn	2008-04-16 09:37:59	2008-04-16 11:17:30	16971	100
Anabaena_variabilis	Avaria_01_06	Avaria_01_06_16Apr08_EARTH_08-02-01	LTQ_1	LC-ISCO-Standard	MS-MSn	2008-04-16 11:38:48	2008-04-16 13:18:20	16823	100
Anabaena_variabilis	Avaria_01_07	Avaria_01_07_16Apr08_EARTH_08-01-10	LTQ_1	LC-ISCO-Standard	MS-MSn	2008-04-16 15:44:05	2008-04-16 17:23:36	16766	99
Anabaena_variabilis	Avaria_01_08	Avaria_01_08_16Apr08_EARTH_08-03-04	LTQ_1	LC-ISCO-Standard	MS-MSn	2008-04-16 19:34:33	2008-04-16 21:14:04	17038	100
Anabaena_variabilis	Avaria_01_09	Avaria_01_09_16Apr08_EARTH_08-02-01	LTQ_1	LC-ISCO-Standard	MS-MSn	2008-04-16 21:35:22	2008-04-16 23:14:52	16689	99
Anabaena_variabilis	Avaria_01_10	Avaria_01_10_17Apr08_EARTH_08-01-10	LTQ_1	LC-ISCO-Standard	MS-MSn	2008-04-17 01:42:22	2008-04-17 03:21:54	16766	99
Anabaena_variabilis	Avaria_01_11	Avaria_01_11_17Apr08_EARTH_08-03-04	LTQ_1	LC-ISCO-Standard	MS-MSn	2008-04-17 03:47:25	2008-04-17 05:26:57	17411	99
Anabaena_variabilis	Avaria_01_12	Avaria_01_12_17Apr08_EARTH_08-02-01	LTQ_1	LC-ISCO-Standard	MS-MSn	2008-04-17 05:48:14	2008-04-17 07:27:45	18351	99
Anabaena_variabilis	Avaria_01_13	Avaria_01_13_17Apr08_EARTH_08-01-10	LTQ_1	LC-ISCO-Standard	MS-MSn	2008-04-17 09:52:34	2008-04-17 11:32:06	18240	100
Anabaena_variabilis	Avaria_01_14	Avaria_01_14_17Apr08_EARTH_08-03-04	LTQ_1	LC-ISCO-Standard	MS-MSn	2008-04-17 11:56:23	2008-04-17 13:35:54	18317	99
Anabaena_variabilis	Avaria_01_15	Avaria_01_15_17Apr08_EARTH_08-02-01	LTQ_1	LC-ISCO-Standard	MS-MSn	2008-04-17 15:45:45	2008-04-17 17:25:16	18218	100
Anabaena_variabilis	Avaria_01_16	Avaria_01_16_17Apr08_EARTH_08-01-10	LTQ_1	LC-ISCO-Standard	MS-MSn	2008-04-17 19:47:22	2008-04-17 21:26:55	17778	99
Anabaena_variabilis	Avaria_01_17	Avaria_01_17_17Apr08_EARTH_08-03-04	LTQ_1	LC-ISCO-Standard	MS-MSn	2008-04-17 21:53:38	2008-04-17 23:33:10	17641	100
Anabaena_variabilis	Avaria_01_18	Avaria_01_18_17Apr08_EARTH_08-02-01	LTQ_1	LC-ISCO-Standard	MS-MSn	2008-04-17 23:54:27	2008-04-18 01:33:59	17228	99
Anabaena_variabilis	Avaria_01_19	Avaria_01_19_18Apr08_EARTH_08-01-10	LTQ_1	LC-ISCO-Standard	MS-MSn	2008-04-18 04:00:57	2008-04-18 05:40:28	17045	100
Anabaena_variabilis	Avaria_01_20	Avaria_01_20_18Apr08_EARTH_08-03-04	LTQ_1	LC-ISCO-Standard	MS-MSn	2008-04-18 06:06:04	2008-04-18 07:45:33	17039	99
Anabaena_variabilis	Avaria_01_21	Avaria_01_21_18Apr08_EARTH_08-02-01	LTQ_1	LC-ISCO-Standard	MS-MSn	2008-04-18 08:06:53	2008-04-18 09:46:24	16865	100
Anabaena_variabilis	Avaria_01_22	Avaria_01_22_18Apr08_EARTH_08-01-10	LTQ_1	LC-ISCO-Standard	MS-MSn	2008-04-18 13:54:31	2008-04-18 15:34:03	16813	100
Anabaena_variabilis	Avaria_01_23	Avaria_01_23_18Apr08_EARTH_08-03-04	LTQ_1	LC-ISCO-Standard	MS-MSn	2008-04-18 15:55:20	2008-04-18 17:34:52	16895	99
Anabaena_variabilis	Avaria_01_24	Avaria_01_24_18Apr08_EARTH_08-02-01	LTQ_1	LC-ISCO-Standard	MS-MSn	2008-04-18 17:56:09	2008-04-18 19:35:41	16762	99
Anabaena_variabilis	Avaria_01_25	Avaria_01_25_18Apr08_EARTH_08-01-10	LTQ_1	LC-ISCO-Standard	MS-MSn	2008-04-18 21:57:46	2008-04-18 23:37:19	16784	100
Anabaena_variabilis	Avaria_02	Avaria_02_rep1_15Apr08_EARTH_08-02-01	LTQ_1	LC-ISCO-Standard	MS-MSn	2008-04-15 09:16:03	2008-04-15 10:55:33	17806	99
Anabaena_variabilis	Avaria_02_01	Avaria_02_01_17Apr08_EARTH_08-02-01	LTQ_1	LC-ISCO-Standard	MS-MSn	2008-04-24 07:58:08	2008-04-24 09:37:38	16974	99
Anabaena_variabilis	Avaria_02_02	Avaria_02_02_26Apr08_Andromeda_08-02-01	LTQ_1	LC-ISCO-Standard	MS-MSn	2008-04-26 03:24:58	2008-04-26 05:04:28	17216	100
Anabaena_variabilis	Avaria_02_03	Avaria_02_03_26Apr08_Andromeda_07-12-26	LTQ_1	LC-ISCO-Standard	MS-MSn	2008-04-26 20:23:51	2008-04-26 22:03:21	17086	100
Anabaena_variabilis	Avaria_02_04	Avaria_02_04_25Apr08_Andromeda_08-01-10	LTQ_1	LC-ISCO-Standard	MS-MSn	2008-04-26 00:02:27	2008-04-26 01:41:58	16958	99
Anabaena_variabilis	Avaria_02_05	Avaria_02_05_26Apr08_Andromeda_08-03-04	LTQ_1	LC-ISCO-Standard	MS-MSn	2008-04-26 10:16:18	2008-04-26 11:55:50	17094	99
Anabaena_variabilis	Avaria_02_06	Avaria_02_06_26Apr08_Andromeda_08-02-01	LTQ_1	LC-ISCO-Standard	MS-MSn	2008-04-26 11:57:33	2008-04-26 13:37:05	16865	100
Anabaena_variabilis	Avaria_02_07	Avaria_02_07_27Apr08_Andromeda_07-12-26	LTQ_1	LC-ISCO-Standard	MS-MSn	2008-04-27 04:56:40	2008-04-27 06:36:11	17288	100
Anabaena_variabilis	Avaria_02_08	Avaria_02_08_26Apr08_Andromeda_08-01-10	LTQ_1	LC-ISCO-Standard	MS-MSn	2008-04-26 08:35:03	2008-04-26 10:14:35	16920	99
Anabaena_variabilis	Avaria_02_09	Avaria_02_09_26Apr08_Andromeda_08-03-04	LTQ_1	LC-ISCO-Standard	MS-MSn	2008-04-26 17:01:20	2008-04-26 18:40:51	17260	99
Anabaena_variabilis	Avaria_02_10	Avaria_02_10_26Apr08_Andromeda_08-02-01	LTQ_1	LC-ISCO-Standard	MS-MSn	2008-04-26 18:42:35	2008-04-26 20:22:07	17080	100
Anabaena_variabilis	Avaria_02_11	Avaria_02_11_27Apr08_Andromeda_07-12-26	LTQ_1	LC-ISCO-Standard	MS-MSn	2008-04-27 11:41:42	2008-04-27 13:21:14	17250	100
Anabaena_variabilis	Avaria_02_12	Avaria_02_12_26Apr08_Andromeda_08-01-10	LTQ_1	LC-ISCO-Standard	MS-MSn	2008-04-26 15:20:04	2008-04-26 16:59:35	18229	99
Anabaena_variabilis	Avaria_02_13	Avaria_02_13_27Apr08_Andromeda_08-03-04	LTQ_1	LC-ISCO-Standard	MS-MSn	2008-04-27 01:34:22	2008-04-27 03:13:53	18332	99
Anabaena_variabilis	Avaria_02_14	Avaria_02_14_27Apr08_Andromeda_08-02-01	LTQ_1	LC-ISCO-Standard	MS-MSn	2008-04-27 03:15:24	2008-04-27 04:54:54	17866	99
Anabaena_variabilis	Avaria_02_15	Avaria_02_15_27Apr08_Andromeda_07-12-26	LTQ_1	LC-ISCO-Standard	MS-MSn	2008-04-27 20:14:55	2008-04-27 21:54:26	17962	100
Anabaena_variabilis	Avaria_02_16	Avaria_02_16_26Apr08_Andromeda_08-01-10	LTQ_1	LC-ISCO-Standard	MS-MSn	2008-04-26 22:05:06	2008-04-26 23:44:38	17723	99
Anabaena_variabilis	Avaria_02_17	Avaria_02_17_27Apr08_Andromeda_08-03-04	LTQ_1	LC-ISCO-Standard	MS-MSn	2008-04-27 08:19:11	2008-04-27 09:58:43	17403	99
Anabaena_variabilis	Avaria_02_18	Avaria_02_18_27Apr08_Andromeda_08-02-01	LTQ_1	LC-ISCO-Standard	MS-MSn	2008-04-27 10:00:26	2008-04-27 11:39:58	17032	99
Anabaena_variabilis	Avaria_02_19	Avaria_02_19_28Apr08_Andromeda_07-12-26	LTQ_1	LC-ISCO-Standard	MS-MSn	2008-04-28 02:59:43	2008-04-28 04:39:14	16967	100
Anabaena_variabilis	Avaria_02_20	Avaria_02_20_27Apr08_Andromeda_08-01-10	LTQ_1	LC-ISCO-Standard	MS-MSn	2008-04-27 06:37:55	2008-04-27 08:17:27	16920	100
Anabaena_variabilis	Avaria_02_21	Avaria_02_21_27Apr08_Andromeda_08-03-04	LTQ_1	LC-ISCO-Standard	MS-MSn	2008-04-27 15:04:12	2008-04-27 16:43:42	16879	99
Anabaena_variabilis	Avaria_02_22	Avaria_02_22_27Apr08_Andromeda_08-02-01	LTQ_1	LC-ISCO-Standard	MS-MSn	2008-04-27 16:45:28	2008-04-27 18:24:59	16808	99
Anabaena_variabilis	Avaria_02_23	Avaria_02_23_28Apr08_Andromeda_07-12-26	LTQ_1	LC-ISCO-Standard	MS-MSn	2008-04-28 09:44:45	2008-04-28 11:24:15	16844	100
Anabaena_variabilis	Avaria_02_24	Avaria_02_24_27Apr08_Andromeda_08-01-10	LTQ_1	LC-ISCO-Standard	MS-MSn	2008-04-27 13:22:57	2008-04-27 15:02:27	16869	100
Anabaena_variabilis	Avaria_02_25	Avaria_02_25_27Apr08_Andromeda_08-03-04	LTQ_1	LC-ISCO-Standard	MS-MSn	2008-04-27 23:37:12	2008-04-28 01:16:41	16875	99
Anabaena_variabilis	Avaria_03	Avaria_03_rep1_15Apr08_EARTH_08-03-04	LTQ_1	LC-ISCO-Standard	MS-MSn	2008-04-15 15:29:35	2008-04-15 17:09:04	17338	100
Anabaena_variabilis	Avaria_03_01	Avaria_03_01_28Apr08_Earth_07-12-26	LTQ_1	LC-ISCO-Standard	MS-MSn	2008-05-01 11:32:46	2008-05-01 13:12:19	17128	100
Anabaena_variabilis	Avaria_03_02	Avaria_03_02_28Apr08_Earth_08-01-10	LTQ_1	LC-ISCO-Standard	MS-MSn	2008-05-01 13:14:02	2008-05-01 14:53:32	17538	99
Anabaena_variabilis	Avaria_03_03	Avaria_03_03_1May08_Earth_08-02-01	LTQ_1	LC-ISCO-Standard	MS-MSn	2008-05-02 06:59:44	2008-05-02 08:39:17	17062	100
Anabaena_variabilis	Avaria_03_03	Avaria_03_03_28Apr08_Earth_08-03-04	LTQ_1	LC-ISCO-Standard	MS-MSn	2008-05-01 08:10:06	2008-05-01 09:49:38	18271	99
Anabaena_variabilis	Avaria_03_04	Avaria_03_04_1May08_Earth_08-01-10	LTQ_1	LC-ISCO-Standard	MS-MSn	2008-05-02 03:37:04	2008-05-02 05:16:34	17837	99
Anabaena_variabilis	Avaria_03_05	Avaria_03_05_1May08_Earth_08-03-04	LTQ_1	LC-ISCO-Standard	MS-MSn	2008-05-02 05:18:29	2008-05-02 06:57:58	22522	99
Anabaena_variabilis	Avaria_03_06	Avaria_03_06_1May08_Earth_08-02-01	LTQ_1	LC-ISCO-Standard	MS-MSn	2008-05-02 15:32:10	2008-05-02 17:11:42	17415	99
Anabaena_variabilis	Avaria_03_07	Avaria_03_07_1May08_Earth_07-12-26	LTQ_1	LC-ISCO-Standard	MS-MSn	2008-05-02 01:55:48	2008-05-02 03:35:18	17226	100
Anabaena_variabilis	Avaria_03_08	Avaria_03_08_1May08_Earth_08-01-10	LTQ_1	LC-ISCO-Standard	MS-MSn	2008-05-02 12:09:29	2008-05-02 13:48:59	18012	99
Anabaena_variabilis	Avaria_03_09	Avaria_03_09_1May08_Earth_08-03-04	LTQ_1	LC-ISCO-Standard	MS-MSn	2008-05-02 13:50:54	2008-05-02 15:30:23	20450	100
Anabaena_variabilis	Avaria_03_10	Avaria_03_10_1May08_Earth_08-02-01	LTQ_1	LC-ISCO-Standard	MS-MSn	2008-05-02 22:17:30	2008-05-02 23:57:01	17675	100
Anabaena_variabilis	Avaria_03_11	Avaria_03_11_1May08_Earth_07-12-26	LTQ_1	LC-ISCO-Standard	MS-MSn	2008-05-02 10:28:28	2008-05-02 12:07:57	17076	99
Anabaena_variabilis	Avaria_03_12	Avaria_03_12_1May08_Earth_08-01-10	LTQ_1	LC-ISCO-Standard	MS-MSn	2008-05-02 18:54:50	2008-05-02 20:34:21	17558	100
Anabaena_variabilis	Avaria_03_13	Avaria_03_13_1May08_Earth_08-03-04	LTQ_1	LC-ISCO-Standard	MS-MSn	2008-05-02 20:36:14	2008-05-02 22:15:44	17565	99
Anabaena_variabilis	Avaria_03_14	Avaria_03_14_1May08_Earth_08-02-01	LTQ_1	LC-ISCO-Standard	MS-MSn	2008-05-03 06:50:37	2008-05-03 08:30:07	17179	100
Anabaena_variabilis	Avaria_03_15	Avaria_03_15_1May08_Earth_07-12-26	LTQ_1	LC-ISCO-Standard	MS-MSn	2008-05-02 17:13:35	2008-05-02 18:53:05	17309	100
Anabaena_variabilis	Avaria_03_16	Avaria_03_16_1May08_Earth_08-01-10	LTQ_1	LC-ISCO-Standard	MS-MSn	2008-05-03 01:40:10	2008-05-03 03:19:41	16934	99
Anabaena_variabilis	Avaria_03_17	Avaria_03_17_1May08_Earth_08-03-04	LTQ_1	LC-ISCO-Standard	MS-MSn	2008-05-03 05:09:35	2008-05-03 06:49:06	17241	100
Anabaena_variabilis	Avaria_03_18	Avaria_03_18_1May08_Earth_08-02-01	LTQ_1	LC-ISCO-Standard	MS-MSn	2008-05-03 13:35:58	2008-05-03 15:15:28	16743	100
Anabaena_variabilis	Avaria_03_19	Avaria_03_19_1May08_Earth_07-12-26	LTQ_1	LC-ISCO-Standard	MS-MSn	2008-05-02 23:58:55	2008-05-03 01:38:25	16867	100
Anabaena_variabilis	Avaria_03_20	Avaria_03_20_1May08_Earth_08-01-10	LTQ_1	LC-ISCO-Standard	MS-MSn	2008-05-03 10:13:16	2008-05-03 11:52:47	17276	99
Anabaena_variabilis	Avaria_03_21	Avaria_03_21_1May08_Earth_08-03-04	LTQ_1	LC-ISCO-Standard	MS-MSn	2008-05-03 11:54:42	2008-05-03 13:34:11	20397	100
Anabaena_variabilis	Avaria_03_22	Avaria_03_22_1May08_Earth_08-02-01	LTQ_1	LC-ISCO-Standard	MS-MSn	2008-05-03 20:21:19	2008-05-03 22:00:48	17054	99
Anabaena_variabilis	Avaria_03_23	Avaria_03_23_1May08_Earth_07-12-26	LTQ_1	LC-ISCO-Standard	MS-MSn	2008-05-03 08:32:01	2008-05-03 10:11:34	17353	99
Anabaena_variabilis	Avaria_03_24	Avaria_03_24_1May08_Earth_08-01-10	LTQ_1	LC-ISCO-Standard	MS-MSn	2008-05-03 16:58:39	2008-05-03 18:38:09	17476	100
Anabaena_variabilis	Avaria_03_25	Avaria_03_25_1May08_Earth_08-03-04	LTQ_1	LC-ISCO-Standard	MS-MSn	2008-05-03 18:40:04	2008-05-03 20:19:33	23780	99
Anabaena_variabilis	Avaria_Het_01	Avaria_Het_01_OrbRep1_16Apr08_Draco_08-02-03	LTQ_Orb_1	LC-ISCO-Standard	HMS-MSn	2008-04-17 06:32:11	2008-04-17 08:11:43	14742	99
Anabaena_variabilis	Avaria_Het_01	Avaria_Het_01_OrbRep2_16Apr08_Draco_08-02-03	LTQ_Orb_1	LC-ISCO-Standard	HMS-MSn	2008-04-17 13:52:49	2008-04-17 15:32:19	14812	100
Anabaena_variabilis	Avaria_Het_01	Avaria_Het_01_OrbRep3_16Apr08_Draco_08-02-03	LTQ_Orb_1	LC-ISCO-Standard	HMS-MSn	2008-04-17 22:56:27	2008-04-18 00:35:58	14781	99
Anabaena_variabilis	Avaria_Het_01	Avaria_Het_01_rep1_15Apr08_EARTH_08-03-04	LTQ_1	LC-ISCO-Standard	MS-MSn	2008-04-15 07:15:11	2008-04-15 08:54:42	18043	99
Anabaena_variabilis	Avaria_Het_01_01	Avaria_Het_01_01_18Apr08_EARTH_08-03-04	LTQ_1	LC-ISCO-Standard	MS-MSn	2008-04-18 23:58:42	2008-04-19 01:38:13	16931	100
Anabaena_variabilis	Avaria_Het_01_02	Avaria_Het_01_02_19Apr08_EARTH_08-02-01	LTQ_1	LC-ISCO-Standard	MS-MSn	2008-04-19 01:59:30	2008-04-19 03:38:59	16743	99
Anabaena_variabilis	Avaria_Het_01_03	Avaria_Het_01_03_19Apr08_EARTH_08-01-10	LTQ_1	LC-ISCO-Standard	MS-MSn	2008-04-19 07:44:32	2008-04-19 09:24:01	16711	100
Anabaena_variabilis	Avaria_Het_01_04	Avaria_Het_01_04_19Apr08_EARTH_08-03-04	LTQ_1	LC-ISCO-Standard	MS-MSn	2008-04-19 09:45:21	2008-04-19 11:24:51	17048	99
Anabaena_variabilis	Avaria_Het_01_05	Avaria_Het_01_05_19Apr08_EARTH_08-02-01	LTQ_1	LC-ISCO-Standard	MS-MSn	2008-04-19 11:46:10	2008-04-19 13:25:41	16771	99
Anabaena_variabilis	Avaria_Het_01_06	Avaria_Het_01_06_19Apr08_EARTH_08-01-10	LTQ_1	LC-ISCO-Standard	MS-MSn	2008-04-19 15:47:47	2008-04-19 17:27:19	16766	100
Anabaena_variabilis	Avaria_Het_01_07	Avaria_Het_01_07_19Apr08_EARTH_08-03-04	LTQ_1	LC-ISCO-Standard	MS-MSn	2008-04-19 17:48:38	2008-04-19 19:28:09	17090	100
Anabaena_variabilis	Avaria_Het_01_08	Avaria_Het_01_08_19Apr08_EARTH_08-02-01	LTQ_1	LC-ISCO-Standard	MS-MSn	2008-04-19 19:49:27	2008-04-19 21:28:58	16736	99
Anabaena_variabilis	Avaria_Het_01_09	Avaria_Het_01_09_19Apr08_EARTH_08-01-10	LTQ_1	LC-ISCO-Standard	MS-MSn	2008-04-19 23:51:03	2008-04-20 01:30:34	16777	99
Anabaena_variabilis	Avaria_Het_01_10	Avaria_Het_01_10_20Apr08_EARTH_08-03-04	LTQ_1	LC-ISCO-Standard	MS-MSn	2008-04-20 03:35:24	2008-04-20 05:14:55	17206	99
Anabaena_variabilis	Avaria_Het_01_11	Avaria_Het_01_11_20Apr08_EARTH_08-02-01	LTQ_1	LC-ISCO-Standard	MS-MSn	2008-04-20 05:36:14	2008-04-20 07:15:46	17349	99
Anabaena_variabilis	Avaria_Het_01_12	Avaria_Het_01_12_20Apr08_EARTH_08-01-10	LTQ_1	LC-ISCO-Standard	MS-MSn	2008-04-20 09:37:50	2008-04-20 11:17:23	18427	100
Anabaena_variabilis	Avaria_Het_01_13	Avaria_Het_01_13_20Apr08_EARTH_08-03-04	LTQ_1	LC-ISCO-Standard	MS-MSn	2008-04-20 11:38:38	2008-04-20 13:18:07	18625	100
Anabaena_variabilis	Avaria_Het_01_14	Avaria_Het_01_14_20Apr08_EARTH_08-02-01	LTQ_1	LC-ISCO-Standard	MS-MSn	2008-04-20 13:39:27	2008-04-20 15:18:57	18284	99
Anabaena_variabilis	Avaria_Het_01_15	Avaria_Het_01_15_25Apr08_Andromeda_08-03-04	LTQ_1	LC-ISCO-Standard	MS-MSn	2008-04-25 18:58:42	2008-04-25 20:38:15	17778	100
Anabaena_variabilis	Avaria_Het_01_16	Avaria_Het_01_16_20Apr08_EARTH_08-01-10	LTQ_1	LC-ISCO-Standard	MS-MSn	2008-04-20 17:41:05	2008-04-20 19:20:35	17767	99
Anabaena_variabilis	Avaria_Het_01_17	Avaria_Het_01_17_20Apr08_EARTH_08-03-04	LTQ_1	LC-ISCO-Standard	MS-MSn	2008-04-20 19:41:53	2008-04-20 21:21:26	17654	100
Anabaena_variabilis	Avaria_Het_01_18	Avaria_Het_01_18_20Apr08_EARTH_08-02-01	LTQ_1	LC-ISCO-Standard	MS-MSn	2008-04-20 23:26:16	2008-04-21 01:05:46	17316	99
Anabaena_variabilis	Avaria_Het_01_19	Avaria_Het_01_19_25Apr08_Andromeda_08-02-01	LTQ_1	LC-ISCO-Standard	MS-MSn	2008-04-25 20:39:57	2008-04-25 22:19:29	16964	100
Anabaena_variabilis	Avaria_Het_01_20	Avaria_Het_01_20_21Apr08_EARTH_08-01-10	LTQ_1	LC-ISCO-Standard	MS-MSn	2008-04-21 03:27:53	2008-04-21 05:07:23	16953	100
Anabaena_variabilis	Avaria_Het_01_21	Avaria_Het_01_21_21Apr08_EARTH_08-03-04	LTQ_1	LC-ISCO-Standard	MS-MSn	2008-04-21 05:28:41	2008-04-21 07:08:12	16917	100
Anabaena_variabilis	Avaria_Het_01_22	Avaria_Het_01_22_21Apr08_EARTH_08-02-01	LTQ_1	LC-ISCO-Standard	MS-MSn	2008-04-21 07:29:30	2008-04-21 09:09:01	16909	100
Anabaena_variabilis	Avaria_Het_01_23	Avaria_Het_01_23_25Apr08_Andromeda_08-01-10	LTQ_1	LC-ISCO-Standard	MS-MSn	2008-04-25 17:17:26	2008-04-25 18:56:57	16755	99
Anabaena_variabilis	Avaria_Het_01_24	Avaria_Het_01_24_26Apr08_Andromeda_08-03-04	LTQ_1	LC-ISCO-Standard	MS-MSn	2008-04-26 01:43:42	2008-04-26 03:23:12	16888	100
Anabaena_variabilis	Avaria_Het_01_24	Avaria_Het_01_24_28Apr08_Earth_08-01-10	LTQ_1	LC-ISCO-Standard	MS-MSn	2008-04-29 17:07:06	2008-04-29 18:46:37	16891	99
Anabaena_variabilis	Avaria_Het_01_25	Avaria_Het_01_25_17Apr08_EARTH_08-03-04	LTQ_1	LC-ISCO-Standard	MS-MSn	2008-04-24 06:16:53	2008-04-24 07:56:23	16754	100
Anabaena_variabilis	Avaria_Het_02	Avaria_Het_02_rep1_15Apr08_EARTH_08-01-10	LTQ_1	LC-ISCO-Standard	MS-MSn	2008-04-15 13:24:17	2008-04-15 15:03:48	17514	99
Anabaena_variabilis	Avaria_Het_02_01	Avaria_Het_02_01_28Apr08_Andromeda_08-02-01	LTQ_1	LC-ISCO-Standard	MS-MSn	2008-04-28 01:18:28	2008-04-28 02:57:58	17379	99
Anabaena_variabilis	Avaria_Het_02_02	Avaria_Het_02_02_28Apr08_Earth_07-12-26	LTQ_1	LC-ISCO-Standard	MS-MSn	2008-04-29 15:25:50	2008-04-29 17:05:20	16865	100
Anabaena_variabilis	Avaria_Het_02_03	Avaria_Het_02_03_27Apr08_Andromeda_08-01-10	LTQ_1	LC-ISCO-Standard	MS-MSn	2008-04-27 21:55:57	2008-04-27 23:35:28	17340	100
Anabaena_variabilis	Avaria_Het_02_03	Avaria_Het_02_03_28Apr08_Earth_08-01-10	LTQ_1	LC-ISCO-Standard	MS-MSn	2008-04-29 23:52:08	2008-04-30 01:31:39	16995	99
Anabaena_variabilis	Avaria_Het_02_04	Avaria_Het_02_04_28Apr08_Andromeda_08-03-04	LTQ_1	LC-ISCO-Standard	MS-MSn	2008-04-28 06:22:15	2008-04-28 08:01:46	16988	99
Anabaena_variabilis	Avaria_Het_02_05	Avaria_Het_02_05_28Apr08_Andromeda_08-02-01	LTQ_1	LC-ISCO-Standard	MS-MSn	2008-04-28 08:03:30	2008-04-28 09:43:03	17614	100
Anabaena_variabilis	Avaria_Het_02_05	Avaria_Het_02_05_28Apr08_Earth_08-02-01	LTQ_1	LC-ISCO-Standard	MS-MSn	2008-04-29 20:29:37	2008-04-29 22:09:10	16883	100
Anabaena_variabilis	Avaria_Het_02_06	Avaria_Het_02_06_28Apr08_Earth_07-12-26	LTQ_1	LC-ISCO-Standard	MS-MSn	2008-04-29 22:10:52	2008-04-29 23:50:22	16936	100
Anabaena_variabilis	Avaria_Het_02_07	Avaria_Het_02_07_28Apr08_Andromeda_08-01-10	LTQ_1	LC-ISCO-Standard	MS-MSn	2008-04-28 04:40:59	2008-04-28 06:20:31	16909	100
Anabaena_variabilis	Avaria_Het_02_08	Avaria_Het_02_08_28Apr08_Earth_08-03-04	LTQ_1	LC-ISCO-Standard	MS-MSn	2008-04-29 18:48:21	2008-04-29 20:27:51	16936	99
Anabaena_variabilis	Avaria_Het_02_09	Avaria_Het_02_09_28Apr08_Earth_08-02-01	LTQ_1	LC-ISCO-Standard	MS-MSn	2008-04-30 05:02:41	2008-04-30 06:42:11	17131	100
Anabaena_variabilis	Avaria_Het_02_10	Avaria_Het_02_10_28Apr08_Earth_07-12-26	LTQ_1	LC-ISCO-Standard	MS-MSn	2008-04-30 06:43:57	2008-04-30 08:23:27	17109	100
Anabaena_variabilis	Avaria_Het_02_11	Avaria_Het_02_11_28Apr08_Earth_08-01-10	LTQ_1	LC-ISCO-Standard	MS-MSn	2008-04-30 08:25:12	2008-04-30 10:04:44	17135	99
Anabaena_variabilis	Avaria_Het_02_12	Avaria_Het_02_12_28Apr08_Earth_08-03-04	LTQ_1	LC-ISCO-Standard	MS-MSn	2008-04-30 03:21:39	2008-04-30 05:01:09	17334	100
Anabaena_variabilis	Avaria_Het_02_13	Avaria_Het_02_13_28Apr08_Earth_08-02-01	LTQ_1	LC-ISCO-Standard	MS-MSn	2008-04-30 11:47:44	2008-04-30 13:27:16	17822	100
Anabaena_variabilis	Avaria_Het_02_14	Avaria_Het_02_14_28Apr08_Earth_07-12-26	LTQ_1	LC-ISCO-Standard	MS-MSn	2008-04-30 13:29:06	2008-04-30 15:08:36	17674	99
Anabaena_variabilis	Avaria_Het_02_15	Avaria_Het_02_15_28Apr08_Earth_08-01-10	LTQ_1	LC-ISCO-Standard	MS-MSn	2008-04-30 15:10:21	2008-04-30 16:49:54	17468	99
Anabaena_variabilis	Avaria_Het_02_16	Avaria_Het_02_16_28Apr08_Earth_08-03-04	LTQ_1	LC-ISCO-Standard	MS-MSn	2008-04-30 10:06:28	2008-04-30 11:46:00	17921	100
Anabaena_variabilis	Avaria_Het_02_17	Avaria_Het_02_17_28Apr08_Earth_08-02-01	LTQ_1	LC-ISCO-Standard	MS-MSn	2008-04-30 18:32:58	2008-04-30 20:12:28	17407	100
Anabaena_variabilis	Avaria_Het_02_18	Avaria_Het_02_18_28Apr08_Earth_07-12-26	LTQ_1	LC-ISCO-Standard	MS-MSn	2008-04-30 22:02:23	2008-04-30 23:41:53	17115	99
Anabaena_variabilis	Avaria_Het_02_19	Avaria_Het_02_19_28Apr08_Earth_08-01-10	LTQ_1	LC-ISCO-Standard	MS-MSn	2008-04-30 23:43:24	2008-05-01 01:22:56	16981	99
Anabaena_variabilis	Avaria_Het_02_20	Avaria_Het_02_20_28Apr08_Earth_08-03-04	LTQ_1	LC-ISCO-Standard	MS-MSn	2008-04-30 16:51:43	2008-04-30 18:31:13	17076	100
Anabaena_variabilis	Avaria_Het_02_21	Avaria_Het_02_21_28Apr08_Earth_08-02-01	LTQ_1	LC-ISCO-Standard	MS-MSn	2008-05-01 03:06:03	2008-05-01 04:45:35	16934	99
Anabaena_variabilis	Avaria_Het_02_22	Avaria_Het_02_22_28Apr08_Earth_07-12-26	LTQ_1	LC-ISCO-Standard	MS-MSn	2008-05-01 04:47:27	2008-05-01 06:26:59	16917	99
Anabaena_variabilis	Avaria_Het_02_23	Avaria_Het_02_23_28Apr08_Earth_08-01-10	LTQ_1	LC-ISCO-Standard	MS-MSn	2008-05-01 06:28:43	2008-05-01 08:08:15	16979	100
Anabaena_variabilis	Avaria_Het_02_24	Avaria_Het_02_24_1May08_Earth_08-01-10	LTQ_1	LC-ISCO-Standard	MS-MSn	2008-05-01 20:51:43	2008-05-01 22:31:12	17263	100
Anabaena_variabilis	Avaria_Het_02_24	Avaria_Het_02_24_28Apr08_Earth_08-03-04	LTQ_1	LC-ISCO-Standard	MS-MSn	2008-05-01 01:24:47	2008-05-01 03:04:18	17346	100
Anabaena_variabilis	Avaria_Het_02_25	Avaria_Het_02_25_1May08_Earth_08-02-01	LTQ_1	LC-ISCO-Standard	MS-MSn	2008-05-02 00:14:24	2008-05-02 01:53:57	16740	99
Anabaena_variabilis	Avaria_Het_02_25	Avaria_Het_02_25_28Apr08_Earth_08-02-01	LTQ_1	LC-ISCO-Standard	MS-MSn	2008-05-01 09:51:22	2008-05-01 11:30:52	16985	99
Anabaena_variabilis	Avaria_Het_03	Avaria_Het_03_rep1_15Apr08_EARTH_08-02-01	LTQ_1	LC-ISCO-Standard	MS-MSn	2008-04-15 17:30:24	2008-04-15 19:09:54	17569	99
Anabaena_variabilis	Avaria_Het_03_01	Avaria_Het_03_01_1May08_Earth_08-02-01	LTQ_1	LC-ISCO-Standard	MS-MSn	2008-05-04 04:54:22	2008-05-04 06:33:52	17219	99
Anabaena_variabilis	Avaria_Het_03_02	Avaria_Het_03_02_1May08_Earth_07-12-26	LTQ_1	LC-ISCO-Standard	MS-MSn	2008-05-03 15:17:24	2008-05-03 16:56:54	17338	99
Anabaena_variabilis	Avaria_Het_03_03	Avaria_Het_03_03_1May08_Earth_08-01-10	LTQ_1	LC-ISCO-Standard	MS-MSn	2008-05-04 01:31:39	2008-05-04 03:11:10	17111	100
Anabaena_variabilis	Avaria_Het_03_04	Avaria_Het_03_04_1May08_Earth_08-03-04	LTQ_1	LC-ISCO-Standard	MS-MSn	2008-05-04 03:13:06	2008-05-04 04:52:36	20709	99
Anabaena_variabilis	Avaria_Het_03_05	Avaria_Het_03_05_1May08_Earth_08-02-01	LTQ_1	LC-ISCO-Standard	MS-MSn	2008-05-04 11:39:48	2008-05-04 13:19:17	16968	100
Anabaena_variabilis	Avaria_Het_03_06	Avaria_Het_03_06_1May08_Earth_07-12-26	LTQ_1	LC-ISCO-Standard	MS-MSn	2008-05-03 23:50:38	2008-05-04 01:30:09	16884	100
Anabaena_variabilis	Avaria_Het_03_07	Avaria_Het_03_07_1May08_Earth_08-01-10	LTQ_1	LC-ISCO-Standard	MS-MSn	2008-05-04 08:17:06	2008-05-04 09:56:35	18044	99
Anabaena_variabilis	Avaria_Het_03_08	Avaria_Het_03_08_1May08_Earth_08-03-04	LTQ_1	LC-ISCO-Standard	MS-MSn	2008-05-04 09:58:33	2008-05-04 11:38:03	20878	100
Anabaena_variabilis	Avaria_Het_03_09	Avaria_Het_03_09_1May08_Earth_08-02-01	LTQ_1	LC-ISCO-Standard	MS-MSn	2008-05-04 20:12:47	2008-05-04 21:52:17	17456	100
Anabaena_variabilis	Avaria_Het_03_10	Avaria_Het_03_10_1May08_Earth_07-12-26	LTQ_1	LC-ISCO-Standard	MS-MSn	2008-05-04 06:35:50	2008-05-04 08:15:20	17217	100
Anabaena_variabilis	Avaria_Het_03_11	Avaria_Het_03_11_1May08_Earth_08-01-10	LTQ_1	LC-ISCO-Standard	MS-MSn	2008-05-04 15:02:29	2008-05-04 16:41:59	17540	99
Anabaena_variabilis	Avaria_Het_03_12	Avaria_Het_03_12_1May08_Earth_08-03-04	LTQ_1	LC-ISCO-Standard	MS-MSn	2008-05-04 18:31:45	2008-05-04 20:11:16	17723	100
Anabaena_variabilis	Avaria_Het_03_13	Avaria_Het_03_13_1May08_Earth_08-02-01	LTQ_1	LC-ISCO-Standard	MS-MSn	2008-05-05 02:58:10	2008-05-05 04:37:42	17679	99
Anabaena_variabilis	Avaria_Het_03_14	Avaria_Het_03_14_1May08_Earth_07-12-26	LTQ_1	LC-ISCO-Standard	MS-MSn	2008-05-04 13:21:14	2008-05-04 15:00:45	17504	99
Anabaena_variabilis	Avaria_Het_03_15	Avaria_Het_03_15_1May08_Earth_08-01-10	LTQ_1	LC-ISCO-Standard	MS-MSn	2008-05-04 23:35:28	2008-05-05 01:14:59	17107	99
Anabaena_variabilis	Avaria_Het_03_16	Avaria_Het_03_16_1May08_Earth_08-03-04	LTQ_1	LC-ISCO-Standard	MS-MSn	2008-05-05 01:16:55	2008-05-05 02:56:25	17125	100
Anabaena_variabilis	Avaria_Het_03_17	Avaria_Het_03_17_1May08_Earth_08-02-01	LTQ_1	LC-ISCO-Standard	MS-MSn	2008-05-05 21:14:58	2008-05-05 22:54:29	17505	100
Anabaena_variabilis	Avaria_Het_03_17	Avaria_Het_03_17_7May08_Earth_07-12-26	LTQ_1	LC-ISCO-Standard	MS-MSn	2008-05-07 12:04:42	2008-05-07 13:44:15	16879	100
Anabaena_variabilis	Avaria_Het_03_18	Avaria_Het_03_18_1May08_Earth_07-12-26	LTQ_1	LC-ISCO-Standard	MS-MSn	2008-05-04 21:54:13	2008-05-04 23:33:43	16721	99
Anabaena_variabilis	Avaria_Het_03_19	Avaria_Het_03_19_1May08_Earth_08-01-10	LTQ_1	LC-ISCO-Standard	MS-MSn	2008-05-05 16:03:53	2008-05-05 17:43:24	16815	100
Anabaena_variabilis	Avaria_Het_03_20	Avaria_Het_03_20_1May08_Earth_08-02-01	LTQ_1	LC-ISCO-Standard	MS-MSn	2008-05-06 03:59:56	2008-05-06 05:39:26	16885	100
Anabaena_variabilis	Avaria_Het_03_20	Avaria_Het_03_20_7May08_Earth_08-01-10	LTQ_1	LC-ISCO-Standard	MS-MSn	2008-05-07 15:34:26	2008-05-07 17:13:56	16593	99
Anabaena_variabilis	Avaria_Het_03_21	Avaria_Het_03_21_1May08_Earth_08-03-04	LTQ_1	LC-ISCO-Standard	MS-MSn	2008-05-05 17:45:19	2008-05-05 19:24:48	17791	99
Anabaena_variabilis	Avaria_Het_03_21	Avaria_Het_03_21_7May08_Earth_08-03-04	LTQ_1	LC-ISCO-Standard	MS-MSn	2008-05-07 17:15:28	2008-05-07 18:54:57	16889	99
Anabaena_variabilis	Avaria_Het_03_22	Avaria_Het_03_22_1May08_Earth_07-12-26	LTQ_1	LC-ISCO-Standard	MS-MSn	2008-05-05 14:22:52	2008-05-05 16:02:24	16630	100
Anabaena_variabilis	Avaria_Het_03_22	Avaria_Het_03_22_7May08_Earth_08-02-01	LTQ_1	LC-ISCO-Standard	MS-MSn	2008-05-07 18:56:43	2008-05-07 20:36:16	16657	100
Anabaena_variabilis	Avaria_Het_03_23	Avaria_Het_03_23_1May08_Earth_08-01-10	LTQ_1	LC-ISCO-Standard	MS-MSn	2008-05-06 00:37:14	2008-05-06 02:16:45	18434	99
Anabaena_variabilis	Avaria_Het_03_23	Avaria_Het_03_23_7May08_Earth_07-12-26	LTQ_1	LC-ISCO-Standard	MS-MSn	2008-05-07 20:38:10	2008-05-07 22:17:42	16761	99
Anabaena_variabilis	Avaria_Het_03_24	Avaria_Het_03_24_1May08_Earth_07-12-26	LTQ_1	LC-ISCO-Standard	MS-MSn	2008-05-05 22:55:59	2008-05-06 00:35:31	17402	100
Anabaena_variabilis	Avaria_Het_03_24	Avaria_Het_03_24_7May08_Earth_08-01-10	LTQ_1	LC-ISCO-Standard	MS-MSn	2008-05-07 22:19:25	2008-05-07 23:58:56	18411	99
Anabaena_variabilis	Avaria_Het_03_25	Avaria_Het_03_25_1May08_Earth_08-03-04	LTQ_1	LC-ISCO-Standard	MS-MSn	2008-05-06 02:18:41	2008-05-06 03:58:10	22652	100
Anabaena_variabilis	Avaria_Het_03_25	Avaria_Het_03_25_7May08_Earth_08-03-04	LTQ_1	LC-ISCO-Standard	MS-MSn	2008-05-08 00:00:49	2008-05-08 01:40:21	18725	100
Anabaena_variabilis	Re_Avaria_01	Re_Avaria_01_VorbiA_3Sep09_Falcon_09-07-43	VOrbiETD01	LC-ISCO-Formic_100minute	HMS-MSn	2009-09-05 02:47:17	2009-09-05 04:26:18	25313	99
Anabaena_variabilis	Re_Avaria_01	Re_Avaria_01_VorbiB_3Sep09_Falcon_09-07-41	VOrbiETD01	LC-ISCO-Formic_100minute	HMS-MSn	2009-09-04 23:17:41	2009-09-05 00:56:44	25486	99
Anabaena_variabilis	Re_Avaria_01	Re_Avaria_01_VorbiC_3Sep09_Falcon_09-07-43	VOrbiETD01	LC-ISCO-Formic_100minute	HMS-MSn	2009-09-06 19:52:33	2009-09-06 21:31:33	25214	99
Anabaena_variabilis	Re_Avaria_01_01	Re_Avaria_01_01_11Sep09_Sphinx_09-08-11	LTQ_2	LC-ISCO-Formic_100minute	MS-MSn	2009-09-11 18:17:23	2009-09-11 19:57:23	16761	100
Anabaena_variabilis	Re_Avaria_01_02	Re_Avaria_01_02_11Sep09_Sphinx_09-08-12	LTQ_2	LC-ISCO-Formic_100minute	MS-MSn	2009-09-11 19:58:18	2009-09-11 21:38:19	16926	100
Anabaena_variabilis	Re_Avaria_01_03	Re_Avaria_01_03_11Sep09_Sphinx_09-08-13	LTQ_2	LC-ISCO-Formic_100minute	MS-MSn	2009-09-11 21:39:15	2009-09-11 23:19:17	16739	100
Anabaena_variabilis	Re_Avaria_01_04	Re_Avaria_01_04_11Sep09_Sphinx_09-08-14	LTQ_2	LC-ISCO-Formic_100minute	MS-MSn	2009-09-11 23:20:12	2009-09-12 01:00:14	16699	100
Anabaena_variabilis	Re_Avaria_01_05	Re_Avaria_01_05_11Sep09_Sphinx_09-08-11	LTQ_2	LC-ISCO-Formic_100minute	MS-MSn	2009-09-12 01:01:09	2009-09-12 02:41:11	16633	100
Anabaena_variabilis	Re_Avaria_01_06	Re_Avaria_01_06_11Sep09_Sphinx_09-08-12	LTQ_2	LC-ISCO-Formic_100minute	MS-MSn	2009-09-12 02:42:06	2009-09-12 04:22:06	16544	100
Anabaena_variabilis	Re_Avaria_01_07	Re_Avaria_01_07_11Sep09_Sphinx_09-08-13	LTQ_2	LC-ISCO-Formic_100minute	MS-MSn	2009-09-12 04:23:04	2009-09-12 06:03:04	16858	100
Anabaena_variabilis	Re_Avaria_01_08	Re_Avaria_01_08_11Sep09_Sphinx_09-08-14	LTQ_2	LC-ISCO-Formic_100minute	MS-MSn	2009-09-12 06:04:01	2009-09-12 07:44:01	18544	100
Anabaena_variabilis	Re_Avaria_01_09	Re_Avaria_01_09_11Sep09_Sphinx_09-08-11	LTQ_2	LC-ISCO-Formic_100minute	MS-MSn	2009-09-12 07:44:58	2009-09-12 09:24:57	20313	100
Anabaena_variabilis	Re_Avaria_01_10	Re_Avaria_01_10_11Sep09_Sphinx_09-08-12	LTQ_2	LC-ISCO-Formic_100minute	MS-MSn	2009-09-12 11:13:20	2009-09-12 12:53:21	16629	100
Anabaena_variabilis	Re_Avaria_01_11	Re_Avaria_01_11_11Sep09_Sphinx_09-08-13	LTQ_2	LC-ISCO-Formic_100minute	MS-MSn	2009-09-12 12:54:19	2009-09-12 14:34:18	16637	100
Anabaena_variabilis	Re_Avaria_01_12	Re_Avaria_01_12_11Sep09_Sphinx_09-08-14	LTQ_2	LC-ISCO-Formic_100minute	MS-MSn	2009-09-12 14:35:17	2009-09-12 16:15:16	19918	100
Anabaena_variabilis	Re_Avaria_01_13	Re_Avaria_01_13_11Sep09_Sphinx_09-08-11	LTQ_2	LC-ISCO-Formic_100minute	MS-MSn	2009-09-12 16:16:14	2009-09-12 17:56:13	19581	100
Anabaena_variabilis	Re_Avaria_01_14	Re_Avaria_01_14_11Sep09_Sphinx_09-08-12	LTQ_2	LC-ISCO-Formic_100minute	MS-MSn	2009-09-12 17:57:12	2009-09-12 19:37:12	21038	100
Anabaena_variabilis	Re_Avaria_01_15	Re_Avaria_01_15_11Sep09_Sphinx_09-08-13	LTQ_2	LC-ISCO-Formic_100minute	MS-MSn	2009-09-12 19:38:09	2009-09-12 21:18:08	22766	100
Anabaena_variabilis	Re_Avaria_01_16	Re_Avaria_01_16_11Sep09_Sphinx_09-08-14	LTQ_2	LC-ISCO-Formic_100minute	MS-MSn	2009-09-12 21:19:06	2009-09-12 22:59:06	22208	100
Anabaena_variabilis	Re_Avaria_01_17	Re_Avaria_01_17_11Sep09_Sphinx_09-08-11	LTQ_2	LC-ISCO-Formic_100minute	MS-MSn	2009-09-12 23:00:04	2009-09-13 00:40:03	23194	100
Anabaena_variabilis	Re_Avaria_01_18	Re_Avaria_01_18_11Sep09_Sphinx_09-08-12	LTQ_2	LC-ISCO-Formic_100minute	MS-MSn	2009-09-13 00:41:02	2009-09-13 02:21:02	22506	100
Anabaena_variabilis	Re_Avaria_01_19	Re_Avaria_01_19_11Sep09_Sphinx_09-08-13	LTQ_2	LC-ISCO-Formic_100minute	MS-MSn	2009-09-13 02:21:59	2009-09-13 04:01:58	23338	100
Anabaena_variabilis	Re_Avaria_01_20	Re_Avaria_01_20_11Sep09_Sphinx_09-08-14	LTQ_2	LC-ISCO-Formic_100minute	MS-MSn	2009-09-13 04:02:57	2009-09-13 05:42:56	24065	100
Anabaena_variabilis	Re_Avaria_01_21	Re_Avaria_01_21_11Sep09_Sphinx_09-08-11	LTQ_2	LC-ISCO-Formic_100minute	MS-MSn	2009-09-13 05:43:55	2009-09-13 07:23:55	25160	100
Anabaena_variabilis	Re_Avaria_01_22	Re_Avaria_01_22_11Sep09_Sphinx_09-08-12	LTQ_2	LC-ISCO-Formic_100minute	MS-MSn	2009-09-13 09:11:41	2009-09-13 10:51:40	21250	100
Anabaena_variabilis	Re_Avaria_01_23	Re_Avaria_01_23_11Sep09_Sphinx_09-08-13	LTQ_2	LC-ISCO-Formic_100minute	MS-MSn	2009-09-13 10:52:37	2009-09-13 12:32:36	22421	100
Anabaena_variabilis	Re_Avaria_01_24	Re_Avaria_01_24_11Sep09_Sphinx_09-08-14	LTQ_2	LC-ISCO-Formic_100minute	MS-MSn	2009-09-13 12:33:36	2009-09-13 14:13:36	23192	100
Anabaena_variabilis	Re_Avaria_02	Re_Avaria_02_VorbiA_3Sep09_Falcon_09-07-41	VOrbiETD01	LC-ISCO-Formic_100minute	HMS-MSn	2009-09-07 01:17:39	2009-09-07 02:56:39	25396	99
Anabaena_variabilis	Re_Avaria_02	Re_Avaria_02_VorbiB_3Sep09_Falcon_09-07-43	VOrbiETD01	LC-ISCO-Formic_100minute	HMS-MSn	2009-09-07 04:47:45	2009-09-07 06:26:46	25506	99
Anabaena_variabilis	Re_Avaria_02	Re_Avaria_02_VorbiC_3Sep09_Falcon_09-07-41	VOrbiETD01	LC-ISCO-Formic_100minute	HMS-MSn	2009-09-07 08:17:23	2009-09-07 09:56:26	25268	99
Anabaena_variabilis	Re_Avaria_02_01	Re_Avaria_02_01_11Sep09_Sphinx_09-08-11	LTQ_2	LC-ISCO-Formic_100minute	MS-MSn	2009-09-13 19:48:57	2009-09-13 21:28:56	19070	100
Anabaena_variabilis	Re_Avaria_02_02	Re_Avaria_02_02_11Sep09_Sphinx_09-08-12	LTQ_2	LC-ISCO-Formic_100minute	MS-MSn	2009-09-13 21:29:52	2009-09-13 23:09:51	16605	100
Anabaena_variabilis	Re_Avaria_02_03	Re_Avaria_02_03_11Sep09_Sphinx_09-08-13	LTQ_2	LC-ISCO-Formic_100minute	MS-MSn	2009-09-13 23:10:50	2009-09-14 00:50:50	24420	100
Anabaena_variabilis	Re_Avaria_02_04	Re_Avaria_02_04_11Sep09_Sphinx_09-08-14	LTQ_2	LC-ISCO-Formic_100minute	MS-MSn	2009-09-14 00:51:47	2009-09-14 02:31:46	23973	100
Anabaena_variabilis	Re_Avaria_02_04	Re_Avaria_02_04_14Sep09_Sphinx_09-08-13	LTQ_2	LC-ISCO-Formic_100minute	MS-MSn	2009-09-14 23:27:30	2009-09-15 01:07:29	18866	100
Anabaena_variabilis	Re_Avaria_02_05	Re_Avaria_02_05_15Sep09_Sphinx_09-08-14	LTQ_2	LC-ISCO-Formic_100minute	MS-MSn	2009-09-15 01:08:27	2009-09-15 02:48:27	21058	100
Anabaena_variabilis	Re_Avaria_02_06	Re_Avaria_02_06_15Sep09_Sphinx_09-08-11	LTQ_2	LC-ISCO-Formic_100minute	MS-MSn	2009-09-15 02:49:25	2009-09-15 04:29:25	22722	100
Anabaena_variabilis	Re_Avaria_02_07	Re_Avaria_02_07_15Sep09_Sphinx_09-08-12	LTQ_2	LC-ISCO-Formic_100minute	MS-MSn	2009-09-15 04:30:23	2009-09-15 06:10:23	22086	100
Anabaena_variabilis	Re_Avaria_02_08	Re_Avaria_02_08_11Sep09_Sphinx_09-08-14	LTQ_2	LC-ISCO-Formic_100minute	MS-MSn	2009-09-14 07:35:38	2009-09-14 09:15:37	26607	100
Anabaena_variabilis	Re_Avaria_02_08	Re_Avaria_02_08_15Sep09_Sphinx_09-08-13	LTQ_2	LC-ISCO-Formic_100minute	MS-MSn	2009-09-15 06:11:21	2009-09-15 07:51:20	24568	100
Anabaena_variabilis	Re_Avaria_02_09	Re_Avaria_02_09_11Sep09_Sphinx_09-08-11	LTQ_2	LC-ISCO-Formic_100minute	MS-MSn	2009-09-14 09:16:37	2009-09-14 10:56:36	27514	100
Anabaena_variabilis	Re_Avaria_02_09	Re_Avaria_02_09_15Sep09_Sphinx_09-08-14	LTQ_2	LC-ISCO-Formic_100minute	MS-MSn	2009-09-15 07:52:18	2009-09-15 09:32:17	24527	100
Anabaena_variabilis	Re_Avaria_02_10	Re_Avaria_02_10_15Sep09_Sphinx_09-08-11	LTQ_2	LC-ISCO-Formic_100minute	MS-MSn	2009-09-15 11:20:04	2009-09-15 13:00:03	23722	100
Anabaena_variabilis	Re_Avaria_02_11	Re_Avaria_02_11_15Sep09_Sphinx_09-08-12	LTQ_2	LC-ISCO-Formic_100minute	MS-MSn	2009-09-15 13:00:59	2009-09-15 14:40:58	23281	100
Anabaena_variabilis	Re_Avaria_02_12	Re_Avaria_02_12_15Sep09_Sphinx_09-08-13	LTQ_2	LC-ISCO-Formic_100minute	MS-MSn	2009-09-15 14:41:57	2009-09-15 16:21:56	23720	100
Anabaena_variabilis	Re_Avaria_02_13	Re_Avaria_02_13_15Sep09_Sphinx_09-08-14	LTQ_2	LC-ISCO-Formic_100minute	MS-MSn	2009-09-15 16:22:56	2009-09-15 18:02:55	23824	100
Anabaena_variabilis	Re_Avaria_02_14	Re_Avaria_02_14_15Sep09_Sphinx_09-08-11	LTQ_2	LC-ISCO-Formic_100minute	MS-MSn	2009-09-15 18:03:54	2009-09-15 19:43:53	24538	100
Anabaena_variabilis	Re_Avaria_02_15	Re_Avaria_02_15_15Sep09_Sphinx_09-08-12	LTQ_2	LC-ISCO-Formic_100minute	MS-MSn	2009-09-15 19:44:51	2009-09-15 21:24:52	23509	100
Anabaena_variabilis	Re_Avaria_02_16	Re_Avaria_02_16_15Sep09_Sphinx_09-08-13	LTQ_2	LC-ISCO-Formic_100minute	MS-MSn	2009-09-15 21:25:49	2009-09-15 23:05:48	24785	100
Anabaena_variabilis	Re_Avaria_02_17	Re_Avaria_02_17_15Sep09_Sphinx_09-08-14	LTQ_2	LC-ISCO-Formic_100minute	MS-MSn	2009-09-15 23:06:47	2009-09-16 00:46:46	25243	100
Anabaena_variabilis	Re_Avaria_02_18	Re_Avaria_02_18_16Sep09_Sphinx_09-08-11	LTQ_2	LC-ISCO-Formic_100minute	MS-MSn	2009-09-16 00:47:44	2009-09-16 02:27:43	26062	100
Anabaena_variabilis	Re_Avaria_02_19	Re_Avaria_02_19_16Sep09_Sphinx_09-08-12	LTQ_2	LC-ISCO-Formic_100minute	MS-MSn	2009-09-16 02:28:42	2009-09-16 04:08:41	24811	100
Anabaena_variabilis	Re_Avaria_02_20	Re_Avaria_02_20_16Sep09_Sphinx_09-08-13	LTQ_2	LC-ISCO-Formic_100minute	MS-MSn	2009-09-16 04:09:40	2009-09-16 05:49:39	25951	100
Anabaena_variabilis	Re_Avaria_02_21	Re_Avaria_02_21_16Sep09_Sphinx_09-08-14	LTQ_2	LC-ISCO-Formic_100minute	MS-MSn	2009-09-16 05:50:37	2009-09-16 07:30:36	25886	100
Anabaena_variabilis	Re_Avaria_02_22	Re_Avaria_02_22_16Sep09_Sphinx_09-08-11	LTQ_2	LC-ISCO-Formic_100minute	MS-MSn	2009-09-16 09:18:41	2009-09-16 10:58:40	23822	100
Anabaena_variabilis	Re_Avaria_02_23	Re_Avaria_02_23_16Sep09_Sphinx_09-08-12	LTQ_2	LC-ISCO-Formic_100minute	MS-MSn	2009-09-16 10:59:36	2009-09-16 12:39:35	23654	100
Anabaena_variabilis	Re_Avaria_02_24	Re_Avaria_02_24_16Sep09_Sphinx_09-08-13	LTQ_2	LC-ISCO-Formic_100minute	MS-MSn	2009-09-16 12:40:36	2009-09-16 14:20:35	24614	100
Anabaena_variabilis	Re_Avaria_03	Re_Avaria_03_VorbiA_3Sep09_Falcon_09-07-41	VOrbiETD01	LC-ISCO-Formic_100minute	HMS-MSn	2009-09-05 08:12:01	2009-09-05 09:51:03	25791	99
Anabaena_variabilis	Re_Avaria_03	Re_Avaria_03_VorbiB_3Sep09_Falcon_09-07-43	VOrbiETD01	LC-ISCO-Formic_100minute	HMS-MSn	2009-09-07 18:46:11	2009-09-07 20:25:12	25074	99
Anabaena_variabilis	Re_Avaria_03	Re_Avaria_03_VorbiC_3Sep09_Falcon_09-07-41	VOrbiETD01	LC-ISCO-Formic_100minute	HMS-MSn	2009-09-08 14:10:04	2009-09-08 15:49:08	25069	99
Anabaena_variabilis	Re_Avaria_03_01	Re_Avaria_03_01_16Sep09_Sphinx_09-08-14	LTQ_2	LC-ISCO-Formic_100minute	MS-MSn	2009-09-16 14:21:34	2009-09-16 16:01:34	24051	100
Anabaena_variabilis	Re_Avaria_03_02	Re_Avaria_03_02_16Sep09_Sphinx_09-08-11	LTQ_2	LC-ISCO-Formic_100minute	MS-MSn	2009-09-16 16:02:33	2009-09-16 17:42:32	23872	100
Anabaena_variabilis	Re_Avaria_03_03	Re_Avaria_03_03_16Sep09_Sphinx_09-08-12	LTQ_2	LC-ISCO-Formic_100minute	MS-MSn	2009-09-16 17:43:30	2009-09-16 19:23:29	24029	100
Anabaena_variabilis	Re_Avaria_03_04	Re_Avaria_03_04_16Sep09_Sphinx_09-08-13	LTQ_2	LC-ISCO-Formic_100minute	MS-MSn	2009-09-16 19:24:27	2009-09-16 21:04:26	24896	100
Anabaena_variabilis	Re_Avaria_03_05	Re_Avaria_03_05_16Sep09_Sphinx_09-08-14	LTQ_2	LC-ISCO-Formic_100minute	MS-MSn	2009-09-16 21:05:25	2009-09-16 22:45:25	25151	100
Anabaena_variabilis	Re_Avaria_03_06	Re_Avaria_03_06_16Sep09_Sphinx_09-08-11	LTQ_2	LC-ISCO-Formic_100minute	MS-MSn	2009-09-16 22:46:23	2009-09-17 00:26:22	25722	100
Anabaena_variabilis	Re_Avaria_03_07	Re_Avaria_03_07_17Sep09_Sphinx_09-08-12	LTQ_2	LC-ISCO-Formic_100minute	MS-MSn	2009-09-17 00:27:22	2009-09-17 02:07:22	25308	100
Anabaena_variabilis	Re_Avaria_03_08	Re_Avaria_03_08_17Sep09_Sphinx_09-08-13	LTQ_2	LC-ISCO-Formic_100minute	MS-MSn	2009-09-17 02:08:19	2009-09-17 03:48:18	26083	100
Anabaena_variabilis	Re_Avaria_03_09	Re_Avaria_03_09_17Sep09_Sphinx_09-08-14	LTQ_2	LC-ISCO-Formic_100minute	MS-MSn	2009-09-17 03:49:17	2009-09-17 05:29:16	26632	100
Anabaena_variabilis	Re_Avaria_03_10	Re_Avaria_03_10_17Sep09_Sphinx_09-08-11	LTQ_2	LC-ISCO-Formic_100minute	MS-MSn	2009-09-17 07:20:04	2009-09-17 09:00:03	25298	100
Anabaena_variabilis	Re_Avaria_03_11	Re_Avaria_03_11_17Sep09_Sphinx_09-08-12	LTQ_2	LC-ISCO-Formic_100minute	MS-MSn	2009-09-17 09:01:01	2009-09-17 10:41:00	25848	100
Anabaena_variabilis	Re_Avaria_03_12	Re_Avaria_03_12_17Sep09_Sphinx_09-08-13	LTQ_2	LC-ISCO-Formic_100minute	MS-MSn	2009-09-17 10:42:02	2009-09-17 12:22:02	25135	100
Anabaena_variabilis	Re_Avaria_03_13	Re_Avaria_03_13_17Sep09_Sphinx_09-08-14	LTQ_2	LC-ISCO-Formic_100minute	MS-MSn	2009-09-17 12:23:03	2009-09-17 14:03:03	25256	100
Anabaena_variabilis	Re_Avaria_03_14	Re_Avaria_03_14_17Sep09_Sphinx_09-08-11	LTQ_2	LC-ISCO-Formic_100minute	MS-MSn	2009-09-17 14:04:01	2009-09-17 15:44:00	24933	100
Anabaena_variabilis	Re_Avaria_03_15	Re_Avaria_03_15_17Sep09_Sphinx_09-08-12	LTQ_2	LC-ISCO-Formic_100minute	MS-MSn	2009-09-17 15:44:58	2009-09-17 17:24:57	24240	100
Anabaena_variabilis	Re_Avaria_03_16	Re_Avaria_03_16_17Sep09_Sphinx_09-08-13	LTQ_2	LC-ISCO-Formic_100minute	MS-MSn	2009-09-17 17:25:56	2009-09-17 19:05:56	22526	100
Anabaena_variabilis	Re_Avaria_03_17	Re_Avaria_03_17_17Sep09_Sphinx_09-08-14	LTQ_2	LC-ISCO-Formic_100minute	MS-MSn	2009-09-17 19:06:53	2009-09-17 20:46:52	23935	100
Anabaena_variabilis	Re_Avaria_03_18	Re_Avaria_03_18_17Sep09_Sphinx_09-08-11	LTQ_2	LC-ISCO-Formic_100minute	MS-MSn	2009-09-17 22:34:37	2009-09-18 00:14:37	23260	100
Anabaena_variabilis	Re_Avaria_03_19	Re_Avaria_03_19_18Sep09_Sphinx_09-08-12	LTQ_2	LC-ISCO-Formic_100minute	MS-MSn	2009-09-18 00:15:32	2009-09-18 01:55:32	24495	100
Anabaena_variabilis	Re_Avaria_03_20	Re_Avaria_03_20_18Sep09_Sphinx_09-08-13	LTQ_2	LC-ISCO-Formic_100minute	MS-MSn	2009-09-18 01:56:30	2009-09-18 03:36:29	25562	100
Anabaena_variabilis	Re_Avaria_03_21	Re_Avaria_03_21_18Sep09_Sphinx_09-08-14	LTQ_2	LC-ISCO-Formic_100minute	MS-MSn	2009-09-18 03:37:28	2009-09-18 05:17:27	25803	100
Anabaena_variabilis	Re_Avaria_03_22	Re_Avaria_03_22_18Sep09_Sphinx_09-08-11	LTQ_2	LC-ISCO-Formic_100minute	MS-MSn	2009-09-18 05:18:26	2009-09-18 06:58:26	26498	100
Anabaena_variabilis	Re_Avaria_03_23	Re_Avaria_03_23_18Sep09_Sphinx_09-08-12	LTQ_2	LC-ISCO-Formic_100minute	MS-MSn	2009-09-18 06:59:25	2009-09-18 08:39:25	25922	100
Anabaena_variabilis	Re_Avaria_03_24	Re_Avaria_03_24_18Sep09_Sphinx_09-08-11	LTQ_2	LC-ISCO-Formic_100minute	MS-MSn	2009-09-18 08:40:22	2009-09-18 10:20:22	25488	100
Anabaena_variabilis	Re_Avaria_04	Re_Avaria_04_VorbiA_8Sep09_Falcon_09-07-43	VOrbiETD01	LC-ISCO-Formic_100minute	HMS-MSn	2009-09-08 21:05:52	2009-09-08 22:44:52	24340	99
Anabaena_variabilis	Re_Avaria_04	Re_Avaria_04_VorbiB_3Sep09_Falcon_09-07-43	VOrbiETD01	LC-ISCO-Formic_100minute	HMS-MSn	2009-09-04 19:48:05	2009-09-04 21:27:08	25178	99
Anabaena_variabilis	Re_Avaria_04	Re_Avaria_04_VorbiC_8Sep09_Falcon_09-07-43	VOrbiETD01	LC-ISCO-Formic_100minute	HMS-MSn	2009-09-09 06:00:36	2009-09-09 07:39:41	24048	99
Anabaena_variabilis	Re_Avaria_04_01	Re_Avaria_04_01_18Sep09_Sphinx_09-08-12	LTQ_2	LC-ISCO-Formic_100minute	MS-MSn	2009-09-18 16:14:48	2009-09-18 17:54:48	18571	100
Anabaena_variabilis	Re_Avaria_04_02	Re_Avaria_04_02_18Sep09_Sphinx_09-08-13	LTQ_2	LC-ISCO-Formic_100minute	MS-MSn	2009-09-18 17:55:45	2009-09-18 19:35:45	22001	100
Anabaena_variabilis	Re_Avaria_04_03	Re_Avaria_04_03_18Sep09_Sphinx_09-08-14	LTQ_2	LC-ISCO-Formic_100minute	MS-MSn	2009-09-18 19:36:42	2009-09-18 21:16:42	24028	100
Anabaena_variabilis	Re_Avaria_04_04	Re_Avaria_04_04_18Sep09_Sphinx_09-08-11	LTQ_2	LC-ISCO-Formic_100minute	MS-MSn	2009-09-18 23:04:25	2009-09-19 00:44:25	22194	100
Anabaena_variabilis	Re_Avaria_04_05	Re_Avaria_04_05_19Sep09_Sphinx_09-08-12	LTQ_2	LC-ISCO-Formic_100minute	MS-MSn	2009-09-19 00:45:20	2009-09-19 02:25:19	20969	100
Anabaena_variabilis	Re_Avaria_04_06	Re_Avaria_04_06_19Sep09_Sphinx_09-08-13	LTQ_2	LC-ISCO-Formic_100minute	MS-MSn	2009-09-19 02:26:17	2009-09-19 04:06:16	25313	100
Anabaena_variabilis	Re_Avaria_04_07	Re_Avaria_04_07_19Sep09_Sphinx_09-08-14	LTQ_2	LC-ISCO-Formic_100minute	MS-MSn	2009-09-19 04:07:14	2009-09-19 05:47:13	25812	100
Anabaena_variabilis	Re_Avaria_04_08	Re_Avaria_04_08_19Sep09_Sphinx_09-08-11	LTQ_2	LC-ISCO-Formic_100minute	MS-MSn	2009-09-19 05:48:11	2009-09-19 07:28:10	26189	100
Anabaena_variabilis	Re_Avaria_04_09	Re_Avaria_04_09_19Sep09_Sphinx_09-08-12	LTQ_2	LC-ISCO-Formic_100minute	MS-MSn	2009-09-19 07:29:09	2009-09-19 09:09:08	25709	100
Anabaena_variabilis	Re_Avaria_04_10	Re_Avaria_04_10_19Sep09_Sphinx_09-08-13	LTQ_2	LC-ISCO-Formic_100minute	MS-MSn	2009-09-19 09:10:05	2009-09-19 10:50:04	26250	100
Anabaena_variabilis	Re_Avaria_04_11	Re_Avaria_04_11_19Sep09_Sphinx_09-08-14	LTQ_2	LC-ISCO-Formic_100minute	MS-MSn	2009-09-19 10:51:02	2009-09-19 12:31:01	25982	100
Anabaena_variabilis	Re_Avaria_04_12	Re_Avaria_04_12_19Sep09_Sphinx_09-08-11	LTQ_2	LC-ISCO-Formic_100minute	MS-MSn	2009-09-19 12:32:00	2009-09-19 14:12:00	26313	100
Anabaena_variabilis	Re_Avaria_04_13	Re_Avaria_04_13_19Sep09_Sphinx_09-08-12	LTQ_2	LC-ISCO-Formic_100minute	MS-MSn	2009-09-19 14:12:57	2009-09-19 15:52:56	26008	100
Anabaena_variabilis	Re_Avaria_04_14	Re_Avaria_04_14_19Sep09_Sphinx_09-08-13	LTQ_2	LC-ISCO-Formic_100minute	MS-MSn	2009-09-19 15:53:54	2009-09-19 17:33:53	26784	100
Anabaena_variabilis	Re_Avaria_04_15	Re_Avaria_04_15_19Sep09_Sphinx_09-08-14	LTQ_2	LC-ISCO-Formic_100minute	MS-MSn	2009-09-19 17:34:51	2009-09-19 19:14:50	26449	100
Anabaena_variabilis	Re_Avaria_04_16	Re_Avaria_04_16_19Sep09_Sphinx_09-08-11	LTQ_2	LC-ISCO-Formic_100minute	MS-MSn	2009-09-19 19:15:49	2009-09-19 20:55:49	26395	100
Anabaena_variabilis	Re_Avaria_04_17	Re_Avaria_04_17_19Sep09_Sphinx_09-08-12	LTQ_2	LC-ISCO-Formic_100minute	MS-MSn	2009-09-19 22:44:07	2009-09-20 00:24:06	23054	100
Anabaena_variabilis	Re_Avaria_04_18	Re_Avaria_04_18_20Sep09_Sphinx_09-08-13	LTQ_2	LC-ISCO-Formic_100minute	MS-MSn	2009-09-20 00:25:03	2009-09-20 02:05:02	24013	100
Anabaena_variabilis	Re_Avaria_04_19	Re_Avaria_04_19_20Sep09_Sphinx_09-08-14	LTQ_2	LC-ISCO-Formic_100minute	MS-MSn	2009-09-20 02:06:00	2009-09-20 03:46:00	24254	100
Anabaena_variabilis	Re_Avaria_04_20	Re_Avaria_04_20_20Sep09_Sphinx_09-08-11	LTQ_2	LC-ISCO-Formic_100minute	MS-MSn	2009-09-20 03:46:57	2009-09-20 05:26:57	24207	100
Anabaena_variabilis	Re_Avaria_04_21	Re_Avaria_04_21_20Sep09_Sphinx_09-08-12	LTQ_2	LC-ISCO-Formic_100minute	MS-MSn	2009-09-20 05:27:54	2009-09-20 07:07:53	24640	100
Anabaena_variabilis	Re_Avaria_04_22	Re_Avaria_04_22_20Sep09_Sphinx_09-08-13	LTQ_2	LC-ISCO-Formic_100minute	MS-MSn	2009-09-20 07:08:52	2009-09-20 08:48:52	25111	100
Anabaena_variabilis	Re_Avaria_04_23	Re_Avaria_04_23_20Sep09_Sphinx_09-08-14	LTQ_2	LC-ISCO-Formic_100minute	MS-MSn	2009-09-20 08:49:49	2009-09-20 10:29:48	23829	100
Anabaena_variabilis	Re_Avaria_04_24	Re_Avaria_04_24_20Sep09_Sphinx_09-08-11	LTQ_2	LC-ISCO-Formic_100minute	MS-MSn	2009-09-20 10:30:47	2009-09-20 12:10:47	24457	100
Anabaena_variabilis	Re_Avaria_05	Re_Avaria_05_VorbiA_3Sep09_Falcon_09-07-43	VOrbiETD01	LC-ISCO-Formic_100minute	HMS-MSn	2009-09-08 03:41:10	2009-09-08 05:20:10	25394	99
Anabaena_variabilis	Re_Avaria_05	Re_Avaria_05_VorbiB_3Sep09_Falcon_09-07-41	VOrbiETD01	LC-ISCO-Formic_100minute	HMS-MSn	2009-09-08 07:10:50	2009-09-08 08:49:54	25716	99
Anabaena_variabilis	Re_Avaria_05	Re_Avaria_05_VorbiC_3Sep09_Falcon_09-07-43	VOrbiETD01	LC-ISCO-Formic_100minute	HMS-MSn	2009-09-04 12:48:51	2009-09-04 14:27:51	26130	99
Anabaena_variabilis	Re_Avaria_05_01	Re_Avaria_05_01_20Sep09_Sphinx_09-08-13	LTQ_2	LC-ISCO-Formic_100minute	MS-MSn	2009-09-20 18:58:06	2009-09-20 20:38:06	17871	100
Anabaena_variabilis	Re_Avaria_05_02	Re_Avaria_05_02_20Sep09_Sphinx_09-08-14	LTQ_2	LC-ISCO-Formic_100minute	MS-MSn	2009-09-20 20:39:04	2009-09-20 22:19:05	18692	100
Anabaena_variabilis	Re_Avaria_05_03	Re_Avaria_05_03_20Sep09_Sphinx_09-08-11	LTQ_2	LC-ISCO-Formic_100minute	MS-MSn	2009-09-21 00:07:31	2009-09-21 01:47:30	20560	100
Anabaena_variabilis	Re_Avaria_05_04	Re_Avaria_05_04_21Sep09_Sphinx_09-08-11	LTQ_2	LC-ISCO-Formic_100minute	MS-MSn	2009-09-21 14:43:00	2009-09-21 16:23:00	20744	100
Anabaena_variabilis	Re_Avaria_05_05	Re_Avaria_05_05_20Sep09_Sphinx_09-08-13	LTQ_2	LC-ISCO-Formic_100minute	MS-MSn	2009-09-21 03:29:23	2009-09-21 05:09:22	21863	100
Anabaena_variabilis	Re_Avaria_05_06	Re_Avaria_05_06_20Sep09_Sphinx_09-08-14	LTQ_2	LC-ISCO-Formic_100minute	MS-MSn	2009-09-21 05:10:21	2009-09-21 06:50:20	23900	100
Anabaena_variabilis	Re_Avaria_05_07	Re_Avaria_05_07_20Sep09_Sphinx_09-08-11	LTQ_2	LC-ISCO-Formic_100minute	MS-MSn	2009-09-21 06:51:19	2009-09-21 08:31:18	23308	100
Anabaena_variabilis	Re_Avaria_05_08	Re_Avaria_05_08_21Sep09_Sphinx_09-08-12	LTQ_2	LC-ISCO-Formic_100minute	MS-MSn	2009-09-21 16:23:56	2009-09-21 18:03:56	16900	100
Anabaena_variabilis	Re_Avaria_05_09	Re_Avaria_05_09_20Sep09_Sphinx_09-08-13	LTQ_2	LC-ISCO-Formic_100minute	MS-MSn	2009-09-21 10:13:17	2009-09-21 11:53:16	22013	100
Anabaena_variabilis	Re_Avaria_05_10	Re_Avaria_05_10_21Sep09_Sphinx_09-08-13	LTQ_2	LC-ISCO-Formic_100minute	MS-MSn	2009-09-21 18:04:53	2009-09-21 19:44:53	22056	100
Anabaena_variabilis	Re_Avaria_05_11	Re_Avaria_05_11_21Sep09_Sphinx_09-08-14	LTQ_2	LC-ISCO-Formic_100minute	MS-MSn	2009-09-21 19:45:50	2009-09-21 21:25:51	22524	100
Anabaena_variabilis	Re_Avaria_05_12	Re_Avaria_05_12_21Sep09_Sphinx_09-08-11	LTQ_2	LC-ISCO-Formic_100minute	MS-MSn	2009-09-21 21:26:48	2009-09-21 23:06:47	23398	100
Anabaena_variabilis	Re_Avaria_05_13	Re_Avaria_05_13_21Sep09_Sphinx_09-08-12	LTQ_2	LC-ISCO-Formic_100minute	MS-MSn	2009-09-21 23:07:45	2009-09-22 00:47:47	22800	100
Anabaena_variabilis	Re_Avaria_05_14	Re_Avaria_05_14_22Sep09_Sphinx_09-08-13	LTQ_2	LC-ISCO-Formic_100minute	MS-MSn	2009-09-22 00:48:43	2009-09-22 02:28:42	23962	100
Anabaena_variabilis	Re_Avaria_05_15	Re_Avaria_05_15_22Sep09_Sphinx_09-08-14	LTQ_2	LC-ISCO-Formic_100minute	MS-MSn	2009-09-22 02:29:41	2009-09-22 04:09:40	23569	100
Anabaena_variabilis	Re_Avaria_05_16	Re_Avaria_05_16_22Sep09_Sphinx_09-08-11	LTQ_2	LC-ISCO-Formic_100minute	MS-MSn	2009-09-22 04:10:38	2009-09-22 05:50:37	23763	100
Anabaena_variabilis	Re_Avaria_05_17	Re_Avaria_05_17_22Sep09_Sphinx_09-08-12	LTQ_2	LC-ISCO-Formic_100minute	MS-MSn	2009-09-22 05:51:35	2009-09-22 07:31:35	23494	100
Anabaena_variabilis	Re_Avaria_05_18	Re_Avaria_05_18_22Sep09_Sphinx_09-08-13	LTQ_2	LC-ISCO-Formic_100minute	MS-MSn	2009-09-22 07:32:33	2009-09-22 09:12:32	23184	100
Anabaena_variabilis	Re_Avaria_05_19	Re_Avaria_05_19_22Sep09_Sphinx_09-08-14	LTQ_2	LC-ISCO-Formic_100minute	MS-MSn	2009-09-22 09:13:30	2009-09-22 10:53:30	23606	100
Anabaena_variabilis	Re_Avaria_05_20	Re_Avaria_05_20_22Sep09_Sphinx_09-08-11	LTQ_2	LC-ISCO-Formic_100minute	MS-MSn	2009-09-22 12:41:10	2009-09-22 14:21:10	22583	100
Anabaena_variabilis	Re_Avaria_05_21	Re_Avaria_05_21_22Sep09_Sphinx_09-08-12	LTQ_2	LC-ISCO-Formic_100minute	MS-MSn	2009-09-22 14:22:05	2009-09-22 16:02:06	22847	100
Anabaena_variabilis	Re_Avaria_05_22	Re_Avaria_05_22_22Sep09_Sphinx_09-08-13	LTQ_2	LC-ISCO-Formic_100minute	MS-MSn	2009-09-22 16:03:02	2009-09-22 17:43:01	23095	100
Anabaena_variabilis	Re_Avaria_05_23	Re_Avaria_05_23_22Sep09_Sphinx_09-08-14	LTQ_2	LC-ISCO-Formic_100minute	MS-MSn	2009-09-22 17:43:59	2009-09-22 19:23:59	23496	100
Anabaena_variabilis	Re_Avaria_05_24	Re_Avaria_05_24_22Sep09_Sphinx_09-08-11	LTQ_2	LC-ISCO-Formic_100minute	MS-MSn	2009-09-22 19:24:56	2009-09-22 21:04:56	23281	100
Anabaena_variabilis	Re_Avaria_06	Re_Avaria_06_VorbiA_3Sep09_Falcon_09-07-41	VOrbiETD01	LC-ISCO-Formic_100minute	HMS-MSn	2009-09-07 15:16:37	2009-09-07 16:55:38	25120	99
Anabaena_variabilis	Re_Avaria_06	Re_Avaria_06_VorbiB_3Sep09_Falcon_09-07-41	VOrbiETD01	LC-ISCO-Formic_100minute	HMS-MSn	2009-09-04 16:18:29	2009-09-04 17:57:33	25199	99
Anabaena_variabilis	Re_Avaria_06	Re_Avaria_06_VorbiC_3Sep09_Falcon_09-07-41	VOrbiETD01	LC-ISCO-Formic_100minute	HMS-MSn	2009-09-08 00:11:02	2009-09-08 01:50:05	25517	99
Anabaena_variabilis	Re_Avaria_06_01	Re_Avaria_06_01_22Sep09_Sphinx_09-08-13	LTQ_2	LC-ISCO-Formic_100minute	MS-MSn	2009-09-22 22:46:50	2009-09-23 00:26:49	18745	100
Anabaena_variabilis	Re_Avaria_06_02	Re_Avaria_06_02_23Sep09_Sphinx_09-08-14	LTQ_2	LC-ISCO-Formic_100minute	MS-MSn	2009-09-23 00:27:47	2009-09-23 02:07:46	21131	100
Anabaena_variabilis	Re_Avaria_06_03	Re_Avaria_06_03_23Sep09_Sphinx_09-08-11	LTQ_2	LC-ISCO-Formic_100minute	MS-MSn	2009-09-23 02:08:45	2009-09-23 03:48:44	23251	100
Anabaena_variabilis	Re_Avaria_06_04	Re_Avaria_06_04_23Sep09_Sphinx_09-08-12	LTQ_2	LC-ISCO-Formic_100minute	MS-MSn	2009-09-23 03:49:42	2009-09-23 05:29:42	23457	100
Anabaena_variabilis	Re_Avaria_06_05	Re_Avaria_06_05_23Sep09_Sphinx_09-08-13	LTQ_2	LC-ISCO-Formic_100minute	MS-MSn	2009-09-23 05:30:38	2009-09-23 07:10:38	25276	100
Anabaena_variabilis	Re_Avaria_06_06	Re_Avaria_06_06_23Sep09_Sphinx_09-08-14	LTQ_2	LC-ISCO-Formic_100minute	MS-MSn	2009-09-23 07:11:35	2009-09-23 08:51:34	25225	100
Anabaena_variabilis	Re_Avaria_06_07	Re_Avaria_06_07_27Sep09_Sphinx_09-08-11	LTQ_2	LC-ISCO-Formic_100minute	MS-MSn	2009-09-27 13:00:59	2009-09-27 14:40:32	16654	100
Anabaena_variabilis	Re_Avaria_06_08	Re_Avaria_06_08_26Sep09_Sphinx_09-08-12	LTQ_2	LC-ISCO-Formic_100minute	MS-MSn	2009-09-27 14:41:55	2009-09-27 16:21:28	16620	100
Anabaena_variabilis	Re_Avaria_06_09	Re_Avaria_06_09_26Sep09_Sphinx_09-08-13	LTQ_2	LC-ISCO-Formic_100minute	MS-MSn	2009-09-27 16:22:53	2009-09-27 18:02:26	16698	100
Anabaena_variabilis	Re_Avaria_06_10	Re_Avaria_06_10_26Sep09_Sphinx_09-08-14	LTQ_2	LC-ISCO-Formic_100minute	MS-MSn	2009-09-27 18:03:51	2009-09-27 19:43:22	16645	100
Anabaena_variabilis	Re_Avaria_06_11	Re_Avaria_06_11_26Sep09_Sphinx_09-08-11	LTQ_2	LC-ISCO-Formic_100minute	MS-MSn	2009-09-27 19:44:48	2009-09-27 21:24:19	16676	100
Anabaena_variabilis	Re_Avaria_06_12	Re_Avaria_06_12_26Sep09_Sphinx_09-08-12	LTQ_2	LC-ISCO-Formic_100minute	MS-MSn	2009-09-27 21:25:46	2009-09-27 23:05:19	16629	100
Anabaena_variabilis	Re_Avaria_06_13	Re_Avaria_06_13_26Sep09_Sphinx_09-08-13	LTQ_2	LC-ISCO-Formic_100minute	MS-MSn	2009-09-27 23:06:44	2009-09-28 00:46:16	16687	100
Anabaena_variabilis	Re_Avaria_06_14	Re_Avaria_06_14_26Sep09_Sphinx_09-08-14	LTQ_2	LC-ISCO-Formic_100minute	MS-MSn	2009-09-28 00:47:41	2009-09-28 02:27:11	16631	100
Anabaena_variabilis	Re_Avaria_06_15	Re_Avaria_06_15_26Sep09_Sphinx_09-08-11	LTQ_2	LC-ISCO-Formic_100minute	MS-MSn	2009-09-28 04:17:10	2009-09-28 05:56:40	16632	99
Anabaena_variabilis	Re_Avaria_06_16	Re_Avaria_06_16_26Sep09_Sphinx_09-08-12	LTQ_2	LC-ISCO-Formic_100minute	MS-MSn	2009-09-28 05:58:06	2009-09-28 07:37:38	16648	99
Anabaena_variabilis	Re_Avaria_06_17	Re_Avaria_06_17_26Sep09_Sphinx_09-08-13	LTQ_2	LC-ISCO-Formic_100minute	MS-MSn	2009-09-28 07:39:04	2009-09-28 09:18:36	16731	99
Anabaena_variabilis	Re_Avaria_06_18	Re_Avaria_06_18_26Sep09_Sphinx_09-08-14	LTQ_2	LC-ISCO-Formic_100minute	MS-MSn	2009-09-28 09:20:02	2009-09-28 10:59:34	16668	99
Anabaena_variabilis	Re_Avaria_06_19	Re_Avaria_06_19_26Sep09_Sphinx_09-08-11	LTQ_2	LC-ISCO-Formic_100minute	MS-MSn	2009-09-28 11:00:59	2009-09-28 12:40:30	16665	100
Anabaena_variabilis	Re_Avaria_06_20	Re_Avaria_06_20_26Sep09_Sphinx_09-08-12	LTQ_2	LC-ISCO-Formic_100minute	MS-MSn	2009-09-28 12:41:57	2009-09-28 14:21:26	16547	100
Anabaena_variabilis	Re_Avaria_06_21	Re_Avaria_06_21_26Sep09_Sphinx_09-08-13	LTQ_2	LC-ISCO-Formic_100minute	MS-MSn	2009-09-28 14:22:54	2009-09-28 16:02:26	16544	100
Anabaena_variabilis	Re_Avaria_06_22	Re_Avaria_06_22_26Sep09_Sphinx_09-08-14	LTQ_2	LC-ISCO-Formic_100minute	MS-MSn	2009-09-28 17:53:29	2009-09-28 19:33:01	16660	100
Anabaena_variabilis	Re_Avaria_06_23	Re_Avaria_06_23_26Sep09_Sphinx_09-08-11	LTQ_2	LC-ISCO-Formic_100minute	MS-MSn	2009-09-28 19:34:24	2009-09-28 21:13:53	16588	99
Anabaena_variabilis	Re_Avaria_06_24	Re_Avaria_06_24_26Sep09_Sphinx_09-08-12	LTQ_2	LC-ISCO-Formic_100minute	MS-MSn	2009-09-28 21:15:22	2009-09-28 22:54:55	16592	99
Anaeromyxobacter_dehalogenans	Aneromyx_001	Aneromyx_001_FT1_12Jul06_Draco_06-01-10	LTQ_FT1	LC-ISCO-Standard	HMS-MSn	2006-07-12 13:46:10	2006-07-12 15:26:10	14417	100
Anaeromyxobacter_dehalogenans	Aneromyx_001	Aneromyx_001_FT1_r_14Jul06_Draco_06-01-10	LTQ_FT1	LC-ISCO-Standard	HMS-MSn	2006-07-15 00:25:23	2006-07-15 02:05:23	14141	100
Anaeromyxobacter_dehalogenans	Aneromyx_001	Aneromyx_001_FT2_12Jul06_Draco_06-01-10	LTQ_FT1	LC-ISCO-Standard	HMS-MSn	2006-07-12 18:46:12	2006-07-12 20:26:12	14236	100
Anaeromyxobacter_dehalogenans	Aneromyx_001	Aneromyx_001_FT3_12Jul06_Draco_06-01-10	LTQ_FT1	LC-ISCO-Standard	HMS-MSn	2006-07-13 00:04:06	2006-07-13 01:44:05	14307	100
Anaeromyxobacter_dehalogenans	Aneromyx_002	Aneromyx_002_run1_16Jul06_Draco_06-06-01	LTQ_FT1	LC-ISCO-Standard	HMS-MSn	2006-07-18 05:54:19	2006-07-18 07:34:19	14701	100
Anaeromyxobacter_dehalogenans	Aneromyx_002	Aneromyx_002_run2_18Jul06_Draco_06-06-01	LTQ_FT1	LC-ISCO-Standard	HMS-MSn	2006-07-18 13:24:50	2006-07-18 15:04:50	14626	100
Anaeromyxobacter_dehalogenans	Aneromyx_002	Aneromyx_002_run3_18Jul06_Draco_06-06-01	LTQ_FT1	LC-ISCO-Standard	HMS-MSn	2006-07-18 18:11:01	2006-07-18 19:51:01	14410	100
Anaeromyxobacter_dehalogenans	Aneromyx_002	marg-Aneromyx_002_FT1_14Jul06_Draco_06-01-10	LTQ_FT1	LC-ISCO-Standard	HMS-MSn	2006-07-15 05:49:14	2006-07-15 07:29:13	14279	100
Anaeromyxobacter_dehalogenans	Aneromyx_002	marg_Aneromyx_002_FT1_12Jul06_Draco_06-01-10	LTQ_FT1	LC-ISCO-Standard	HMS-MSn	2006-07-13 05:09:30	2006-07-13 06:49:29	14227	100
Anaeromyxobacter_dehalogenans	Aneromyx_002	marg_Aneromyx_002_FT3_12Jul06_Draco_06-01-10	LTQ_FT1	LC-ISCO-Standard	HMS-MSn	2006-07-13 16:52:57	2006-07-13 18:32:57	14114	100
Anaeromyxobacter_dehalogenans	Aneromyx_003	Aneromyx_003_FT1_r_14Jul06_Draco_06-01-10	LTQ_FT1	LC-ISCO-Standard	HMS-MSn	2006-07-15 10:56:01	2006-07-15 12:36:01	12307	100
Anaeromyxobacter_dehalogenans	Aneromyx_003	Aneromyx_003_FT2_13Jul06_Draco_06-01-10	LTQ_FT1	LC-ISCO-Standard	HMS-MSn	2006-07-14 03:11:37	2006-07-14 04:51:37	12463	100
Anaeromyxobacter_dehalogenans	Aneromyx_003	Aneromyx_003_FT3_14Jul06_Draco_06-01-10	LTQ_FT1	LC-ISCO-Standard	HMS-MSn	2006-07-14 14:09:53	2006-07-14 15:49:52	12463	100
Anaeromyxobacter_dehalogenans	Aneromyx_003	marg_Aneromyx_003_FT1_13Jul06_Draco_06-01-10	LTQ_FT1	LC-ISCO-Standard	HMS-MSn	2006-07-13 22:01:41	2006-07-13 23:41:40	12177	100
Anaeromyxobacter_dehalogenans	HW-AD3077-heme	HEME-AD3077-01_07Jul06_Falcon_06-05-04	LTQ_Orb_1	LC-ISCO-Standard	HMS-MSn	2006-07-07 21:48:17	2006-07-07 23:48:19	9767	120
Anaeromyxobacter_dehalogenans	HW-AD3077-heme	HEME-AD3077-02_07Jul06_Falcon_06-05-04	LTQ_Orb_1	LC-ISCO-Standard	HMS-MSn	2006-07-08 06:14:38	2006-07-08 08:14:38	9721	120
Anaeromyxobacter_dehalogenans	HW-AD3077-heme	HEME-AD3077-03_07Jul06_Falcon_06-05-04	LTQ_Orb_1	LC-ISCO-Standard	HMS-MSn	2006-07-08 16:54:05	2006-07-08 18:54:05	9588	120
Anaeromyxobacter_dehalogenans	HW-AD3077-heme	HEME-AD3077-04_07Jul06_Falcon_06-05-04	LTQ_Orb_1	LC-ISCO-Standard	HMS-MSn	2006-07-09 01:20:23	2006-07-09 03:20:24	9607	120
Anaeromyxobacter_dehalogenans	HW-AD3077-heme	HEME-AD3077-05_07Jul06_Falcon_06-05-04	LTQ_Orb_1	LC-ISCO-Standard	HMS-MSn	2006-07-09 11:58:33	2006-07-09 13:58:35	9614	120
Anaeromyxobacter_dehalogenans	HW-AD3077-heme	HEME-AD3077-06_07Jul06_Falcon_06-05-04	LTQ_Orb_1	LC-ISCO-Standard	HMS-MSn	2006-07-09 20:24:54	2006-07-09 22:24:54	9489	120
Anaplasma_phagocytophilium	YR_AP_001	YR_AP_001_LTQ1_19April06_Draco_06-01-13	LTQ_4	LC-ISCO-Standard	MS-MSn	2006-04-19 13:20:44	2006-04-19 15:00:45	18467	100
Anaplasma_phagocytophilium	YR_AP_002	YR_AP_002_LTQ1_19April06_Draco_06-01-11	LTQ_4	LC-ISCO-Standard	MS-MSn	2006-04-19 15:49:06	2006-04-19 17:29:06	18513	100
Anaplasma_phagocytophilium	YR_AP_002	YR_AP_002_LTQ2_19April06_Draco_06-01-13	LTQ_4	LC-ISCO-Standard	MS-MSn	2006-04-19 18:15:04	2006-04-19 19:55:04	18298	100
Anaplasma_phagocytophilium	YR_AP_003	YR_AP_003_LTQ1_19April06_Draco_06-01-11	LTQ_4	LC-ISCO-Standard	MS-MSn	2006-04-19 20:57:23	2006-04-19 22:37:25	18435	100
Anaplasma_phagocytophilium	YR_AP_003	YR_AP_003_LTQ2_19April06_Draco_06-01-13	LTQ_4	LC-ISCO-Standard	MS-MSn	2006-04-19 23:20:41	2006-04-20 01:00:44	18163	100
Anaplasma_phagocytophilium	YR_AP_004_01	YR_AP_004_01_LTQ_1_20June06_Doc_06-03-12	LTQ_1	LC-ISCO-Standard	MS-MSn	2006-06-20 09:42:55	2006-06-20 11:22:57	17556	100
Anaplasma_phagocytophilium	YR_AP_004_02	YR_AP_004_02_LTQ_1_20June06_Doc_06-03-09	LTQ_1	LC-ISCO-Standard	MS-MSn	2006-06-20 12:02:24	2006-06-20 13:42:25	17598	100
Anaplasma_phagocytophilium	YR_AP_004_03	YR_AP_004_03_LTQ_1_20June06_Doc_06-03-12	LTQ_1	LC-ISCO-Standard	MS-MSn	2006-06-20 14:39:14	2006-06-20 16:19:17	17403	100
Anaplasma_phagocytophilium	YR_AP_004_04	YR_AP_004_04_LTQ_1_20June06_Doc_06-03-09	LTQ_1	LC-ISCO-Standard	MS-MSn	2006-06-20 16:58:41	2006-06-20 18:38:41	17601	100
Anaplasma_phagocytophilium	YR_AP_004_05	YR_AP_004_05_LTQ_1_20June06_Doc_06-03-12	LTQ_1	LC-ISCO-Standard	MS-MSn	2006-06-20 19:17:51	2006-06-20 20:57:52	17540	100
Anaplasma_phagocytophilium	YR_AP_004_06	YR_AP_004_06_LTQ_1_20June06_Doc_06-03-09	LTQ_1	LC-ISCO-Standard	MS-MSn	2006-06-20 21:37:11	2006-06-20 23:17:11	17820	100
Anaplasma_phagocytophilium	YR_AP_004_07	YR_AP_004_07_LTQ_1_20June06_Doc_06-03-12	LTQ_1	LC-ISCO-Standard	MS-MSn	2006-06-20 23:56:31	2006-06-21 01:36:32	17555	100
Anaplasma_phagocytophilium	YR_AP_004_08	YR_AP_004_08_LTQ_1_20June06_Doc_06-03-09	LTQ_1	LC-ISCO-Standard	MS-MSn	2006-06-21 02:15:51	2006-06-21 03:55:51	17760	100
Anaplasma_phagocytophilium	YR_AP_004_09	YR_AP_004_09_LTQ_1_20June06_Doc_06-03-12	LTQ_1	LC-ISCO-Standard	MS-MSn	2006-06-21 04:35:13	2006-06-21 06:15:13	17484	100
Anaplasma_phagocytophilium	YR_AP_004_10	YR_AP_004_10_LTQ_1_20June06_Doc_06-03-09	LTQ_1	LC-ISCO-Standard	MS-MSn	2006-06-21 07:11:46	2006-06-21 08:51:47	17612	100
Anaplasma_phagocytophilium	YR_AP_004_11	YR_AP_004_11_LTQ_1_20June06_Doc_06-03-12	LTQ_1	LC-ISCO-Standard	MS-MSn	2006-06-21 09:31:12	2006-06-21 11:11:13	17455	100
Anaplasma_phagocytophilium	YR_AP_004_12	YR_AP_004_12_LTQ_1_20June06_Doc_06-03-09	LTQ_1	LC-ISCO-Standard	MS-MSn	2006-06-21 11:50:35	2006-06-21 13:30:35	17759	100
Anaplasma_phagocytophilium	YR_AP_004_13	YR_AP_004_13_LTQ_1_21June06_Doc_06-03-12	LTQ_1	LC-ISCO-Standard	MS-MSn	2006-06-21 14:09:57	2006-06-21 15:50:00	17807	101
Anaplasma_phagocytophilium	YR_AP_004_14	YR_AP_004_14_LTQ_1_21June06_Doc_06-03-09	LTQ_1	LC-ISCO-Standard	MS-MSn	2006-06-21 16:29:15	2006-06-21 18:09:17	17745	100
Anaplasma_phagocytophilium	YR_AP_004_15	YR_AP_004_15_LTQ_1_21June06_Doc_06-03-12	LTQ_1	LC-ISCO-Standard	MS-MSn	2006-06-21 18:48:39	2006-06-21 20:28:41	17460	100
Anaplasma_phagocytophilium	YR_AP_004_16	YR_AP_004_16_LTQ_1_21June06_Doc_06-03-09	LTQ_1	LC-ISCO-Standard	MS-MSn	2006-06-21 21:08:01	2006-06-21 22:48:02	17476	100
Anaplasma_phagocytophilium	YR_AP_004_17	YR_AP_004_17_LTQ_1_21June06_Doc_06-03-12	LTQ_1	LC-ISCO-Standard	MS-MSn	2006-06-21 23:44:37	2006-06-22 01:24:39	17412	100
Anaplasma_phagocytophilium	YR_AP_004_18	YR_AP_004_18_LTQ_1_21June06_Doc_06-03-09	LTQ_1	LC-ISCO-Standard	MS-MSn	2006-06-22 02:04:00	2006-06-22 03:44:00	17536	100
Anaplasma_phagocytophilium	YR_AP_004_19	YR_AP_004_19_LTQ_1_21June06_Doc_06-03-12	LTQ_1	LC-ISCO-Standard	MS-MSn	2006-06-22 04:23:21	2006-06-22 06:03:22	17443	100
Anaplasma_phagocytophilium	YR_AP_004_20	YR_AP_004_20_LTQ_1_21June06_Doc_06-03-09	LTQ_1	LC-ISCO-Standard	MS-MSn	2006-06-22 06:42:48	2006-06-22 08:22:50	17568	100
Anaplasma_phagocytophilium	YR_AP_004_21	YR_AP_004_21_LTQ_1_21June06_Doc_06-03-12	LTQ_1	LC-ISCO-Standard	MS-MSn	2006-06-22 09:02:18	2006-06-22 10:42:20	17577	100
Anaplasma_phagocytophilium	YR_AP_004_22	YR_AP_004_22_LTQ_1_21June06_Doc_06-03-09	LTQ_1	LC-ISCO-Standard	MS-MSn	2006-06-22 11:21:24	2006-06-22 13:01:23	17735	100
Anaplasma_phagocytophilium	YR_AP_004_23	YR_AP_004_23_LTQ_1_21June06_Doc_06-03-12	LTQ_1	LC-ISCO-Standard	MS-MSn	2006-06-22 13:40:44	2006-06-22 15:20:44	17454	100
Anaplasma_phagocytophilium	YR_AP_004_24	YR_AP_004_24_LTQ_1_21June06_Doc_06-03-09	LTQ_1	LC-ISCO-Standard	MS-MSn	2006-06-22 16:17:32	2006-06-22 17:57:32	17543	100
Anaplasma_phagocytophilium	YR_AP_004_25	YR_AP_004_25_LTQ_1_22June06_Doc_06-03-12	LTQ_1	LC-ISCO-Standard	MS-MSn	2006-06-22 18:36:59	2006-06-22 20:16:59	17625	100
Anaplasma_phagocytophilium	YR_AP_007_01	YR_AP_007_01_12Nov06_Sphinx_06-10-08	LTQ_2	LC-ISCO-Standard	MS-MSn	2006-11-12 08:20:11	2006-11-12 09:44:40	11746	84
Anaplasma_phagocytophilium	YR_AP_007_02	YR_AP_007_02_12Nov06_Sphinx_06-09-09	LTQ_2	LC-ISCO-Standard	MS-MSn	2006-11-12 11:52:38	2006-11-12 13:17:11	11969	85
Anaplasma_phagocytophilium	YR_AP_007_03	YR_AP_007_03_12Nov06_Sphinx_06-10-08	LTQ_2	LC-ISCO-Standard	MS-MSn	2006-11-12 14:57:28	2006-11-12 16:21:58	12063	84
Anaplasma_phagocytophilium	YR_AP_007_04	YR_AP_007_04_12Nov06_Sphinx_06-09-09	LTQ_2	LC-ISCO-Standard	MS-MSn	2006-11-12 18:02:35	2006-11-12 19:27:05	11969	85
Anaplasma_phagocytophilium	YR_AP_007_05	YR_AP_007_05_12Nov06_Sphinx_06-10-08	LTQ_2	LC-ISCO-Standard	MS-MSn	2006-11-12 21:07:51	2006-11-12 22:32:23	11892	85
Anaplasma_phagocytophilium	YR_AP_007_06	YR_AP_007_06_12Nov06_Sphinx_06-09-09	LTQ_2	LC-ISCO-Standard	MS-MSn	2006-11-13 00:13:15	2006-11-13 01:37:44	14768	84
Anaplasma_phagocytophilium	YR_AP_007_07	YR_AP_007_07_13Nov06_Sphinx_06-10-08	LTQ_2	LC-ISCO-Standard	MS-MSn	2006-11-13 04:28:56	2006-11-13 05:53:28	11889	85
Anaplasma_phagocytophilium	YR_AP_007_08	YR_AP_007_08_13Nov06_Sphinx_06-09-09	LTQ_2	LC-ISCO-Standard	MS-MSn	2006-11-13 07:29:25	2006-11-13 08:53:55	14417	84
Anaplasma_phagocytophilium	YR_AP_007_09	YR_AP_007_09_16Nov06_Sphinx_06-10-08	LTQ_2	LC-ISCO-Standard	MS-MSn	2006-11-16 19:07:13	2006-11-16 20:31:43	12254	84
Anaplasma_phagocytophilium	YR_AP_007_10	YR_AP_007_010_16Nov06_Sphinx_06-09-09	LTQ_2	LC-ISCO-Standard	MS-MSn	2006-11-16 23:17:58	2006-11-17 00:42:28	12727	85
Anaplasma_phagocytophilium	YR_AP_007_11	YR_AP_007_11_16Nov06_Sphinx_06-10-08	LTQ_2	LC-ISCO-Standard	MS-MSn	2006-11-17 02:23:55	2006-11-17 03:48:24	12033	85
Anaplasma_phagocytophilium	YR_AP_007_12	YR_AP_007_012_16Nov06_Sphinx_06-09-09	LTQ_2	LC-ISCO-Standard	MS-MSn	2006-11-17 05:29:52	2006-11-17 06:54:22	13085	85
Anaplasma_phagocytophilium	YR_AP_007_13	YR_AP_007_13_17Nov06_Sphinx_06-10-08	LTQ_2	LC-ISCO-Standard	MS-MSn	2006-11-17 10:38:58	2006-11-17 12:03:31	13907	85
Anaplasma_phagocytophilium	YR_AP_007_14	YR-AP_007_14_17Nov06_Sphinx_06-10-09	LTQ_2	LC-ISCO-Standard	MS-MSn	2006-11-17 12:40:50	2006-11-17 14:05:20	13913	85
Anaplasma_phagocytophilium	YR_AP_007_15	YR_AP_007_15_17Nov06_Sphinx_06-09-09	LTQ_2	LC-ISCO-Standard	MS-MSn	2006-11-17 14:10:56	2006-11-17 15:35:28	13994	85
Anaplasma_phagocytophilium	YR_AP_007_16	YR_AP_007_16_21Nov06_Sphinx_06-10-08	LTQ_2	LC-ISCO-Standard	MS-MSn	2006-11-21 10:44:43	2006-11-21 12:09:15	13950	85
Anaplasma_phagocytophilium	YR_AP_007_17	YR_AP_007_17_17Nov06_Sphinx_06-10-09	LTQ_2	LC-ISCO-Standard	MS-MSn	2006-11-17 18:50:34	2006-11-17 20:15:07	13473	85
Anaplasma_phagocytophilium	YR_AP_007_19	YR_AP_007_19_21Nov06_Sphinx_06-09-09	LTQ_2	LC-ISCO-Standard	MS-MSn	2006-11-21 15:30:25	2006-11-21 16:54:56	13320	84
Anaplasma_phagocytophilium	YR_AP_007_20	YR_AP_007_20_17Nov06_Sphinx_06-10-08	LTQ_2	LC-ISCO-Standard	MS-MSn	2006-11-18 15:38:04	2006-11-18 17:02:33	13154	84
Anaplasma_phagocytophilium	YR_AP_007_21	YR_AP_007_21_17Nov06_Sphinx_06-10-09	LTQ_2	LC-ISCO-Standard	MS-MSn	2006-11-18 17:15:55	2006-11-18 18:40:25	12920	85
Anaplasma_phagocytophilium	YR_AP_007_22	YR_AP_007_22_17Nov06_Sphinx_06-09-09	LTQ_2	LC-ISCO-Standard	MS-MSn	2006-11-18 18:46:49	2006-11-18 20:11:19	12868	85
Anaplasma_phagocytophilium	YR_AP_007_23	YR_AP_007_23_17Nov06_Sphinx_06-10-10	LTQ_2	LC-ISCO-Standard	MS-MSn	2006-11-18 20:24:55	2006-11-18 21:49:26	12781	85
Anaplasma_phagocytophilium	YR_AP_007_24	YR_AP_007_24_18Nov06_Sphinx_06-10-08	LTQ_2	LC-ISCO-Standard	MS-MSn	2006-11-18 21:55:43	2006-11-18 23:20:17	12488	85
Anaplasma_phagocytophilium	YR_AP_007_25	YR_AP_007_25_18Nov06_Sphinx_06-10-09	LTQ_2	LC-ISCO-Standard	MS-MSn	2006-11-18 23:33:20	2006-11-19 00:57:51	12142	84
Anaplasma_phagocytophilium	YR_AP_008_01	YR_AP_008_01_18Nov06_Sphinx_06-09-09	LTQ_2	LC-ISCO-Standard	MS-MSn	2006-11-19 01:03:59	2006-11-19 02:28:29	11911	85
Anaplasma_phagocytophilium	YR_AP_008_02	YR_AP_008_02_18Nov06_Sphinx_06-10-10	LTQ_2	LC-ISCO-Standard	MS-MSn	2006-11-19 02:41:56	2006-11-19 04:06:30	12054	85
Anaplasma_phagocytophilium	YR_AP_008_03	YR_AP_008_03_18Nov06_Sphinx_06-10-08	LTQ_2	LC-ISCO-Standard	MS-MSn	2006-11-19 05:25:57	2006-11-19 06:50:30	11988	85
Anaplasma_phagocytophilium	YR_AP_008_04	YR_AP_008_04_18Nov06_Sphinx_06-10-09	LTQ_2	LC-ISCO-Standard	MS-MSn	2006-11-19 06:56:06	2006-11-19 08:20:36	11821	84
Anaplasma_phagocytophilium	YR_AP_008_05	YR_AP_008_05_18Nov06_Sphinx_06-09-09	LTQ_2	LC-ISCO-Standard	MS-MSn	2006-11-19 08:26:41	2006-11-19 09:51:13	11957	85
Anaplasma_phagocytophilium	YR_AP_008_06	YR_AP_008_06_18Nov06_Sphinx_06-10-10	LTQ_2	LC-ISCO-Standard	MS-MSn	2006-11-19 10:03:06	2006-11-19 11:27:38	11771	84
Anaplasma_phagocytophilium	YR_AP_008_07	YR_AP_008_07_18Nov06_Sphinx_06-10-08	LTQ_2	LC-ISCO-Standard	MS-MSn	2006-11-19 11:33:41	2006-11-19 12:58:15	12028	85
Anaplasma_phagocytophilium	YR_AP_008_08	YR_AP_008_08_18Nov06_Sphinx_06-10-09	LTQ_2	LC-ISCO-Standard	MS-MSn	2006-11-19 13:10:20	2006-11-19 14:34:53	12213	84
Anaplasma_phagocytophilium	YR_AP_008_09	YR_AP_008_09_18Nov06_Sphinx_06-09-09	LTQ_2	LC-ISCO-Standard	MS-MSn	2006-11-19 14:40:53	2006-11-19 16:05:24	12034	85
Anaplasma_phagocytophilium	YR_AP_008_10	YR_AP_008_10_18Nov06_Sphinx_06-10-10	LTQ_2	LC-ISCO-Standard	MS-MSn	2006-11-19 16:17:20	2006-11-19 17:41:52	11800	84
Anaplasma_phagocytophilium	YR_AP_008_11	YR_AP_008_11_19Nov06_Sphinx_06-10-08	LTQ_2	LC-ISCO-Standard	MS-MSn	2006-11-19 17:47:54	2006-11-19 19:12:24	11739	85
Anaplasma_phagocytophilium	YR_AP_008_12	YR_AP_008_12_19Nov06_Sphinx_06-10-09	LTQ_2	LC-ISCO-Standard	MS-MSn	2006-11-19 19:23:52	2006-11-19 20:48:24	12413	85
Anaplasma_phagocytophilium	YR_AP_008_13	YR_AP_008_13_19Nov06_Sphinx_06-09-09	LTQ_2	LC-ISCO-Standard	MS-MSn	2006-11-19 20:54:31	2006-11-19 22:19:01	13559	85
Anaplasma_phagocytophilium	YR_AP_008_14	YR_AP_008_14_19Nov06_Sphinx_06-10-10	LTQ_2	LC-ISCO-Standard	MS-MSn	2006-11-19 23:38:51	2006-11-20 01:03:24	13726	85
Anaplasma_phagocytophilium	YR_AP_008_15	YR_AP_008_15_19Nov06_Sphinx_06-10-08	LTQ_2	LC-ISCO-Standard	MS-MSn	2006-11-20 01:09:04	2006-11-20 02:33:34	13745	84
Anaplasma_phagocytophilium	YR_AP_008_16	YR_AP_008_16_19Nov06_Sphinx_06-10-09	LTQ_2	LC-ISCO-Standard	MS-MSn	2006-11-20 02:46:41	2006-11-20 04:11:11	13351	85
Anaplasma_phagocytophilium	YR_AP_008_17	YR_AP_008_17_19Nov06_Sphinx_06-09-09	LTQ_2	LC-ISCO-Standard	MS-MSn	2006-11-20 04:17:12	2006-11-20 05:41:42	13412	84
Anaplasma_phagocytophilium	YR_AP_008_18	YR_AP_008_18_19Nov06_Sphinx_06-10-10	LTQ_2	LC-ISCO-Standard	MS-MSn	2006-11-20 05:54:40	2006-11-20 07:19:10	13129	85
Anaplasma_phagocytophilium	YR_AP_008_19	YR_AP_008_19_19Nov06_Sphinx_06-10-08	LTQ_2	LC-ISCO-Standard	MS-MSn	2006-11-20 07:25:08	2006-11-20 08:49:38	13150	84
Anaplasma_phagocytophilium	YR_AP_008_20	YR_AP_008_20_19Nov06_Sphinx_06-10-09	LTQ_2	LC-ISCO-Standard	MS-MSn	2006-11-20 09:02:40	2006-11-20 10:27:13	12734	85
Anaplasma_phagocytophilium	YR_AP_008_21	YR_AP_008_21_19Nov06_Sphinx_06-09-09	LTQ_2	LC-ISCO-Standard	MS-MSn	2006-11-20 10:33:12	2006-11-20 11:57:41	12882	84
Anaplasma_phagocytophilium	YR_AP_008_22	YR_AP_008_22_19Nov06_Sphinx_06-10-10	LTQ_2	LC-ISCO-Standard	MS-MSn	2006-11-20 12:10:15	2006-11-20 13:34:47	12745	84
Anaplasma_phagocytophilium	YR_AP_008_23	YR_AP_008_23_19Nov06_Sphinx_06-10-08	LTQ_2	LC-ISCO-Standard	MS-MSn	2006-11-20 13:40:49	2006-11-20 15:05:20	12281	85
Anaplasma_phagocytophilium	YR_AP_008_24	YR_AP_008_24_19Nov06_Sphinx_06-10-09	LTQ_2	LC-ISCO-Standard	MS-MSn	2006-11-20 15:18:02	2006-11-20 16:42:34	12325	84
Anaplasma_phagocytophilium	YR_AP_008_25	YR_AP_008_25_20Nov06_Sphinx_06-09-09	LTQ_2	LC-ISCO-Standard	MS-MSn	2006-11-20 18:01:54	2006-11-20 19:26:26	12376	85
Anaplasma_phagocytophilium	YR_AP_010_01	YR_AP_010_01_25Nov06_Sphinx_06-10-08	LTQ_2	LC-ISCO-Standard	MS-MSn	2006-11-26 05:16:22	2006-11-26 06:40:51	11682	84
Anaplasma_phagocytophilium	YR_AP_010_02	YR_AP_010_02_25Nov06_Sphinx_06-10-09	LTQ_2	LC-ISCO-Standard	MS-MSn	2006-11-26 06:54:33	2006-11-26 08:19:03	12253	85
Anaplasma_phagocytophilium	YR_AP_010_03	YR_AP_010_03_25Nov06_Sphinx_06-09-09	LTQ_2	LC-ISCO-Standard	MS-MSn	2006-11-26 08:25:03	2006-11-26 09:49:36	11937	84
Anaplasma_phagocytophilium	YR_AP_010_04	YR_AP_010_04_25Nov06_Sphinx_06-10-10	LTQ_2	LC-ISCO-Standard	MS-MSn	2006-11-26 10:03:37	2006-11-26 11:28:06	12253	85
Anaplasma_phagocytophilium	YR_AP_010_05	YR_AP_010_05_25Nov06_Sphinx_06-10-08	LTQ_2	LC-ISCO-Standard	MS-MSn	2006-11-26 11:34:02	2006-11-26 12:58:32	11652	84
Anaplasma_phagocytophilium	YR_AP_010_06	YR_AP_010_06_26Nov06_Sphinx_06-10-09	LTQ_2	LC-ISCO-Standard	MS-MSn	2006-11-26 13:12:06	2006-11-26 14:36:39	13533	84
Anaplasma_phagocytophilium	YR_AP_010_07	YR_AP_010_07_26Nov06_Sphinx_06-09-09	LTQ_2	LC-ISCO-Standard	MS-MSn	2006-11-26 14:42:34	2006-11-26 16:07:03	12616	85
Anaplasma_phagocytophilium	YR_AP_010_08	YR_AP_010_08_26Nov06_Sphinx_06-10-10	LTQ_2	LC-ISCO-Standard	MS-MSn	2006-11-26 17:27:29	2006-11-26 18:51:58	13731	84
Anaplasma_phagocytophilium	YR_AP_010_09	YR_AP_010_09_26Nov06_Sphinx_06-10-08	LTQ_2	LC-ISCO-Standard	MS-MSn	2006-11-26 18:57:39	2006-11-26 20:22:10	11664	85
Anaplasma_phagocytophilium	YR_AP_010_10	YR_AP_010_10_26Nov06_Sphinx_06-10-09	LTQ_2	LC-ISCO-Standard	MS-MSn	2006-11-26 20:35:40	2006-11-26 22:00:13	13382	85
Anaplasma_phagocytophilium	YR_AP_010_11	YR_AP_010_11_26Nov06_Sphinx_06-09-09	LTQ_2	LC-ISCO-Standard	MS-MSn	2006-11-26 22:06:08	2006-11-26 23:30:38	12238	84
Anaplasma_phagocytophilium	YR_AP_010_12	YR_AP_010_12_26Nov06_Sphinx_06-10-10	LTQ_2	LC-ISCO-Standard	MS-MSn	2006-11-26 23:43:46	2006-11-27 01:08:17	13386	85
Anaplasma_phagocytophilium	YR_AP_010_13	YR_AP_010_13_26Nov06_Sphinx_06-10-08	LTQ_2	LC-ISCO-Standard	MS-MSn	2006-11-27 01:14:12	2006-11-27 02:38:42	13429	84
Anaplasma_phagocytophilium	YR_AP_010_14	YR_AP_010_14_26Nov06_Sphinx_06-10-09	LTQ_2	LC-ISCO-Standard	MS-MSn	2006-11-27 02:51:59	2006-11-27 04:16:33	13661	85
Anaplasma_phagocytophilium	YR_AP_010_15	YR_AP_010_15_26Nov06_Sphinx_06-09-09	LTQ_2	LC-ISCO-Standard	MS-MSn	2006-11-27 04:22:31	2006-11-27 05:47:02	13837	85
Anaplasma_phagocytophilium	YR_AP_010_16	YR_AP_010_16_26Nov06_Sphinx_06-10-10	LTQ_2	LC-ISCO-Standard	MS-MSn	2006-11-27 05:59:58	2006-11-27 07:24:29	13902	85
Anaplasma_phagocytophilium	YR_AP_010_17	YR_AP_010_17_26Nov06_Sphinx_06-10-08	LTQ_2	LC-ISCO-Standard	MS-MSn	2006-11-27 07:30:25	2006-11-27 08:54:56	13088	84
Anaplasma_phagocytophilium	YR_AP_010_18	YR_AP_010_18_26Nov06_Sphinx_06-10-09	LTQ_2	LC-ISCO-Standard	MS-MSn	2006-11-27 09:08:54	2006-11-27 10:33:27	12051	85
Anaplasma_phagocytophilium	YR_AP_010_20	YR_AP_010_20_26Nov06_Sphinx_06-10-10	LTQ_2	LC-ISCO-Standard	MS-MSn	2006-11-27 13:24:10	2006-11-27 14:48:42	12371	84
Anaplasma_phagocytophilium	YR_AP_010_21	YR_AP_010_21_26Nov06_Sphinx_06-10-08	LTQ_2	LC-ISCO-Standard	MS-MSn	2006-11-27 14:54:41	2006-11-27 16:19:12	11796	85
Anaplasma_phagocytophilium	YR_AP_010_22	YR_AP_010_22_26Nov06_Sphinx_06-10-09	LTQ_2	LC-ISCO-Standard	MS-MSn	2006-11-27 16:32:23	2006-11-27 17:56:53	13256	84
Anaplasma_phagocytophilium	YR_AP_012	YR_AP_012_1_9Jan09_Falcon_08-11-01	LTQ_Orb_2	LC-ISCO-Standard	HMS-MSn	2009-01-09 22:19:42	2009-01-09 23:59:14	17189	100
Anaplasma_phagocytophilium	YR_AP_012	YR_AP_012_2_9Jan09_Falcon_08-11-01	LTQ_Orb_2	LC-ISCO-Standard	HMS-MSn	2009-01-10 20:21:41	2009-01-10 22:01:12	16929	100
Anaplasma_phagocytophilium	YR_AP_012	YR_AP_012_3_9Jan09_Falcon_08-11-01	LTQ_Orb_2	LC-ISCO-Standard	HMS-MSn	2009-01-11 18:23:48	2009-01-11 20:03:19	16730	100
Anaplasma_phagocytophilium	YR_AP_012	YR_AP_012_4_9Jan09_Falcon_08-11-01	LTQ_Orb_2	LC-ISCO-Standard	HMS-MSn	2009-01-12 16:25:47	2009-01-12 18:05:16	16455	100
Anaplasma_phagocytophilium	YR_AP_012	YR_AP_012_5_9Jan09_Falcon_08-11-01	LTQ_Orb_2	LC-ISCO-Standard	HMS-MSn	2009-01-13 14:28:03	2009-01-13 16:07:34	16475	99
Anaplasma_phagocytophilium	YR_AP_017_01	YR_AP_017_01_6Jan08_Griffin_07-12-29	LTQ_2	LC-ISCO-Standard	MS-MSn	2008-01-06 22:02:03	2008-01-06 23:42:05	16563	100
Anaplasma_phagocytophilium	YR_AP_017_02	YR_AP_017_02_6Jan08_Griffin_07-11-10	LTQ_2	LC-ISCO-Standard	MS-MSn	2008-01-06 23:52:50	2008-01-07 01:32:53	17146	100
Anaplasma_phagocytophilium	YR_AP_017_03	YR_AP_017_03_7Jan08_Griffin_07-12-36	LTQ_2	LC-ISCO-Standard	MS-MSn	2008-01-07 03:26:59	2008-01-07 05:07:02	16937	101
Anaplasma_phagocytophilium	YR_AP_017_04	YR_AP_017_04_7Jan08_Griffin_07-11-12	LTQ_2	LC-ISCO-Standard	MS-MSn	2008-01-07 05:17:47	2008-01-07 06:57:48	17014	100
Anaplasma_phagocytophilium	YR_AP_017_05	YR_AP_017_05_7Jan08_Griffin_07-12-29	LTQ_2	LC-ISCO-Standard	MS-MSn	2008-01-07 07:08:35	2008-01-07 08:48:37	16904	100
Anaplasma_phagocytophilium	YR_AP_017_06	YR_AP_017_06_7Jan08_Griffin_07-11-10	LTQ_2	LC-ISCO-Standard	MS-MSn	2008-01-07 08:59:22	2008-01-07 10:39:22	16640	100
Anaplasma_phagocytophilium	YR_AP_017_07	YR_AP_017_07_7Jan08_Griffin_07-12-36	LTQ_2	LC-ISCO-Standard	MS-MSn	2008-01-07 10:50:12	2008-01-07 12:30:14	16266	100
Anaplasma_phagocytophilium	YR_AP_017_08	YR_AP_017_08_7Jan08_Griffin_07-11-12	LTQ_2	LC-ISCO-Standard	MS-MSn	2008-01-07 12:41:00	2008-01-07 14:21:00	16541	100
Anaplasma_phagocytophilium	YR_AP_017_09	YR_AP_017_09_7Jan08_Griffin_07-12-29	LTQ_2	LC-ISCO-Standard	MS-MSn	2008-01-07 14:31:48	2008-01-07 16:11:48	17342	100
Anaplasma_phagocytophilium	YR_AP_017_10	YR_AP_017_10_7Jan08_Griffin_07-11-10	LTQ_2	LC-ISCO-Standard	MS-MSn	2008-01-07 16:22:36	2008-01-07 18:02:35	16497	100
Anaplasma_phagocytophilium	YR_AP_018_01	YR_AP_018_01_8Jan08_Griffin_07-12-36	LTQ_2	LC-ISCO-Standard	MS-MSn	2008-01-08 03:20:30	2008-01-08 05:00:29	16607	100
Anaplasma_phagocytophilium	YR_AP_018_02	YR_AP_018_02_8Jan08_Griffin_07-11-12	LTQ_2	LC-ISCO-Standard	MS-MSn	2008-01-08 05:11:19	2008-01-08 06:51:21	16761	100
Anaplasma_phagocytophilium	YR_AP_018_03	YR_AP_018_03_8Jan08_Griffin_07-12-29	LTQ_2	LC-ISCO-Standard	MS-MSn	2008-01-08 07:02:07	2008-01-08 08:42:09	16805	100
Anaplasma_phagocytophilium	YR_AP_018_04	YR_AP_018_04_8Jan08_Griffin_07-11-10	LTQ_2	LC-ISCO-Standard	MS-MSn	2008-01-08 08:52:54	2008-01-08 10:32:53	16662	100
Anaplasma_phagocytophilium	YR_AP_018_05	YR_AP_018_05_8Jan08_Griffin_07-12-36	LTQ_2	LC-ISCO-Standard	MS-MSn	2008-01-08 10:43:43	2008-01-08 12:23:43	16431	100
Anaplasma_phagocytophilium	YR_AP_018_06	YR_AP_018_06_8Jan08_Griffin_07-11-12	LTQ_2	LC-ISCO-Standard	MS-MSn	2008-01-08 12:34:31	2008-01-08 14:14:32	16585	100
Anaplasma_phagocytophilium	YR_AP_018_07	YR_AP_018_07_11Jan08_Griffin_07-12-36	LTQ_2	LC-ISCO-Standard	MS-MSn	2008-01-11 01:47:09	2008-01-11 03:27:09	16694	100
Anaplasma_phagocytophilium	YR_AP_018_07	YR_AP_018_07_8Jan08_Griffin_07-12-29	LTQ_2	LC-ISCO-Standard	MS-MSn	2008-01-08 14:25:19	2008-01-08 16:05:19	16541	100
Anaplasma_phagocytophilium	YR_AP_018_08	YR_AP_018_08_11Jan08_Griffin_07-11-12	LTQ_2	LC-ISCO-Standard	MS-MSn	2008-01-11 03:37:58	2008-01-11 05:18:01	16530	101
Anaplasma_phagocytophilium	YR_AP_018_08	YR_AP_018_08_8Jan08_Griffin_07-11-10	LTQ_2	LC-ISCO-Standard	MS-MSn	2008-01-08 16:16:06	2008-01-08 17:56:09	16629	100
Anaplasma_phagocytophilium	YR_AP_018_09	YR_AP_018_09_11Jan08_Griffin_07-12-29	LTQ_2	LC-ISCO-Standard	MS-MSn	2008-01-11 05:28:47	2008-01-11 07:08:49	17472	100
Anaplasma_phagocytophilium	YR_AP_018_09	YR_AP_018_09_8Jan08_Griffin_07-12-36	LTQ_2	LC-ISCO-Standard	MS-MSn	2008-01-08 18:06:54	2008-01-08 19:46:53	16376	100
Anaplasma_phagocytophilium	YR_AP_018_10	YR_AP_018_10_11Jan08_Griffin_07-11-10	LTQ_2	LC-ISCO-Standard	MS-MSn	2008-01-11 07:19:34	2008-01-11 08:59:37	16464	100
Anaplasma_phagocytophilium	YR_AP_018_10	YR_AP_018_10_8Jan08_Griffin_07-11-12	LTQ_2	LC-ISCO-Standard	MS-MSn	2008-01-08 19:57:43	2008-01-08 21:37:46	16508	100
Arthrobacter_sp_FB24	Arthro_001	Arthro_001-LTQFT1_28Sep05_Andro_0705-06	LTQ_FT1	LC-ISCO-Standard	HMS-MSn	2005-09-28 07:43:17	2005-09-28 09:23:17	14120	100
Arthrobacter_sp_FB24	Arthro_001	Arthro_001-LTQFT2_28Sep05_Andro_0705-06	LTQ_FT1	LC-ISCO-Standard	HMS-MSn	2005-09-28 12:16:25	2005-09-28 13:56:25	13748	100
Arthrobacter_sp_FB24	Arthro_001	Arthro_001-LTQFT3_28Sep05_Andro_0705-06	LTQ_FT1	LC-ISCO-Standard	HMS-MSn	2005-09-28 17:22:02	2005-09-28 19:02:01	13676	100
Arthrobacter_sp_FB24	Arthro_001	Arthro_001_LTQ_15Oct05_Pegasus_05-09-01	LTQ_4	LC-ISCO-Standard	MS-MSn	2005-10-14 22:28:59	2005-10-15 00:09:01	19582	101
Arthrobacter_sp_FB24	Arthro_001_01	Arthro_001_01_LTQ_1_27Oct05_Doc_0508-07	LTQ_1	LC-ISCO-Standard	MS-MSn	2005-10-27 08:49:05	2005-10-27 10:29:04	23471	100
Arthrobacter_sp_FB24	Arthro_001_02	Arthro_001_02_LTQ_1_27Oct05_Doc_0508-08	LTQ_1	LC-ISCO-Standard	MS-MSn	2005-10-27 10:56:27	2005-10-27 12:36:26	19214	100
Arthrobacter_sp_FB24	Arthro_001_03	Arthro_001_03_LTQ_1_27Oct05_Doc_0508-07	LTQ_1	LC-ISCO-Standard	MS-MSn	2005-10-27 13:21:44	2005-10-27 15:01:44	18548	100
Arthrobacter_sp_FB24	Arthro_001_04	Arthro_001_04_LTQ_1_27Oct05_Doc_0508-08	LTQ_1	LC-ISCO-Standard	MS-MSn	2005-10-27 15:47:41	2005-10-27 17:27:41	20009	100
Arthrobacter_sp_FB24	Arthro_001_05	Arthro_001_05_LTQ_1_27Oct05_Doc_0508-07	LTQ_1	LC-ISCO-Standard	MS-MSn	2005-10-27 18:13:02	2005-10-27 19:53:03	20258	100
Arthrobacter_sp_FB24	Arthro_001_06	Arthro_001_06_LTQ_1_27Oct05_Doc_0508-08	LTQ_1	LC-ISCO-Standard	MS-MSn	2005-10-27 20:38:50	2005-10-27 22:18:49	21532	100
Arthrobacter_sp_FB24	Arthro_001_07	Arthro_001_07_LTQ_1_27Oct05_Doc_0508-07	LTQ_1	LC-ISCO-Standard	MS-MSn	2005-10-27 23:04:09	2005-10-28 00:44:08	20806	100
Arthrobacter_sp_FB24	Arthro_001_08	Arthro_001_08_LTQ_1_28Oct05_Doc_0508-08	LTQ_1	LC-ISCO-Standard	MS-MSn	2005-10-28 01:28:01	2005-10-28 03:08:00	20341	100
Arthrobacter_sp_FB24	Arthro_001_09	Arthro_001_09_LTQ_1_28Oct05_Doc_0508-07	LTQ_1	LC-ISCO-Standard	MS-MSn	2005-10-28 04:01:43	2005-10-28 05:41:42	18868	100
Arthrobacter_sp_FB24	Arthro_001_10	Arthro_001_10_LTQ_1_28Oct05_Doc_0508-08	LTQ_1	LC-ISCO-Standard	MS-MSn	2005-10-28 06:20:15	2005-10-28 08:00:15	20291	100
Arthrobacter_sp_FB24	Arthro_001_11	Arthro_001_11_LTQ_1_28Oct05_Doc_0508-07	LTQ_1	LC-ISCO-Standard	MS-MSn	2005-10-28 08:39:02	2005-10-28 10:19:02	18152	100
Arthrobacter_sp_FB24	Arthro_001_12	Arthro_001_12_LTQ_1_02Nov05_Doc_0508-08	LTQ_1	LC-ISCO-Standard	MS-MSn	2005-11-02 19:17:59	2005-11-02 20:58:01	19264	101
Arthrobacter_sp_FB24	Arthro_001_13	Arthro_001_13_LTQ_1_02Nov05_Doc_0508-07	LTQ_1	LC-ISCO-Standard	MS-MSn	2005-11-02 21:40:40	2005-11-02 23:20:40	19390	100
Arthrobacter_sp_FB24	Arthro_001_14	Arthro_001_14_LTQ_1_02Nov05_Doc_0508-08	LTQ_1	LC-ISCO-Standard	MS-MSn	2005-11-03 00:04:05	2005-11-03 01:44:08	19603	100
Arthrobacter_sp_FB24	Arthro_001_15	Arthro_001_15_LTQ_1_03Nov05_Doc_0508-07	LTQ_1	LC-ISCO-Standard	MS-MSn	2005-11-03 02:28:15	2005-11-03 04:08:16	19200	100
Arthrobacter_sp_FB24	Arthro_001_16	Arthro_001_16_LTQ_1_03Nov05_Doc_0508-08	LTQ_1	LC-ISCO-Standard	MS-MSn	2005-11-03 05:06:10	2005-11-03 06:46:10	19800	100
Arthrobacter_sp_FB24	Arthro_001_17	Arthro_001_17_LTQ_1_03Nov05_Doc_0508-07	LTQ_1	LC-ISCO-Standard	MS-MSn	2005-11-03 07:30:38	2005-11-03 09:10:38	21085	100
Arthrobacter_sp_FB24	Arthro_001_18	Arthro_001_18_LTQ_1_03Nov05_Doc_0508-08	LTQ_1	LC-ISCO-Standard	MS-MSn	2005-11-03 09:55:30	2005-11-03 11:35:30	19743	100
Arthrobacter_sp_FB24	Arthro_001_19	Arthro_001_19_LTQ_1_03Nov05_Doc_0508-07	LTQ_1	LC-ISCO-Standard	MS-MSn	2005-11-03 12:19:09	2005-11-03 13:59:11	19974	100
Arthrobacter_sp_FB24	Arthro_001_20	Arthro_001_20_LTQ_1_03Nov05_Doc_0508-08	LTQ_1	LC-ISCO-Standard	MS-MSn	2005-11-03 14:41:50	2005-11-03 16:21:51	18346	100
Arthrobacter_sp_FB24	Arthro_001_21	Arthro_001_21_LTQ_1_03Nov05_Doc_0508-07	LTQ_1	LC-ISCO-Standard	MS-MSn	2005-11-03 19:21:46	2005-11-03 21:01:46	18561	100
Arthrobacter_sp_FB24	Arthro_001_22	Arthro_001_22_LTQ_1_03Nov05_Doc_0508-07	LTQ_1	LC-ISCO-Standard	MS-MSn	2005-11-04 00:15:08	2005-11-04 01:55:07	19272	100
Arthrobacter_sp_FB24	Arthro_001_23	Arthro_001_23_LTQ_1_04Nov05_Doc_0508-07	LTQ_1	LC-ISCO-Standard	MS-MSn	2005-11-04 04:56:08	2005-11-04 06:36:07	18769	100
Arthrobacter_sp_FB24	Arthro_001_24	Arthro_001_24_LTQ_1_04Nov05_Doc_0508-08	LTQ_1	LC-ISCO-Standard	MS-MSn	2005-11-04 09:40:56	2005-11-04 11:20:56	19295	100
Arthrobacter_sp_FB24	Arthro_001_25	Arthro_001_25_LTQ_1_04Nov05_Doc_0508-07	LTQ_1	LC-ISCO-Standard	MS-MSn	2005-11-04 14:41:37	2005-11-04 16:21:37	20897	100
Arthrobacter_sp_FB24	Arthro_002	Arthro_002-LTQFT1_28Sep05_Andro_0705-06	LTQ_FT1	LC-ISCO-Standard	HMS-MSn	2005-09-28 22:10:09	2005-09-28 23:50:09	13402	100
Arthrobacter_sp_FB24	Arthro_002	Arthro_002-LTQFT2_29Sep05_Andro_0705-06	LTQ_FT1	LC-ISCO-Standard	HMS-MSn	2005-09-29 02:58:20	2005-09-29 04:38:20	11808	100
Arthrobacter_sp_FB24	Arthro_002	Arthro_002-LTQFT3_29Sep05_Andro_0705-06	LTQ_FT1	LC-ISCO-Standard	HMS-MSn	2005-09-29 08:03:13	2005-09-29 09:43:12	12582	100
Arthrobacter_sp_FB24	Arthro_002	Arthro_002_LTQ_15Oct05_Pegasus_05-09-02	LTQ_4	LC-ISCO-Standard	MS-MSn	2005-10-15 00:50:15	2005-10-15 02:30:15	17507	100
Arthrobacter_sp_FB24	Arthro_002_01	Arthro_002_01_LTQ_1_09Nov05_Doc_0508-08	LTQ_1	LC-ISCO-Standard	MS-MSn	2005-11-09 04:41:59	2005-11-09 06:21:59	18912	100
Arthrobacter_sp_FB24	Arthro_002_02	Arthro_002_02_LTQ_1_09Nov05_Doc_0508-07	LTQ_1	LC-ISCO-Standard	MS-MSn	2005-11-09 06:54:43	2005-11-09 08:34:42	18536	100
Arthrobacter_sp_FB24	Arthro_002_03	Arthro_002_03_LTQ_1_09Nov05_Doc_0508-08	LTQ_1	LC-ISCO-Standard	MS-MSn	2005-11-09 09:21:09	2005-11-09 11:01:08	18069	100
Arthrobacter_sp_FB24	Arthro_002_04	Arthro_002_04_LTQ_1_09Nov05_Doc_0508-07	LTQ_1	LC-ISCO-Standard	MS-MSn	2005-11-09 11:33:53	2005-11-09 13:13:54	18779	100
Arthrobacter_sp_FB24	Arthro_002_05	Arthro_002_05_LTQ_1_09Nov05_Doc_0508-08	LTQ_1	LC-ISCO-Standard	MS-MSn	2005-11-09 13:46:41	2005-11-09 15:26:43	18497	100
Arthrobacter_sp_FB24	Arthro_002_06	Arthro_002_06_LTQ_1_09Nov05_Doc_0508-07	LTQ_1	LC-ISCO-Standard	MS-MSn	2005-11-09 15:59:27	2005-11-09 17:39:30	18702	100
Arthrobacter_sp_FB24	Arthro_002_07	Arthro_002_07_LTQ_1_09Nov05_Doc_0508-08	LTQ_1	LC-ISCO-Standard	MS-MSn	2005-11-09 18:12:16	2005-11-09 19:52:18	18797	100
Arthrobacter_sp_FB24	Arthro_002_08	Arthro_002_08_LTQ_1_09Nov05_Doc_0508-07	LTQ_1	LC-ISCO-Standard	MS-MSn	2005-11-09 20:25:05	2005-11-09 22:05:06	19453	100
Arthrobacter_sp_FB24	Arthro_002_09	Arthro_002_09_LTQ_1_09Nov05_Doc_0508-08	LTQ_1	LC-ISCO-Standard	MS-MSn	2005-11-09 22:38:03	2005-11-10 00:18:03	19381	100
Arthrobacter_sp_FB24	Arthro_002_10	Arthro_002_10_LTQ_1_10Nov05_Doc_0508-07	LTQ_1	LC-ISCO-Standard	MS-MSn	2005-11-10 01:04:42	2005-11-10 02:44:43	19056	100
Arthrobacter_sp_FB24	Arthro_002_11	Arthro_002_11_LTQ_1_10Nov05_Doc_0508-08	LTQ_1	LC-ISCO-Standard	MS-MSn	2005-11-10 03:17:41	2005-11-10 04:57:42	18578	100
Arthrobacter_sp_FB24	Arthro_002_12	Arthro_002_12_LTQ_1_10Nov05_Doc_0508-07	LTQ_1	LC-ISCO-Standard	MS-MSn	2005-11-10 05:30:43	2005-11-10 07:10:44	19903	100
Arthrobacter_sp_FB24	Arthro_002_13	Arthro_002_13_LTQ_1_10Nov05_Doc_0508-08	LTQ_1	LC-ISCO-Standard	MS-MSn	2005-11-10 07:43:44	2005-11-10 09:23:47	19731	100
Arthrobacter_sp_FB24	Arthro_002_14	Arthro_002_14_LTQ_1_10Nov05_Doc_0508-07	LTQ_1	LC-ISCO-Standard	MS-MSn	2005-11-10 09:56:51	2005-11-10 11:36:51	19639	100
Arthrobacter_sp_FB24	Arthro_002_15	Arthro_002_15_LTQ_1_10Nov05_Doc_0508-08	LTQ_1	LC-ISCO-Standard	MS-MSn	2005-11-10 12:09:52	2005-11-10 13:49:52	19058	100
Arthrobacter_sp_FB24	Arthro_002_16	Arthro_002_16_LTQ_1_10Nov05_Doc_0508-07	LTQ_1	LC-ISCO-Standard	MS-MSn	2005-11-10 14:48:07	2005-11-10 16:28:08	18864	100
Arthrobacter_sp_FB24	Arthro_002_17	Arthro_002_17_LTQ_1_10Nov05_Doc_0508-08	LTQ_1	LC-ISCO-Standard	MS-MSn	2005-11-10 17:13:05	2005-11-10 18:53:05	18626	100
Arthrobacter_sp_FB24	Arthro_002_18	Arthro_002_18_LTQ_1_10Nov05_Doc_0508-07	LTQ_1	LC-ISCO-Standard	MS-MSn	2005-11-10 19:26:14	2005-11-10 21:06:14	18787	100
Arthrobacter_sp_FB24	Arthro_002_19	Arthro_002_19_LTQ_1_10Nov05_Doc_0508-08	LTQ_1	LC-ISCO-Standard	MS-MSn	2005-11-10 21:39:23	2005-11-10 23:19:23	18315	100
Arthrobacter_sp_FB24	Arthro_002_20	Arthro_002_20_LTQ_1_11Nov05_Doc_0508-07	LTQ_1	LC-ISCO-Standard	MS-MSn	2005-11-10 23:52:36	2005-11-11 01:32:36	20397	100
Arthrobacter_sp_FB24	Arthro_002_21	Arthro_002_21_LTQ_1_11Nov05_Doc_0508-08	LTQ_1	LC-ISCO-Standard	MS-MSn	2005-11-11 02:05:55	2005-11-11 03:45:54	21202	100
Arthrobacter_sp_FB24	Arthro_002_22	Arthro_002_22_LTQ_1_11Nov05_Doc_0508-07	LTQ_1	LC-ISCO-Standard	MS-MSn	2005-11-11 04:19:12	2005-11-11 05:59:11	22612	100
Arthrobacter_sp_FB24	Arthro_002_23	Arthro_002_23_LTQ_1_11Nov05_Doc_0508-08	LTQ_1	LC-ISCO-Standard	MS-MSn	2005-11-11 06:32:35	2005-11-11 08:12:34	22263	100
Arthrobacter_sp_FB24	Arthro_002_24	Arthro_002_24_LTQ_1_11Nov05_Doc_0508-07	LTQ_1	LC-ISCO-Standard	MS-MSn	2005-11-11 08:59:39	2005-11-11 10:39:39	22866	100
Arthrobacter_sp_FB24	Arthro_002_25	Arthro_002_25_LTQ_1_11Nov05_Doc_0508-08	LTQ_1	LC-ISCO-Standard	MS-MSn	2005-11-11 11:13:00	2005-11-11 12:53:00	24100	100
Arthrobacter_sp_FB24	Arthro_003	Arthro_003-LTQFT1_29Sep05_Andro_0705-06	LTQ_FT1	LC-ISCO-Standard	HMS-MSn	2005-09-29 13:02:51	2005-09-29 14:42:51	12284	100
Arthrobacter_sp_FB24	Arthro_003	Arthro_003_LTQ_15Oct05_Pegasus_05-09-01	LTQ_4	LC-ISCO-Standard	MS-MSn	2005-10-15 12:20:17	2005-10-15 14:00:16	19377	100
Arthrobacter_sp_FB24	Arthro_003	Arthro_003_LTQFT2_27Oct05_Griffin_05-09-04	LTQ_FT1	LC-ISCO-Standard	HMS-MSn	2005-10-27 16:06:05	2005-10-27 17:46:04	16216	100
Arthrobacter_sp_FB24	Arthro_003	Arthro_003_LTQFT3_27Oct05_Griffin_05-09-04	LTQ_FT1	LC-ISCO-Standard	HMS-MSn	2005-10-28 10:53:15	2005-10-28 12:33:15	15610	100
Arthrobacter_sp_FB24	Arthro_003_01	Arthro_003_01_LTQ_1_11Nov05_Doc_0508-07	LTQ_1	LC-ISCO-Standard	MS-MSn	2005-11-11 13:26:26	2005-11-11 15:06:26	20967	100
Arthrobacter_sp_FB24	Arthro_003_02	Arthro_003_02_LTQ_1_11Nov05_Doc_0508-08	LTQ_1	LC-ISCO-Standard	MS-MSn	2005-11-11 15:39:48	2005-11-11 17:19:48	18909	100
Arthrobacter_sp_FB24	Arthro_003_03	Arthro_003_03_LTQ_1_11Nov05_Doc_0508-07	LTQ_1	LC-ISCO-Standard	MS-MSn	2005-11-11 17:53:17	2005-11-11 19:33:18	20239	100
Arthrobacter_sp_FB24	Arthro_003_04	Arthro_003_04_LTQ_1_11Nov05_Doc_0508-08	LTQ_1	LC-ISCO-Standard	MS-MSn	2005-11-11 20:06:44	2005-11-11 21:46:45	19268	100
Arthrobacter_sp_FB24	Arthro_003_05	Arthro_003_05_LTQ_1_12Nov05_Doc_0508-07	LTQ_1	LC-ISCO-Standard	MS-MSn	2005-11-11 22:20:12	2005-11-12 00:00:15	19562	100
Arthrobacter_sp_FB24	Arthro_003_06	Arthro_003_06_LTQ_1_12Nov05_Doc_0508-08	LTQ_1	LC-ISCO-Standard	MS-MSn	2005-11-12 00:47:25	2005-11-12 02:27:27	19332	100
Arthrobacter_sp_FB24	Arthro_003_07	Arthro_003_07_LTQ_1_12Nov05_Doc_0508-07	LTQ_1	LC-ISCO-Standard	MS-MSn	2005-11-12 03:00:58	2005-11-12 04:41:00	19526	101
Arthrobacter_sp_FB24	Arthro_003_08	Arthro_003_08_LTQ_1_12Nov05_Doc_0508-08	LTQ_1	LC-ISCO-Standard	MS-MSn	2005-11-12 05:14:28	2005-11-12 06:54:28	20027	100
Arthrobacter_sp_FB24	Arthro_003_09	Arthro_003_09_LTQ_1_12Nov05_Doc_0508-07	LTQ_1	LC-ISCO-Standard	MS-MSn	2005-11-12 07:28:00	2005-11-12 09:08:01	19781	100
Arthrobacter_sp_FB24	Arthro_003_10	Arthro_003_10_LTQ_1_12Nov05_Doc_0508-08	LTQ_1	LC-ISCO-Standard	MS-MSn	2005-11-12 09:41:42	2005-11-12 11:21:42	19827	100
Arthrobacter_sp_FB24	Arthro_003_11	Arthro_003_11_LTQ_1_12Nov05_Doc_0508-07	LTQ_1	LC-ISCO-Standard	MS-MSn	2005-11-12 11:55:17	2005-11-12 13:35:18	19586	100
Arthrobacter_sp_FB24	Arthro_003_12	Arthro_003_12_LTQ_1_12Nov05_Doc_0508-08	LTQ_1	LC-ISCO-Standard	MS-MSn	2005-11-12 14:08:57	2005-11-12 15:48:58	20896	100
Arthrobacter_sp_FB24	Arthro_003_13	Arthro_003_13_LTQ_1_12Nov05_Doc_0508-07	LTQ_1	LC-ISCO-Standard	MS-MSn	2005-11-12 16:36:18	2005-11-12 18:16:18	20581	100
Arthrobacter_sp_FB24	Arthro_003_14	Arthro_003_14_LTQ_1_12Nov05_Doc_0508-08	LTQ_1	LC-ISCO-Standard	MS-MSn	2005-11-12 18:50:01	2005-11-12 20:30:01	20809	100
Arthrobacter_sp_FB24	Arthro_003_15	Arthro_003_15_LTQ_1_13Nov05_Doc_0508-07	LTQ_1	LC-ISCO-Standard	MS-MSn	2005-11-12 21:03:41	2005-11-12 22:43:43	20168	100
Arthrobacter_sp_FB24	Arthro_003_16	Arthro_003_16_LTQ_1_13Nov05_Doc_0508-08	LTQ_1	LC-ISCO-Standard	MS-MSn	2005-11-12 23:17:25	2005-11-13 00:57:27	19532	100
Arthrobacter_sp_FB24	Arthro_003_17	Arthro_003_17_LTQ_1_13Nov05_Doc_0508-07	LTQ_1	LC-ISCO-Standard	MS-MSn	2005-11-13 01:31:07	2005-11-13 03:11:07	19275	100
Arthrobacter_sp_FB24	Arthro_003_18	Arthro_003_18_LTQ_1_13Nov05_Doc_0508-08	LTQ_1	LC-ISCO-Standard	MS-MSn	2005-11-13 03:44:49	2005-11-13 05:24:51	18830	100
Arthrobacter_sp_FB24	Arthro_003_19	Arthro_003_19_LTQ_1_13Nov05_Doc_0508-07	LTQ_1	LC-ISCO-Standard	MS-MSn	2005-11-13 05:58:31	2005-11-13 07:38:33	18283	100
Arthrobacter_sp_FB24	Arthro_003_20	Arthro_003_20_LTQ_1_13Nov05_Doc_0508-08	LTQ_1	LC-ISCO-Standard	MS-MSn	2005-11-13 08:26:00	2005-11-13 10:06:01	18271	100
Arthrobacter_sp_FB24	Arthro_003_21	Arthro_003_21_LTQ_1_13Nov05_Doc_0508-07	LTQ_1	LC-ISCO-Standard	MS-MSn	2005-11-13 10:39:41	2005-11-13 12:19:40	18171	100
Arthrobacter_sp_FB24	Arthro_003_22	Arthro_003_22_LTQ_1_13Nov05_Doc_0508-08	LTQ_1	LC-ISCO-Standard	MS-MSn	2005-11-13 12:53:25	2005-11-13 14:33:26	18001	100
Arthrobacter_sp_FB24	Arthro_003_23	Arthro_003_23_LTQ_1_13Nov05_Doc_0508-07	LTQ_1	LC-ISCO-Standard	MS-MSn	2005-11-13 15:07:10	2005-11-13 16:47:13	18541	100
Arthrobacter_sp_FB24	Arthro_003_24	Arthro_003_24_LTQ_1_13Nov05_Doc_0508-08	LTQ_1	LC-ISCO-Standard	MS-MSn	2005-11-13 17:20:57	2005-11-13 19:00:57	19678	100
Arthrobacter_sp_FB24	Arthro_003_25	Arthro_003_25_LTQ_1_14Nov05_Doc_0508-07	LTQ_1	LC-ISCO-Standard	MS-MSn	2005-11-13 19:34:37	2005-11-13 21:14:39	21768	100
Arthrobacter_sp_FB24	Arthro_004	Arthro_004-LTQFT1_30Sep05_Andro_0705-07	LTQ_FT1	LC-ISCO-Standard	HMS-MSn	2005-10-01 01:32:24	2005-10-01 03:12:24	15560	100
Arthrobacter_sp_FB24	Arthro_004	Arthro_004-LTQFT2_30Sep05_Andro_0705-07	LTQ_FT1	LC-ISCO-Standard	HMS-MSn	2005-10-01 06:20:17	2005-10-01 08:00:16	15164	100
Arthrobacter_sp_FB24	Arthro_004	Arthro_004-LTQFT3_30Sep05_Andro_0705-07	LTQ_FT1	LC-ISCO-Standard	HMS-MSn	2005-10-01 11:25:13	2005-10-01 13:05:12	14582	100
Arthrobacter_sp_FB24	Arthro_004	Arthro_004_LTQ_15Oct05_Pegasus_05-09-02	LTQ_4	LC-ISCO-Standard	MS-MSn	2005-10-15 14:57:28	2005-10-15 16:37:29	19280	100
Arthrobacter_sp_FB24	Arthro_004_01	Arthro_004_01_LTQ_1_14Nov05_Doc_0508-08	LTQ_1	LC-ISCO-Standard	MS-MSn	2005-11-14 11:24:49	2005-11-14 13:04:51	19928	100
Arthrobacter_sp_FB24	Arthro_004_02	Arthro_004_02_LTQ_1_14Nov05_Doc_0508-07	LTQ_1	LC-ISCO-Standard	MS-MSn	2005-11-14 13:38:34	2005-11-14 15:18:35	20130	100
Arthrobacter_sp_FB24	Arthro_004_03	Arthro_004_03_LTQ_1_14Nov05_Doc_0508-08	LTQ_1	LC-ISCO-Standard	MS-MSn	2005-11-14 16:06:05	2005-11-14 17:46:06	19880	100
Arthrobacter_sp_FB24	Arthro_004_04	Arthro_004_04_LTQ_1_14Nov05_Doc_0508-07	LTQ_1	LC-ISCO-Standard	MS-MSn	2005-11-14 18:19:53	2005-11-14 19:59:55	20039	100
Arthrobacter_sp_FB24	Arthro_004_05	Arthro_004_05_LTQ_1_14Nov05_Doc_0508-08	LTQ_1	LC-ISCO-Standard	MS-MSn	2005-11-14 20:33:47	2005-11-14 22:13:49	20078	100
Arthrobacter_sp_FB24	Arthro_004_06	Arthro_004_06_LTQ_1_15Nov05_Doc_0508-07	LTQ_1	LC-ISCO-Standard	MS-MSn	2005-11-14 22:47:39	2005-11-15 00:27:41	19907	100
Arthrobacter_sp_FB24	Arthro_004_07	Arthro_004_07_LTQ_1_15Nov05_Doc_0508-08	LTQ_1	LC-ISCO-Standard	MS-MSn	2005-11-15 01:01:29	2005-11-15 02:41:31	19887	100
Arthrobacter_sp_FB24	Arthro_004_08	Arthro_004_08_LTQ_1_15Nov05_Doc_0508-07	LTQ_1	LC-ISCO-Standard	MS-MSn	2005-11-15 03:15:21	2005-11-15 04:55:21	19960	100
Arthrobacter_sp_FB24	Arthro_004_09	Arthro_004_09_LTQ_1_15Nov05_Doc_0508-08	LTQ_1	LC-ISCO-Standard	MS-MSn	2005-11-15 05:29:08	2005-11-15 07:09:07	19705	100
Arthrobacter_sp_FB24	Arthro_004_10	Arthro_004_10_LTQ_1_15Nov05_Doc_0508-07	LTQ_1	LC-ISCO-Standard	MS-MSn	2005-11-15 07:56:41	2005-11-15 09:36:43	19176	100
Arthrobacter_sp_FB24	Arthro_004_11	Arthro_004_11_LTQ_1_15Nov05_Doc_0508-08	LTQ_1	LC-ISCO-Standard	MS-MSn	2005-11-15 10:10:35	2005-11-15 11:50:36	18608	100
Arthrobacter_sp_FB24	Arthro_004_12	Arthro_004_12_LTQ_1_15Nov05_Doc_0508-07	LTQ_1	LC-ISCO-Standard	MS-MSn	2005-11-15 12:24:22	2005-11-15 14:04:23	20383	100
Arthrobacter_sp_FB24	Arthro_004_13	Arthro_004_13_LTQ_1_15Nov05_Doc_0508-08	LTQ_1	LC-ISCO-Standard	MS-MSn	2005-11-15 14:38:13	2005-11-15 16:18:14	20216	100
Arthrobacter_sp_FB24	Arthro_004_14	Arthro_004_14_LTQ_1_15Nov05_Doc_0508-07	LTQ_1	LC-ISCO-Standard	MS-MSn	2005-11-15 16:52:07	2005-11-15 18:32:09	19750	100
Arthrobacter_sp_FB24	Arthro_004_15	Arthro_004_15_LTQ_1_15Nov05_Doc_0508-08	LTQ_1	LC-ISCO-Standard	MS-MSn	2005-11-15 19:05:58	2005-11-15 20:45:58	19367	100
Arthrobacter_sp_FB24	Arthro_004_16	Arthro_004_16_LTQ_1_16Nov05_Doc_0508-07	LTQ_1	LC-ISCO-Standard	MS-MSn	2005-11-15 21:19:47	2005-11-15 22:59:47	19136	100
Arthrobacter_sp_FB24	Arthro_004_17	Arthro_004_17_LTQ_1_16Nov05_Doc_0508-08	LTQ_1	LC-ISCO-Standard	MS-MSn	2005-11-15 23:47:21	2005-11-16 01:27:20	19291	100
Arthrobacter_sp_FB24	Arthro_004_18	Arthro_004_18_LTQ_1_16Nov05_Doc_0508-07	LTQ_1	LC-ISCO-Standard	MS-MSn	2005-11-16 02:01:11	2005-11-16 03:41:10	19997	100
Arthrobacter_sp_FB24	Arthro_004_19	Arthro_004_19_LTQ_1_16Nov05_Doc_0508-08	LTQ_1	LC-ISCO-Standard	MS-MSn	2005-11-16 04:15:04	2005-11-16 05:55:04	19693	100
Arthrobacter_sp_FB24	Arthro_004_20	Arthro_004_20_LTQ_1_16Nov05_Doc_0508-07	LTQ_1	LC-ISCO-Standard	MS-MSn	2005-11-16 06:29:02	2005-11-16 08:09:01	21983	100
Arthrobacter_sp_FB24	Arthro_004_21	Arthro_004_21_LTQ_1_16Nov05_Doc_0508-08	LTQ_1	LC-ISCO-Standard	MS-MSn	2005-11-16 10:27:29	2005-11-16 12:07:28	19899	100
Arthrobacter_sp_FB24	Arthro_004_22	Arthro_004_22_LTQ_1_16Nov05_Doc_0508-07	LTQ_1	LC-ISCO-Standard	MS-MSn	2005-11-16 12:29:40	2005-11-16 14:09:39	21536	100
Arthrobacter_sp_FB24	Arthro_004_23	Arthro_004_23_LTQ_1_16Nov05_Doc_0508-08	LTQ_1	LC-ISCO-Standard	MS-MSn	2005-11-16 14:55:56	2005-11-16 16:35:56	22824	100
Arthrobacter_sp_FB24	Arthro_004_24	Arthro_004_24_LTQ_1_16Nov05_Doc_0508-07	LTQ_1	LC-ISCO-Standard	MS-MSn	2005-11-16 17:09:52	2005-11-16 18:49:51	24849	100
Arthrobacter_sp_FB24	Arthro_004_25	Arthro_004_25_LTQ_1_16Nov05_Doc_0508-08	LTQ_1	LC-ISCO-Standard	MS-MSn	2005-11-16 19:23:47	2005-11-16 21:03:46	25381	100
Arthrobacter_sp_FB24	Arthro_005	Arthro_005-LTQFT1_30Sep05_Andro_0705-07	LTQ_FT1	LC-ISCO-Standard	HMS-MSn	2005-10-01 16:13:09	2005-10-01 17:53:09	14914	100
Arthrobacter_sp_FB24	Arthro_005	Arthro_005-LTQFT2_30Sep05_Andro_0705-07	LTQ_FT1	LC-ISCO-Standard	HMS-MSn	2005-10-01 21:01:06	2005-10-01 22:41:06	15174	100
Arthrobacter_sp_FB24	Arthro_005	Arthro_005-LTQFT3_30Sep05_Andro_0705-07	LTQ_FT1	LC-ISCO-Standard	HMS-MSn	2005-10-02 01:49:09	2005-10-02 03:29:09	15360	100
Arthrobacter_sp_FB24	Arthro_005	Arthro_005_LTQ_15Oct05_Pegasus_05-09-01	LTQ_4	LC-ISCO-Standard	MS-MSn	2005-10-15 17:18:50	2005-10-15 18:58:53	20985	100
Arthrobacter_sp_FB24	Arthro_005_01	Arthro_005_01_LTQ_1_17Nov05_Doc_0508-07	LTQ_1	LC-ISCO-Standard	MS-MSn	2005-11-16 21:37:43	2005-11-16 23:17:42	23400	100
Arthrobacter_sp_FB24	Arthro_005_02	Arthro_005_02_LTQ_1_17Nov05_Doc_0508-08	LTQ_1	LC-ISCO-Standard	MS-MSn	2005-11-16 23:51:42	2005-11-17 01:31:45	19691	100
Arthrobacter_sp_FB24	Arthro_005_03	Arthro_005_03_LTQ_1_17Nov05_Doc_0508-07	LTQ_1	LC-ISCO-Standard	MS-MSn	2005-11-17 02:05:44	2005-11-17 03:45:45	20862	100
Arthrobacter_sp_FB24	Arthro_005_04	Arthro_005_04_LTQ_1_17Nov05_Doc_0508-08	LTQ_1	LC-ISCO-Standard	MS-MSn	2005-11-17 04:19:41	2005-11-17 05:59:40	21495	100
Arthrobacter_sp_FB24	Arthro_005_05	Arthro_005_05_LTQ_1_17Nov05_Doc_0508-07	LTQ_1	LC-ISCO-Standard	MS-MSn	2005-11-17 06:47:21	2005-11-17 08:27:22	20436	100
Arthrobacter_sp_FB24	Arthro_005_06	Arthro_005_06_LTQ_1_17Nov05_Doc_0508-08	LTQ_1	LC-ISCO-Standard	MS-MSn	2005-11-17 10:01:04	2005-11-17 11:41:04	19603	100
Arthrobacter_sp_FB24	Arthro_005_07	Arthro_005_07_LTQ_1_17Nov05_Doc_0508-07	LTQ_1	LC-ISCO-Standard	MS-MSn	2005-11-17 12:08:55	2005-11-17 13:48:54	18417	100
Arthrobacter_sp_FB24	Arthro_005_08	Arthro_005_08_LTQ_1_17Nov05_Doc_0508-08	LTQ_1	LC-ISCO-Standard	MS-MSn	2005-11-17 14:22:50	2005-11-17 16:02:51	19206	100
Arthrobacter_sp_FB24	Arthro_005_09	Arthro_005_09_LTQ_1_17Nov05_Doc_0508-07	LTQ_1	LC-ISCO-Standard	MS-MSn	2005-11-17 16:36:51	2005-11-17 18:16:53	19047	100
Arthrobacter_sp_FB24	Arthro_005_10	Arthro_005_10_LTQ_1_18Nov05_Doc_0508-08	LTQ_1	LC-ISCO-Standard	MS-MSn	2005-11-17 18:50:50	2005-11-17 20:30:50	19925	100
Arthrobacter_sp_FB24	Arthro_005_11	Arthro_005_11_LTQ_1_18Nov05_Doc_0508-07	LTQ_1	LC-ISCO-Standard	MS-MSn	2005-11-17 21:04:47	2005-11-17 22:44:47	19732	100
Arthrobacter_sp_FB24	Arthro_005_12	Arthro_005_12_LTQ_1_18Nov05_Doc_0508-08	LTQ_1	LC-ISCO-Standard	MS-MSn	2005-11-17 23:18:45	2005-11-18 00:58:44	20568	100
Arthrobacter_sp_FB24	Arthro_005_13	Arthro_005_13_LTQ_1_18Nov05_Doc_0508-07	LTQ_1	LC-ISCO-Standard	MS-MSn	2005-11-18 01:32:46	2005-11-18 03:12:46	20554	100
Arthrobacter_sp_FB24	Arthro_005_14	Arthro_005_14_LTQ_1_18Nov05_Doc_0508-08	LTQ_1	LC-ISCO-Standard	MS-MSn	2005-11-18 04:00:27	2005-11-18 05:40:26	21913	100
Arthrobacter_sp_FB24	Arthro_005_15	Arthro_005_15_LTQ_1_18Nov05_Doc_0508-07	LTQ_1	LC-ISCO-Standard	MS-MSn	2005-11-18 06:14:30	2005-11-18 07:54:30	20294	100
Arthrobacter_sp_FB24	Arthro_005_16	Arthro_005_16_LTQ_1_18Nov05_Doc_0508-08	LTQ_1	LC-ISCO-Standard	MS-MSn	2005-11-18 08:28:30	2005-11-18 10:08:30	19994	100
Arthrobacter_sp_FB24	Arthro_005_17	Arthro_005_17_LTQ_1_18Nov05_Doc_0508-07	LTQ_1	LC-ISCO-Standard	MS-MSn	2005-11-18 10:42:29	2005-11-18 12:22:28	19712	100
Arthrobacter_sp_FB24	Arthro_005_18	Arthro_005_18_LTQ_1_18Nov05_Doc_0508-08	LTQ_1	LC-ISCO-Standard	MS-MSn	2005-11-18 12:56:29	2005-11-18 14:36:29	20228	100
Arthrobacter_sp_FB24	Arthro_005_19	Arthro_005_19_LTQ_1_18Nov05_Doc_0508-07	LTQ_1	LC-ISCO-Standard	MS-MSn	2005-11-18 15:10:28	2005-11-18 16:50:27	20731	100
Arthrobacter_sp_FB24	Arthro_005_20	Arthro_005_20_LTQ_1_18Nov05_Doc_0508-08	LTQ_1	LC-ISCO-Standard	MS-MSn	2005-11-18 17:24:30	2005-11-18 19:04:29	21430	100
Arthrobacter_sp_FB24	Arthro_005_21	Arthro_005_21_LTQ_1_19Nov05_Doc_0508-07	LTQ_1	LC-ISCO-Standard	MS-MSn	2005-11-18 19:52:15	2005-11-18 21:32:14	21951	100
Arthrobacter_sp_FB24	Arthro_005_22	Arthro_005_22_LTQ_1_19Nov05_Doc_0508-08	LTQ_1	LC-ISCO-Standard	MS-MSn	2005-11-18 22:06:18	2005-11-18 23:46:17	23189	100
Arthrobacter_sp_FB24	Arthro_005_23	Arthro_005_23_LTQ_1_19Nov05_Doc_0508-07	LTQ_1	LC-ISCO-Standard	MS-MSn	2005-11-19 00:20:22	2005-11-19 02:00:21	23336	100
Arthrobacter_sp_FB24	Arthro_005_24	Arthro_005_24_LTQ_1_19Nov05_Doc_0508-08	LTQ_1	LC-ISCO-Standard	MS-MSn	2005-11-19 02:34:24	2005-11-19 04:14:23	24494	100
Arthrobacter_sp_FB24	Arthro_005_25	Arthro_005_25_LTQ_1_19Nov05_Doc_0508-07	LTQ_1	LC-ISCO-Standard	MS-MSn	2005-11-19 04:48:27	2005-11-19 06:28:26	24263	100
Arthrobacter_sp_FB24	Arthro_006	Arthro_006-LTQFT1_30Sep05_Andro_0705-07	LTQ_FT1	LC-ISCO-Standard	HMS-MSn	2005-10-02 06:54:16	2005-10-02 08:34:16	15515	100
Arthrobacter_sp_FB24	Arthro_006	Arthro_006-LTQFT2_30Sep05_Andro_0705-07	LTQ_FT1	LC-ISCO-Standard	HMS-MSn	2005-10-02 11:42:22	2005-10-02 13:22:21	15051	100
Arthrobacter_sp_FB24	Arthro_006	Arthro_006-LTQFT3_30Sep05_Andro_0705-07	LTQ_FT1	LC-ISCO-Standard	HMS-MSn	2005-10-02 16:30:19	2005-10-02 18:10:19	14861	100
Arthrobacter_sp_FB24	Arthro_006	Arthro_006_LTQ_15Oct05_Pegasus_05-09-02	LTQ_4	LC-ISCO-Standard	MS-MSn	2005-10-15 19:40:14	2005-10-15 21:20:16	21738	100
Arthrobacter_sp_FB24	Arthro_006_01	Arthro_006_01_LTQ_1_19Nov05_Doc_0508-08	LTQ_1	LC-ISCO-Standard	MS-MSn	2005-11-19 07:02:33	2005-11-19 08:42:32	27693	100
Arthrobacter_sp_FB24	Arthro_006_02	Arthro_006_02_LTQ_1_19Nov05_Doc_0508-07	LTQ_1	LC-ISCO-Standard	MS-MSn	2005-11-19 09:16:35	2005-11-19 10:56:34	19765	100
Arthrobacter_sp_FB24	Arthro_006_03	Arthro_006_03_LTQ_1_19Nov05_Doc_0508-08	LTQ_1	LC-ISCO-Standard	MS-MSn	2005-11-19 11:44:21	2005-11-19 13:24:20	19938	100
Arthrobacter_sp_FB24	Arthro_006_04	Arthro_006_04_LTQ_1_19Nov05_Doc_0508-07	LTQ_1	LC-ISCO-Standard	MS-MSn	2005-11-19 13:58:27	2005-11-19 15:38:27	17828	100
Arthrobacter_sp_FB24	Arthro_006_05	Arthro_006_05_LTQ_1_19Nov05_Doc_0508-08	LTQ_1	LC-ISCO-Standard	MS-MSn	2005-11-19 16:12:31	2005-11-19 17:52:30	20693	100
Arthrobacter_sp_FB24	Arthro_006_06	Arthro_006_06_LTQ_1_20Nov05_Doc_0508-07	LTQ_1	LC-ISCO-Standard	MS-MSn	2005-11-19 18:26:32	2005-11-19 20:06:31	20181	100
Arthrobacter_sp_FB24	Arthro_006_07	Arthro_006_07_LTQ_1_20Nov05_Doc_0508-08	LTQ_1	LC-ISCO-Standard	MS-MSn	2005-11-19 20:40:33	2005-11-19 22:20:33	21219	100
Arthrobacter_sp_FB24	Arthro_006_08	Arthro_006_08_LTQ_1_20Nov05_Doc_0508-07	LTQ_1	LC-ISCO-Standard	MS-MSn	2005-11-19 22:54:37	2005-11-20 00:34:37	19891	100
Arthrobacter_sp_FB24	Arthro_006_09	Arthro_006_09_LTQ_1_20Nov05_Doc_0508-08	LTQ_1	LC-ISCO-Standard	MS-MSn	2005-11-20 01:08:40	2005-11-20 02:48:41	20945	100
Arthrobacter_sp_FB24	Arthro_006_10	Arthro_006_10_LTQ_1_20Nov05_Doc_0508-07	LTQ_1	LC-ISCO-Standard	MS-MSn	2005-11-20 03:36:18	2005-11-20 05:16:18	19896	100
Arthrobacter_sp_FB24	Arthro_006_11	Arthro_006_11_LTQ_1_20Nov05_Doc_0508-08	LTQ_1	LC-ISCO-Standard	MS-MSn	2005-11-20 05:50:23	2005-11-20 07:30:22	20525	100
Arthrobacter_sp_FB24	Arthro_006_12	Arthro_006_12_LTQ_1_20Nov05_Doc_0508-07	LTQ_1	LC-ISCO-Standard	MS-MSn	2005-11-20 08:04:30	2005-11-20 09:44:29	19312	100
Arthrobacter_sp_FB24	Arthro_006_13	Arthro_006_13_LTQ_1_20Nov05_Doc_0508-08	LTQ_1	LC-ISCO-Standard	MS-MSn	2005-11-20 10:18:39	2005-11-20 11:58:39	20475	100
Arthrobacter_sp_FB24	Arthro_006_14	Arthro_006_14_LTQ_1_20Nov05_Doc_0508-07	LTQ_1	LC-ISCO-Standard	MS-MSn	2005-11-20 12:32:45	2005-11-20 14:12:45	21124	100
Arthrobacter_sp_FB24	Arthro_006_15	Arthro_006_15_LTQ_1_20Nov05_Doc_0508-08	LTQ_1	LC-ISCO-Standard	MS-MSn	2005-11-20 14:46:53	2005-11-20 16:26:52	21242	100
Arthrobacter_sp_FB24	Arthro_006_16	Arthro_006_16_LTQ_1_21Nov05_Doc_0508-07	LTQ_1	LC-ISCO-Standard	MS-MSn	2005-11-21 11:11:52	2005-11-21 12:51:53	18845	100
Arthrobacter_sp_FB24	Arthro_006_16	Arthro_006_16_LTQ_1_21Nov05_Doc_0508-08	LTQ_1	LC-ISCO-Standard	MS-MSn	2005-11-21 13:22:01	2005-11-21 15:02:02	18884	100
Arthrobacter_sp_FB24	Arthro_006_16	Arthro_006_16b_LTQ_1_21Nov05_Doc_0508-07	LTQ_1	LC-ISCO-Standard	MS-MSn	2005-11-21 15:36:09	2005-11-21 17:16:08	19037	100
Arthrobacter_sp_FB24	Arthro_006_16	marg-Arthro_006_16b_LTQ_1_21Nov05_Doc_0508-08	LTQ_1	LC-ISCO-Standard	MS-MSn	2005-11-21 17:50:14	2005-11-21 19:30:15	24821	100
Arthrobacter_sp_FB24	Arthro_006_17	Arthro_006_17_LTQ_1_23Nov05_Doc_0508-07	LTQ_1	LC-ISCO-Standard	MS-MSn	2005-11-23 10:32:31	2005-11-23 12:12:31	19215	100
Arthrobacter_sp_FB24	Arthro_006_18	Arthro_006_18_LTQ_1_23Nov05_Doc_0508-08	LTQ_1	LC-ISCO-Standard	MS-MSn	2005-11-23 12:39:35	2005-11-23 14:19:34	20343	100
Arthrobacter_sp_FB24	Arthro_006_19	Arthro_006_19_LTQ_1_23Nov05_Doc_0508-07	LTQ_1	LC-ISCO-Standard	MS-MSn	2005-11-23 14:53:51	2005-11-23 16:33:52	20121	100
Arthrobacter_sp_FB24	Arthro_006_20	Arthro_006_20_LTQ_1_22Nov05_Doc_0508-07	LTQ_1	LC-ISCO-Standard	MS-MSn	2005-11-23 01:26:54	2005-11-23 03:06:54	19493	100
Arthrobacter_sp_FB24	Arthro_006_21	Arthro_006_21_LTQ_1_23Nov05_Doc_0508-08	LTQ_1	LC-ISCO-Standard	MS-MSn	2005-11-23 03:41:04	2005-11-23 05:21:03	21944	100
Arthrobacter_sp_FB24	Arthro_006_22	Arthro_006_22_LTQ_1_23Nov05_Doc_0508-07	LTQ_1	LC-ISCO-Standard	MS-MSn	2005-11-23 05:55:15	2005-11-23 07:35:15	20816	100
Arthrobacter_sp_FB24	Arthro_006_23	Arthro_006_23_LTQ_1_23Nov05_Doc_0508-08	LTQ_1	LC-ISCO-Standard	MS-MSn	2005-11-23 17:08:07	2005-11-23 18:48:06	23239	100
Arthrobacter_sp_FB24	Arthro_006_24	Arthro_006_24_LTQ_1_23Nov05_Doc_0508-07	LTQ_1	LC-ISCO-Standard	MS-MSn	2005-11-23 19:22:21	2005-11-23 21:02:21	21376	100
Arthrobacter_sp_FB24	Arthro_006_25	Arthro_006_25_LTQ_1_23Nov05_Doc_0508-08	LTQ_1	LC-ISCO-Standard	MS-MSn	2005-11-23 21:36:37	2005-11-23 23:16:36	26059	100
Arthrobacter_sp_FB24	Arthro_007	Arthro_007-LTQFT1_30Sep05_Andro_0705-07	LTQ_FT1	LC-ISCO-Standard	HMS-MSn	2005-10-02 21:35:24	2005-10-02 23:15:23	15233	100
Arthrobacter_sp_FB24	Arthro_007	Arthro_007-LTQFT2_30Sep05_Andro_0705-07	LTQ_FT1	LC-ISCO-Standard	HMS-MSn	2005-10-03 02:23:39	2005-10-03 04:03:38	15228	100
Arthrobacter_sp_FB24	Arthro_007	Arthro_007-LTQFT3_30Sep05_Andro_0705-07	LTQ_FT1	LC-ISCO-Standard	HMS-MSn	2005-10-03 07:12:02	2005-10-03 08:52:02	15180	100
Arthrobacter_sp_FB24	Arthro_007	Arthro_007_LTQ_16Oct05_Pegasus_05-09-01	LTQ_4	LC-ISCO-Standard	MS-MSn	2005-10-16 21:54:15	2005-10-16 23:34:15	22126	100
Arthrobacter_sp_FB24	Arthro_007_01	Arthro_007_01_LTQ_1_23Nov05_Doc_0508-07	LTQ_1	LC-ISCO-Standard	MS-MSn	2005-11-23 23:50:46	2005-11-24 01:30:45	23202	100
Arthrobacter_sp_FB24	Arthro_007_02	Arthro_007_02_LTQ_1_23Nov05_Doc_0508-08	LTQ_1	LC-ISCO-Standard	MS-MSn	2005-11-24 02:17:49	2005-11-24 03:57:48	21282	100
Arthrobacter_sp_FB24	Arthro_007_03	Arthro_007_03_LTQ_1_23Nov05_Doc_0508-07	LTQ_1	LC-ISCO-Standard	MS-MSn	2005-11-24 04:32:05	2005-11-24 06:12:05	20207	100
Arthrobacter_sp_FB24	Arthro_007_04	Arthro_007_04_LTQ_1_23Nov05_Doc_0508-08	LTQ_1	LC-ISCO-Standard	MS-MSn	2005-11-24 06:46:20	2005-11-24 08:26:19	20339	100
Arthrobacter_sp_FB24	Arthro_007_05	Arthro_007_05_LTQ_1_23Nov05_Doc_0508-07	LTQ_1	LC-ISCO-Standard	MS-MSn	2005-11-24 09:00:36	2005-11-24 10:40:36	20551	100
Arthrobacter_sp_FB24	Arthro_007_06	Arthro_007_06_LTQ_1_24Nov05_Doc_0508-08	LTQ_1	LC-ISCO-Standard	MS-MSn	2005-11-24 11:14:50	2005-11-24 12:54:49	19912	100
Arthrobacter_sp_FB24	Arthro_007_07	Arthro_007_07_LTQ_1_24Nov05_Doc_0508-07	LTQ_1	LC-ISCO-Standard	MS-MSn	2005-11-24 13:29:04	2005-11-24 15:09:07	20531	100
Arthrobacter_sp_FB24	Arthro_007_08	Arthro_007_08_LTQ_1_24Nov05_Doc_0508-08	LTQ_1	LC-ISCO-Standard	MS-MSn	2005-11-24 15:43:26	2005-11-24 17:23:27	20672	100
Arthrobacter_sp_FB24	Arthro_007_09	Arthro_007_09_LTQ_1_24Nov05_Doc_0508-07	LTQ_1	LC-ISCO-Standard	MS-MSn	2005-11-24 18:11:35	2005-11-24 19:51:37	18690	100
Arthrobacter_sp_FB24	Arthro_007_10	Arthro_007_10_LTQ_1_24Nov05_Doc_0508-08	LTQ_1	LC-ISCO-Standard	MS-MSn	2005-11-24 20:25:55	2005-11-24 22:05:55	19583	100
Arthrobacter_sp_FB24	Arthro_007_11	Arthro_007_11_LTQ_1_24Nov05_Doc_0508-07	LTQ_1	LC-ISCO-Standard	MS-MSn	2005-11-24 22:40:15	2005-11-25 00:20:16	18378	100
Arthrobacter_sp_FB24	Arthro_007_12	Arthro_007_12_LTQ_1_24Nov05_Doc_0508-08	LTQ_1	LC-ISCO-Standard	MS-MSn	2005-11-25 00:54:33	2005-11-25 02:34:33	19971	100
Arthrobacter_sp_FB24	Arthro_007_13	Arthro_007_13_LTQ_1_24Nov05_Doc_0508-07	LTQ_1	LC-ISCO-Standard	MS-MSn	2005-11-25 03:08:52	2005-11-25 04:48:52	19648	100
Arthrobacter_sp_FB24	Arthro_007_14	Arthro_007_14_LTQ_1_24Nov05_Doc_0508-08	LTQ_1	LC-ISCO-Standard	MS-MSn	2005-11-25 05:23:11	2005-11-25 07:03:10	21086	100
Arthrobacter_sp_FB24	Arthro_007_15	Arthro_007_15_LTQ_1_24Nov05_Doc_0508-07	LTQ_1	LC-ISCO-Standard	MS-MSn	2005-11-25 07:37:33	2005-11-25 09:17:33	19923	100
Arthrobacter_sp_FB24	Arthro_007_16	Arthro_007_16_LTQ_1_25Nov05_Doc_0508-08	LTQ_1	LC-ISCO-Standard	MS-MSn	2005-11-25 10:05:48	2005-11-25 11:45:47	21999	100
Arthrobacter_sp_FB24	Arthro_007_17	Arthro_007_17_LTQ_1_25Nov05_Doc_0508-07	LTQ_1	LC-ISCO-Standard	MS-MSn	2005-11-25 12:20:12	2005-11-25 14:00:11	20615	100
Arthrobacter_sp_FB24	Arthro_007_18	Arthro_007_18_LTQ_1_25Nov05_Doc_0508-08	LTQ_1	LC-ISCO-Standard	MS-MSn	2005-11-25 14:34:33	2005-11-25 16:14:32	24000	100
Arthrobacter_sp_FB24	Arthro_007_19	Arthro_007_19_LTQ_1_25Nov05_Doc_0508-07	LTQ_1	LC-ISCO-Standard	MS-MSn	2005-11-25 16:48:56	2005-11-25 18:28:58	21879	100
Arthrobacter_sp_FB24	Arthro_007_20	Arthro_007_20_LTQ_1_25Nov05_Doc_0508-08	LTQ_1	LC-ISCO-Standard	MS-MSn	2005-11-25 19:03:21	2005-11-25 20:43:20	23679	100
Arthrobacter_sp_FB24	Arthro_007_21	Arthro_007_21_LTQ_1_25Nov05_Doc_0508-07	LTQ_1	LC-ISCO-Standard	MS-MSn	2005-11-25 21:17:42	2005-11-25 22:57:41	23074	100
Arthrobacter_sp_FB24	Arthro_007_22	Arthro_007_22_LTQ_1_25Nov05_Doc_0508-08	LTQ_1	LC-ISCO-Standard	MS-MSn	2005-11-25 23:32:05	2005-11-26 01:12:04	24802	100
Arthrobacter_sp_FB24	Arthro_007_23	Arthro_007_23_LTQ_1_25Nov05_Doc_0508-07	LTQ_1	LC-ISCO-Standard	MS-MSn	2005-11-26 02:00:17	2005-11-26 03:40:16	24455	100
Arthrobacter_sp_FB24	Arthro_007_24	Arthro_007_24_LTQ_1_25Nov05_Doc_0508-08	LTQ_1	LC-ISCO-Standard	MS-MSn	2005-11-26 04:14:41	2005-11-26 05:54:40	26952	100
Arthrobacter_sp_FB24	Arthro_007_25	Arthro_007_25_LTQ_1_25Nov05_Doc_0508-07	LTQ_1	LC-ISCO-Standard	MS-MSn	2005-11-26 06:29:06	2005-11-26 08:09:05	26348	100
Arthrobacter_sp_FB24	Arthro_008	Arthro_008-LTQ_20Oct05_Pegasus_05-09-01	LTQ_4	LC-ISCO-Standard	MS-MSn	2005-10-19 20:44:14	2005-10-19 22:24:13	20000	100
Arthrobacter_sp_FB24	Arthro_008	Arthro_008-LTQFT1_04Oct05_Andro_0705-07	LTQ_FT1	LC-ISCO-Standard	HMS-MSn	2005-10-04 04:51:36	2005-10-04 06:31:36	14772	100
Arthrobacter_sp_FB24	Arthro_008	Arthro_008-LTQFT2_04Oct05_Andro_0705-06	LTQ_FT1	LC-ISCO-Standard	HMS-MSn	2005-10-04 07:15:49	2005-10-04 08:55:49	14693	100
Arthrobacter_sp_FB24	Arthro_008	Arthro_008-LTQFT3_04Oct05_Andro_0705-07	LTQ_FT1	LC-ISCO-Standard	HMS-MSn	2005-10-04 09:40:01	2005-10-04 11:20:00	14860	100
Arthrobacter_sp_FB24	Arthro_008	marg-Arthro_008_LTQ_16Oct05_Pegasus_05-09-02	LTQ_4	LC-ISCO-Standard	MS-MSn	2005-10-17 00:15:52	2005-10-17 01:55:54	21965	100
Arthrobacter_sp_FB24	Arthro_008_01	Arthro_008_01_LTQ_1_25Nov05_Doc_0508-08	LTQ_1	LC-ISCO-Standard	MS-MSn	2005-11-26 08:43:33	2005-11-26 10:23:32	30502	100
Arthrobacter_sp_FB24	Arthro_008_02	Arthro_008_02_LTQ_1_25Nov05_Doc_0508-07	LTQ_1	LC-ISCO-Standard	MS-MSn	2005-11-26 10:57:57	2005-11-26 12:37:59	21124	100
Arthrobacter_sp_FB24	Arthro_008_03	Arthro_008_03_LTQ_1_26Nov05_Doc_0508-08	LTQ_1	LC-ISCO-Standard	MS-MSn	2005-11-26 13:12:28	2005-11-26 14:52:27	23112	100
Arthrobacter_sp_FB24	Arthro_008_04	Arthro_008_04_LTQ_1_26Nov05_Doc_0508-07	LTQ_1	LC-ISCO-Standard	MS-MSn	2005-11-26 15:26:52	2005-11-26 17:06:53	20212	100
Arthrobacter_sp_FB24	Arthro_008_05	Arthro_008_05_LTQ_1_26Nov05_Doc_0508-08	LTQ_1	LC-ISCO-Standard	MS-MSn	2005-11-26 17:55:00	2005-11-26 19:34:59	21420	99
Arthrobacter_sp_FB24	Arthro_008_06	Arthro_008_06_LTQ_1_26Nov05_Doc_0508-07	LTQ_1	LC-ISCO-Standard	MS-MSn	2005-11-26 20:09:29	2005-11-26 21:49:28	21415	100
Arthrobacter_sp_FB24	Arthro_008_07	Arthro_008_07_LTQ_1_26Nov05_Doc_0508-08	LTQ_1	LC-ISCO-Standard	MS-MSn	2005-11-26 22:23:55	2005-11-27 00:03:54	24589	100
Arthrobacter_sp_FB24	Arthro_008_08	Arthro_008_08_LTQ_1_26Nov05_Doc_0508-07	LTQ_1	LC-ISCO-Standard	MS-MSn	2005-11-27 00:38:23	2005-11-27 02:18:23	22517	100
Arthrobacter_sp_FB24	Arthro_008_09	Arthro_008_09_LTQ_1_26Nov05_Doc_0508-08	LTQ_1	LC-ISCO-Standard	MS-MSn	2005-11-27 02:52:51	2005-11-27 04:32:50	24296	100
Arthrobacter_sp_FB24	Arthro_008_10	Arthro_008_10_LTQ_1_26Nov05_Doc_0508-07	LTQ_1	LC-ISCO-Standard	MS-MSn	2005-11-27 05:07:23	2005-11-27 06:47:23	20082	100
Arthrobacter_sp_FB24	Arthro_008_11	Arthro_008_11_LTQ_1_27Nov05_Doc_0508-08	LTQ_1	LC-ISCO-Standard	MS-MSn	2005-11-27 07:21:56	2005-11-27 09:01:55	22287	100
Arthrobacter_sp_FB24	Arthro_008_12	Arthro_008_12_LTQ_1_27Nov05_Doc_0508-07	LTQ_1	LC-ISCO-Standard	MS-MSn	2005-11-27 09:50:18	2005-11-27 11:30:19	19676	100
Arthrobacter_sp_FB24	Arthro_008_13	Arthro_008_13_LTQ_1_27Nov05_Doc_0508-08	LTQ_1	LC-ISCO-Standard	MS-MSn	2005-11-27 12:04:52	2005-11-27 13:44:52	21713	100
Arthrobacter_sp_FB24	Arthro_008_14	Arthro_008_14_LTQ_1_27Nov05_Doc_0508-07	LTQ_1	LC-ISCO-Standard	MS-MSn	2005-11-27 14:19:21	2005-11-27 15:59:21	21670	100
Arthrobacter_sp_FB24	Arthro_008_15	Arthro_008_15_LTQ_1_27Nov05_Doc_0508-08	LTQ_1	LC-ISCO-Standard	MS-MSn	2005-11-27 16:33:52	2005-11-27 18:13:51	22723	100
Arthrobacter_sp_FB24	Arthro_008_16	Arthro_008_16_LTQ_1_27Nov05_Doc_0508-07	LTQ_1	LC-ISCO-Standard	MS-MSn	2005-11-27 18:48:24	2005-11-27 20:28:23	22196	100
Arthrobacter_sp_FB24	Arthro_008_17	Arthro_008_17_LTQ_1_27Nov05_Doc_0508-08	LTQ_1	LC-ISCO-Standard	MS-MSn	2005-11-27 21:02:56	2005-11-27 22:42:55	23356	100
Arthrobacter_sp_FB24	Arthro_008_18	Arthro_008_18_LTQ_1_27Nov05_Doc_0508-07	LTQ_1	LC-ISCO-Standard	MS-MSn	2005-11-27 23:17:31	2005-11-28 00:57:30	23531	100
Arthrobacter_sp_FB24	Arthro_008_19	Arthro_008_19_LTQ_1_27Nov05_Doc_0508-08	LTQ_1	LC-ISCO-Standard	MS-MSn	2005-11-28 01:45:49	2005-11-28 03:25:48	25225	100
Arthrobacter_sp_FB24	Arthro_008_20	Arthro_008_20_LTQ_1_27Nov05_Doc_0508-07	LTQ_1	LC-ISCO-Standard	MS-MSn	2005-11-28 04:00:28	2005-11-28 05:40:27	25243	100
Arthrobacter_sp_FB24	Arthro_008_21	Arthro_008_21_LTQ_1_28Nov05_Doc_0508-08	LTQ_1	LC-ISCO-Standard	MS-MSn	2005-11-28 19:56:12	2005-11-28 21:36:11	22109	100
Arthrobacter_sp_FB24	Arthro_008_22	Arthro_008_22_LTQ_1_28Nov05_Doc_0508-07	LTQ_1	LC-ISCO-Standard	MS-MSn	2005-11-28 22:10:48	2005-11-28 23:50:49	22719	100
Arthrobacter_sp_FB24	Arthro_008_23	Arthro_008_23_LTQ_1_28Nov05_Doc_0508-08	LTQ_1	LC-ISCO-Standard	MS-MSn	2005-11-29 00:25:26	2005-11-29 02:05:25	25234	100
Arthrobacter_sp_FB24	Arthro_008_24	Arthro_008_24_LTQ_1_28Nov05_Doc_0508-07	LTQ_1	LC-ISCO-Standard	MS-MSn	2005-11-29 02:40:05	2005-11-29 04:20:05	25494	100
Arthrobacter_sp_FB24	Arthro_008_25	Arthro_008_25_LTQ_1_28Nov05_Doc_0508-08	LTQ_1	LC-ISCO-Standard	MS-MSn	2005-11-29 04:54:48	2005-11-29 06:34:47	26951	100
Arthrobacter_sp_FB24	Arthro_009	Arthro_009-LTQ_20Oct05_Pegasus_05-09-02	LTQ_4	LC-ISCO-Standard	MS-MSn	2005-10-19 23:07:17	2005-10-20 00:47:16	18702	100
Arthrobacter_sp_FB24	Arthro_009	Arthro_009-LTQFT1_04Oct05_Andro_0705-06	LTQ_FT1	LC-ISCO-Standard	HMS-MSn	2005-10-04 12:21:28	2005-10-04 14:01:28	14135	100
Arthrobacter_sp_FB24	Arthro_009	Arthro_009-LTQFT2_04Oct05_Andro_0705-07	LTQ_FT1	LC-ISCO-Standard	HMS-MSn	2005-10-04 14:45:51	2005-10-04 16:25:51	14113	100
Arthrobacter_sp_FB24	Arthro_009	Arthro_009-LTQFT3_04Oct05_Andro_0705-06	LTQ_FT1	LC-ISCO-Standard	HMS-MSn	2005-10-04 17:10:09	2005-10-04 18:50:08	14723	100
Arthrobacter_sp_FB24	Arthro_009	marg-Arthro_009_LTQ_16Oct05_Pegasus_05-09-01	LTQ_4	LC-ISCO-Standard	MS-MSn	2005-10-17 02:53:34	2005-10-17 04:33:33	22874	100
Arthrobacter_sp_FB24	Arthro_009_01	Arthro_009_01_LTQ_1_29Nov05_Doc_0508-07	LTQ_1	LC-ISCO-Standard	MS-MSn	2005-11-29 10:57:31	2005-11-29 12:37:31	18500	100
Arthrobacter_sp_FB24	Arthro_009_02	Arthro_009_02_LTQ_1_29Nov05_Doc_0508-08	LTQ_1	LC-ISCO-Standard	MS-MSn	2005-11-29 13:20:13	2005-11-29 15:00:12	20590	100
Arthrobacter_sp_FB24	Arthro_009_03	Arthro_009_03_LTQ_1_29Nov05_Doc_0508-07	LTQ_1	LC-ISCO-Standard	MS-MSn	2005-11-29 15:34:57	2005-11-29 17:14:58	22174	100
Arthrobacter_sp_FB24	Arthro_009_04	Arthro_009_04_LTQ_1_29Nov05_Doc_0508-08	LTQ_1	LC-ISCO-Standard	MS-MSn	2005-11-29 17:49:43	2005-11-29 19:29:42	19674	100
Arthrobacter_sp_FB24	Arthro_009_05	Arthro_009_05_LTQ_1_29Nov05_Doc_0508-07	LTQ_1	LC-ISCO-Standard	MS-MSn	2005-11-29 20:04:21	2005-11-29 21:44:20	20741	100
Arthrobacter_sp_FB24	Arthro_009_06	Arthro_009_06_LTQ_1_30Nov05_Doc_0508-08	LTQ_1	LC-ISCO-Standard	MS-MSn	2005-11-29 22:19:05	2005-11-29 23:59:04	22152	100
Arthrobacter_sp_FB24	Arthro_009_07	Arthro_009_07_LTQ_1_30Nov05_Doc_0508-07	LTQ_1	LC-ISCO-Standard	MS-MSn	2005-11-30 00:33:50	2005-11-30 02:13:49	21390	100
Arthrobacter_sp_FB24	Arthro_009_08	Arthro_009_08_LTQ_1_30Nov05_Doc_0508-08	LTQ_1	LC-ISCO-Standard	MS-MSn	2005-11-30 02:48:29	2005-11-30 04:28:28	22918	100
Arthrobacter_sp_FB24	Arthro_009_09	Arthro_009_09_LTQ_1_30Nov05_Doc_0508-07	LTQ_1	LC-ISCO-Standard	MS-MSn	2005-11-30 05:16:59	2005-11-30 06:56:59	20249	100
Arthrobacter_sp_FB24	Arthro_009_10	Arthro_009_10_LTQ_1_30Nov05_Doc_0508-08	LTQ_1	LC-ISCO-Standard	MS-MSn	2005-11-30 07:31:39	2005-11-30 09:11:39	19524	100
Arthrobacter_sp_FB24	Arthro_009_11	Arthro_009_11_LTQ_1_30Nov05_Doc_0508-07	LTQ_1	LC-ISCO-Standard	MS-MSn	2005-11-30 10:16:30	2005-11-30 11:56:30	17383	100
Arthrobacter_sp_FB24	Arthro_009_12	Arthro_009_12_LTQ_1_30Nov05_Doc_0508-08	LTQ_1	LC-ISCO-Standard	MS-MSn	2005-11-30 12:34:53	2005-11-30 14:14:52	17809	100
Arthrobacter_sp_FB24	Arthro_009_13	Arthro_009_13_LTQ_1_30Nov05_Doc_0508-07	LTQ_1	LC-ISCO-Standard	MS-MSn	2005-11-30 14:49:34	2005-11-30 16:29:33	18756	100
Arthrobacter_sp_FB24	Arthro_009_14	Arthro_009_14_LTQ_1_30Nov05_Doc_0508-08	LTQ_1	LC-ISCO-Standard	MS-MSn	2005-11-30 17:04:20	2005-11-30 18:44:20	18976	100
Arthrobacter_sp_FB24	Arthro_009_15	Arthro_009_15_LTQ_1_30Nov05_Doc_0508-07	LTQ_1	LC-ISCO-Standard	MS-MSn	2005-11-30 19:19:10	2005-11-30 20:59:10	19002	100
Arthrobacter_sp_FB24	Arthro_009_16	Arthro_009_16_LTQ_1_01Dec05_Doc_0508-08	LTQ_1	LC-ISCO-Standard	MS-MSn	2005-11-30 21:33:57	2005-11-30 23:13:57	19168	100
Arthrobacter_sp_FB24	Arthro_009_17	Arthro_009_17_LTQ_1_01Dec05_Doc_0508-07	LTQ_1	LC-ISCO-Standard	MS-MSn	2005-11-30 23:48:44	2005-12-01 01:28:46	18518	100
Arthrobacter_sp_FB24	Arthro_009_18	Arthro_009_18_LTQ_1_01Dec05_Doc_0508-08	LTQ_1	LC-ISCO-Standard	MS-MSn	2005-12-01 02:03:36	2005-12-01 03:43:35	20051	100
Arthrobacter_sp_FB24	Arthro_009_19	Arthro_009_19_LTQ_1_01Dec05_Doc_0508-07	LTQ_1	LC-ISCO-Standard	MS-MSn	2005-12-01 04:32:13	2005-12-01 06:12:13	20634	100
Arthrobacter_sp_FB24	Arthro_009_20	Arthro_009_20_LTQ_1_01Dec05_Doc_0508-08	LTQ_1	LC-ISCO-Standard	MS-MSn	2005-12-01 06:47:00	2005-12-01 08:26:59	24451	99
Arthrobacter_sp_FB24	Arthro_009_21	Arthro_009_21_LTQ_1_01Dec05_Doc_0508-07	LTQ_1	LC-ISCO-Standard	MS-MSn	2005-12-01 09:53:04	2005-12-01 11:33:04	17655	100
Arthrobacter_sp_FB24	Arthro_009_22	Arthro_009_22_LTQ_1_01Dec05_Doc_0508-08	LTQ_1	LC-ISCO-Standard	MS-MSn	2005-12-01 12:02:45	2005-12-01 13:42:46	20530	100
Arthrobacter_sp_FB24	Arthro_009_23	Arthro_009_23_LTQ_1_01Dec05_Doc_0508-07	LTQ_1	LC-ISCO-Standard	MS-MSn	2005-12-01 14:17:38	2005-12-01 15:57:38	23874	100
Arthrobacter_sp_FB24	Arthro_009_24	Arthro_009_24_LTQ_1_01Dec05_Doc_0508-08	LTQ_1	LC-ISCO-Standard	MS-MSn	2005-12-01 16:32:33	2005-12-01 18:12:32	29118	100
Arthrobacter_sp_FB24	Arthro_009_25	Arthro_009_25_LTQ_1_01Dec05_Doc_0508-07	LTQ_1	LC-ISCO-Standard	MS-MSn	2005-12-01 18:47:34	2005-12-01 20:27:33	27874	100
Arthrobacter_sp_FB24	Arthro_010	Arthro_010-LTQ_20Oct05_Pegasus_05-09-01	LTQ_4	LC-ISCO-Standard	MS-MSn	2005-10-20 01:30:23	2005-10-20 03:10:22	20598	100
Arthrobacter_sp_FB24	Arthro_010	Arthro_010-LTQFT1_04Oct05_Andro_0705-07	LTQ_FT1	LC-ISCO-Standard	HMS-MSn	2005-10-04 19:34:41	2005-10-04 21:14:41	13929	100
Arthrobacter_sp_FB24	Arthro_010	Arthro_010-LTQFT2_04Oct05_Andro_0705-06	LTQ_FT1	LC-ISCO-Standard	HMS-MSn	2005-10-04 21:59:01	2005-10-04 23:39:01	14031	100
Arthrobacter_sp_FB24	Arthro_010	Arthro_010-LTQFT3_04Oct05_Andro_0705-07	LTQ_FT1	LC-ISCO-Standard	HMS-MSn	2005-10-05 00:23:10	2005-10-05 02:03:10	13956	100
Arthrobacter_sp_FB24	Arthro_010_01	Arthro_010_01_LTQ_1_01Dec05_Doc_0508-08	LTQ_1	LC-ISCO-Standard	MS-MSn	2005-12-01 21:16:24	2005-12-01 22:56:23	30496	100
Arthrobacter_sp_FB24	Arthro_010_02	Arthro_010_02_LTQ_1_01Dec05_Doc_0508-07	LTQ_1	LC-ISCO-Standard	MS-MSn	2005-12-01 23:31:25	2005-12-02 01:11:28	22257	100
Arthrobacter_sp_FB24	Arthro_010_03	Arthro_010_03_LTQ_1_01Dec05_Doc_0508-08	LTQ_1	LC-ISCO-Standard	MS-MSn	2005-12-02 01:46:28	2005-12-02 03:26:27	28261	100
Arthrobacter_sp_FB24	Arthro_010_04	Arthro_010_04_LTQ_1_01Dec05_Doc_0508-07	LTQ_1	LC-ISCO-Standard	MS-MSn	2005-12-02 04:01:24	2005-12-02 05:41:25	26284	100
Arthrobacter_sp_FB24	Arthro_010_05	Arthro_010_05_LTQ_1_01Dec05_Doc_0508-08	LTQ_1	LC-ISCO-Standard	MS-MSn	2005-12-02 06:16:20	2005-12-02 07:56:19	28760	100
Arthrobacter_sp_FB24	Arthro_010_06	Arthro_010_06_LTQ_1_02Dec05_Doc_0508-07	LTQ_1	LC-ISCO-Standard	MS-MSn	2005-12-02 09:37:42	2005-12-02 11:17:41	20793	100
Arthrobacter_sp_FB24	Arthro_010_07	Arthro_010_07_LTQ_1_02Dec05_Doc_0508-08	LTQ_1	LC-ISCO-Standard	MS-MSn	2005-12-02 11:48:07	2005-12-02 13:28:06	27301	100
Arthrobacter_sp_FB24	Arthro_010_08	Arthro_010_08_LTQ_1_02Dec05_Doc_0508-07	LTQ_1	LC-ISCO-Standard	MS-MSn	2005-12-02 14:17:02	2005-12-02 15:57:01	19419	100
Arthrobacter_sp_FB24	Arthro_010_09	Arthro_010_09_LTQ_1_02Dec05_Doc_0508-08	LTQ_1	LC-ISCO-Standard	MS-MSn	2005-12-02 16:32:11	2005-12-02 18:12:10	23605	100
Arthrobacter_sp_FB24	Arthro_010_10	Arthro_010_10_LTQ_1_02Dec05_Doc_0508-07	LTQ_1	LC-ISCO-Standard	MS-MSn	2005-12-02 18:47:15	2005-12-02 20:27:16	21198	100
Arthrobacter_sp_FB24	Arthro_010_11	Arthro_010_11_LTQ_1_03Dec05_Doc_0508-08	LTQ_1	LC-ISCO-Standard	MS-MSn	2005-12-02 21:02:16	2005-12-02 22:42:15	24244	100
Arthrobacter_sp_FB24	Arthro_010_12	Arthro_010_12_LTQ_1_03Dec05_Doc_0508-07	LTQ_1	LC-ISCO-Standard	MS-MSn	2005-12-02 23:17:15	2005-12-03 00:57:18	19772	100
Arthrobacter_sp_FB24	Arthro_010_13	Arthro_010_13_LTQ_1_03Dec05_Doc_0508-08	LTQ_1	LC-ISCO-Standard	MS-MSn	2005-12-03 01:32:22	2005-12-03 03:12:21	20847	100
Arthrobacter_sp_FB24	Arthro_010_14	Arthro_010_14_LTQ_1_03Dec05_Doc_0508-07	LTQ_1	LC-ISCO-Standard	MS-MSn	2005-12-03 03:47:25	2005-12-03 05:27:26	20037	100
Arthrobacter_sp_FB24	Arthro_010_15	Arthro_010_15_LTQ_1_03Dec05_Doc_0508-08	LTQ_1	LC-ISCO-Standard	MS-MSn	2005-12-03 06:16:16	2005-12-03 07:56:15	20655	100
Arthrobacter_sp_FB24	Arthro_010_16	Arthro_010_16_LTQ_1_03Dec05_Doc_0508-07	LTQ_1	LC-ISCO-Standard	MS-MSn	2005-12-03 08:31:23	2005-12-03 10:11:25	18508	100
Arthrobacter_sp_FB24	Arthro_010_17	Arthro_010_17_LTQ_1_03Dec05_Doc_0508-08	LTQ_1	LC-ISCO-Standard	MS-MSn	2005-12-03 10:46:27	2005-12-03 12:26:27	20764	100
Arthrobacter_sp_FB24	Arthro_010_18	Arthro_010_18_LTQ_1_03Dec05_Doc_0508-07	LTQ_1	LC-ISCO-Standard	MS-MSn	2005-12-03 13:01:33	2005-12-03 14:41:35	19173	100
Arthrobacter_sp_FB24	Arthro_010_19	Arthro_010_19_LTQ_1_03Dec05_Doc_0508-08	LTQ_1	LC-ISCO-Standard	MS-MSn	2005-12-03 15:16:44	2005-12-03 16:56:43	24830	100
Arthrobacter_sp_FB24	Arthro_010_20	Arthro_010_20_LTQ_1_03Dec05_Doc_0508-07	LTQ_1	LC-ISCO-Standard	MS-MSn	2005-12-03 17:31:57	2005-12-03 19:11:56	22832	100
Arthrobacter_sp_FB24	Arthro_010_21	Arthro_010_21_LTQ_1_04Dec05_Doc_0508-08	LTQ_1	LC-ISCO-Standard	MS-MSn	2005-12-03 19:47:16	2005-12-03 21:27:15	25741	100
Arthrobacter_sp_FB24	Arthro_010_22	Arthro_010_22_LTQ_1_04Dec05_Doc_0508-07	LTQ_1	LC-ISCO-Standard	MS-MSn	2005-12-03 22:16:13	2005-12-03 23:56:12	26038	100
Arthrobacter_sp_FB24	Arthro_010_23	Arthro_010_23_LTQ_1_04Dec05_Doc_0508-08	LTQ_1	LC-ISCO-Standard	MS-MSn	2005-12-04 00:31:29	2005-12-04 02:11:28	28880	100
Arthrobacter_sp_FB24	Arthro_010_24	Arthro_010_24_LTQ_1_04Dec05_Doc_0508-07	LTQ_1	LC-ISCO-Standard	MS-MSn	2005-12-04 02:46:45	2005-12-04 04:26:44	31737	100
Arthrobacter_sp_FB24	Arthro_010_25	Arthro_010_25_LTQ_1_04Dec05_Doc_0508-08	LTQ_1	LC-ISCO-Standard	MS-MSn	2005-12-04 05:02:08	2005-12-04 06:42:07	32306	100
Arthrobacter_sp_FB24	Arthro_011	Arthro_011-LTQ_20Oct05_Pegasus_05-09-02	LTQ_4	LC-ISCO-Standard	MS-MSn	2005-10-20 03:53:36	2005-10-20 05:33:37	18774	100
Arthrobacter_sp_FB24	Arthro_011	Arthro_011-LTQFT1_04Oct05_Andro_0705-06	LTQ_FT1	LC-ISCO-Standard	HMS-MSn	2005-10-05 02:47:22	2005-10-05 04:27:22	14563	100
Arthrobacter_sp_FB24	Arthro_011	Arthro_011-LTQFT2_05Oct05_Andro_0705-07	LTQ_FT1	LC-ISCO-Standard	HMS-MSn	2005-10-05 05:28:44	2005-10-05 07:08:44	14281	100
Arthrobacter_sp_FB24	Arthro_011	Arthro_011-LTQFT3_05Oct05_Andro_0705-06	LTQ_FT1	LC-ISCO-Standard	HMS-MSn	2005-10-05 07:52:28	2005-10-05 09:32:27	14647	100
Arthrobacter_sp_FB24	Arthro_011_01	Arthro_011_01_LTQ_1_05Dec05_Doc_0508-07	LTQ_1	LC-ISCO-Standard	MS-MSn	2005-12-04 21:02:55	2005-12-04 22:42:54	25356	100
Arthrobacter_sp_FB24	Arthro_011_02	Arthro_011_02_LTQ_1_05Dec05_Doc_0508-08	LTQ_1	LC-ISCO-Standard	MS-MSn	2005-12-04 23:18:12	2005-12-05 00:58:13	19965	100
Arthrobacter_sp_FB24	Arthro_011_03	Arthro_011_03_LTQ_1_05Dec05_Doc_0508-07	LTQ_1	LC-ISCO-Standard	MS-MSn	2005-12-05 01:33:29	2005-12-05 03:13:29	20922	100
Arthrobacter_sp_FB24	Arthro_011_04	Arthro_011_04_LTQ_1_05Dec05_Doc_0508-08	LTQ_1	LC-ISCO-Standard	MS-MSn	2005-12-05 03:48:52	2005-12-05 05:28:51	23780	100
Arthrobacter_sp_FB24	Arthro_011_05	Arthro_011_05_LTQ_1_05Dec05_Doc_0508-07	LTQ_1	LC-ISCO-Standard	MS-MSn	2005-12-05 06:17:50	2005-12-05 07:57:50	26719	100
Arthrobacter_sp_FB24	Arthro_011_06	Arthro_011_06_LTQ_1_05Dec05_Doc_0508-07	LTQ_1	LC-ISCO-Standard	MS-MSn	2005-12-06 01:25:05	2005-12-06 03:05:05	22813	100
Arthrobacter_sp_FB24	Arthro_011_07	Arthro_011_07_LTQ_1_05Dec05_Doc_0508-08	LTQ_1	LC-ISCO-Standard	MS-MSn	2005-12-06 03:53:34	2005-12-06 05:33:33	25885	100
Arthrobacter_sp_FB24	Arthro_011_08	Arthro_011_08_LTQ_1_05Dec05_Doc_0508-07	LTQ_1	LC-ISCO-Standard	MS-MSn	2005-12-06 06:09:06	2005-12-06 07:49:06	22904	100
Arthrobacter_sp_FB24	Arthro_011_09	Arthro_011_09_LTQ_1_05Dec05_Doc_0508-08	LTQ_1	LC-ISCO-Standard	MS-MSn	2005-12-06 08:24:37	2005-12-06 10:04:36	23066	100
Arthrobacter_sp_FB24	Arthro_011_10	Arthro_011_10_LTQ_1_05Dec05_Doc_0508-07	LTQ_1	LC-ISCO-Standard	MS-MSn	2005-12-06 10:40:04	2005-12-06 12:20:03	23098	100
Arthrobacter_sp_FB24	Arthro_011_11	Arthro_011_11_LTQ_1_06Dec05_Doc_0508-08	LTQ_1	LC-ISCO-Standard	MS-MSn	2005-12-06 12:55:32	2005-12-06 14:35:31	26747	100
Arthrobacter_sp_FB24	Arthro_011_12	Arthro_011_12_LTQ_1_06Dec05_Doc_0508-07	LTQ_1	LC-ISCO-Standard	MS-MSn	2005-12-06 15:11:04	2005-12-06 16:51:05	19976	100
Arthrobacter_sp_FB24	Arthro_011_13	Arthro_011_13_LTQ_1_06Dec05_Doc_0508-08	LTQ_1	LC-ISCO-Standard	MS-MSn	2005-12-06 17:26:35	2005-12-06 19:06:35	22435	100
Arthrobacter_sp_FB24	Arthro_011_14	Arthro_011_14_LTQ_1_06Dec05_Doc_0508-07	LTQ_1	LC-ISCO-Standard	MS-MSn	2005-12-06 19:55:50	2005-12-06 21:35:50	20339	100
Arthrobacter_sp_FB24	Arthro_011_15	Arthro_011_15_LTQ_1_06Dec05_Doc_0508-08	LTQ_1	LC-ISCO-Standard	MS-MSn	2005-12-06 22:11:24	2005-12-06 23:51:23	21766	100
Arthrobacter_sp_FB24	Arthro_011_16	Arthro_011_16_LTQ_1_06Dec05_Doc_0508-07	LTQ_1	LC-ISCO-Standard	MS-MSn	2005-12-07 00:27:08	2005-12-07 02:07:07	20069	100
Arthrobacter_sp_FB24	Arthro_011_17	Arthro_011_17_LTQ_1_06Dec05_Doc_0508-08	LTQ_1	LC-ISCO-Standard	MS-MSn	2005-12-07 02:42:51	2005-12-07 04:22:50	22899	100
Arthrobacter_sp_FB24	Arthro_011_18	Arthro_011_18_LTQ_1_06Dec05_Doc_0508-07	LTQ_1	LC-ISCO-Standard	MS-MSn	2005-12-07 04:58:37	2005-12-07 06:38:36	23839	100
Arthrobacter_sp_FB24	Arthro_011_19	Arthro_011_19_LTQ_1_06Dec05_Doc_0508-08	LTQ_1	LC-ISCO-Standard	MS-MSn	2005-12-07 07:14:29	2005-12-07 08:54:28	26557	100
Arthrobacter_sp_FB24	Arthro_011_20	Arthro_011_20_LTQ_1_06Dec05_Doc_0508-07	LTQ_1	LC-ISCO-Standard	MS-MSn	2005-12-07 09:30:16	2005-12-07 11:10:15	26105	100
Arthrobacter_sp_FB24	Arthro_011_21	Arthro_011_21_LTQ_1_06Dec05_Doc_0508-08	LTQ_1	LC-ISCO-Standard	MS-MSn	2005-12-07 11:59:48	2005-12-07 13:39:47	27896	100
Arthrobacter_sp_FB24	Arthro_011_22	Arthro_011_22_LTQ_1_06Dec05_Doc_0508-07	LTQ_1	LC-ISCO-Standard	MS-MSn	2005-12-07 14:15:54	2005-12-07 15:55:57	28317	100
Arthrobacter_sp_FB24	Arthro_011_23	Arthro_011_23_LTQ_1_06Dec05_Doc_0508-08	LTQ_1	LC-ISCO-Standard	MS-MSn	2005-12-07 16:31:57	2005-12-07 18:11:56	31155	100
Arthrobacter_sp_FB24	Arthro_011_24	Arthro_011_24_LTQ_1_06Dec05_Doc_0508-07	LTQ_1	LC-ISCO-Standard	MS-MSn	2005-12-07 18:47:48	2005-12-07 20:27:47	32367	100
Arthrobacter_sp_FB24	Arthro_011_25	Arthro_011_25_LTQ_1_06Dec05_Doc_0508-08	LTQ_1	LC-ISCO-Standard	MS-MSn	2005-12-07 21:03:40	2005-12-07 22:43:39	32836	100
Arthrobacter_sp_FB24	Arthro_012	Arthro_012-LTQ_20Oct05_Pegasus_05-09-01	LTQ_4	LC-ISCO-Standard	MS-MSn	2005-10-20 06:33:50	2005-10-20 08:13:49	20249	100
Arthrobacter_sp_FB24	Arthro_012	Arthro_012-LTQFT1_05Oct05_Andro_0705-07	LTQ_FT1	LC-ISCO-Standard	HMS-MSn	2005-10-05 10:16:14	2005-10-05 11:56:13	14284	100
Arthrobacter_sp_FB24	Arthro_012	Arthro_012-LTQFT2_05Oct05_Andro_0705-06	LTQ_FT1	LC-ISCO-Standard	HMS-MSn	2005-10-05 12:40:04	2005-10-05 14:20:03	14209	100
Arthrobacter_sp_FB24	Arthro_012	Arthro_012-LTQFT3_05Oct05_Andro_0705-07	LTQ_FT1	LC-ISCO-Standard	HMS-MSn	2005-10-05 15:04:03	2005-10-05 16:44:02	14338	100
Arthrobacter_sp_FB24	Arthro_012_01	Arthro_012_01_LTQ_1_08Dec05_Doc_0508-07	LTQ_1	LC-ISCO-Standard	MS-MSn	2005-12-08 04:04:08	2005-12-08 05:44:08	28343	100
Arthrobacter_sp_FB24	Arthro_012_02	Arthro_012_02_LTQ_1_08Dec05_Doc_0508-08	LTQ_1	LC-ISCO-Standard	MS-MSn	2005-12-08 06:19:53	2005-12-08 07:59:52	25726	100
Arthrobacter_sp_FB24	Arthro_012_03	Arthro_012_03_LTQ_1_08Dec05_Doc_0508-07	LTQ_1	LC-ISCO-Standard	MS-MSn	2005-12-08 08:35:32	2005-12-08 10:15:31	28583	100
Arthrobacter_sp_FB24	Arthro_012_04	Arthro_012_04_LTQ_1_08Dec05_Doc_0508-08	LTQ_1	LC-ISCO-Standard	MS-MSn	2005-12-08 10:51:12	2005-12-08 12:31:11	29256	100
Arthrobacter_sp_FB24	Arthro_012_05	Arthro_012_05_LTQ_1_08Dec05_Doc_0508-07	LTQ_1	LC-ISCO-Standard	MS-MSn	2005-12-08 13:06:53	2005-12-08 14:46:52	29908	100
Arthrobacter_sp_FB24	Arthro_012_06	Arthro_012_06_LTQ_1_08Dec05_Doc_0508-08	LTQ_1	LC-ISCO-Standard	MS-MSn	2005-12-08 15:22:37	2005-12-08 17:02:36	31324	100
Arthrobacter_sp_FB24	Arthro_012_07	Arthro_012_07_LTQ_1_09Dec05_Doc_0508-07	LTQ_1	LC-ISCO-Standard	MS-MSn	2005-12-08 17:38:30	2005-12-08 19:18:30	22244	100
Arthrobacter_sp_FB24	Arthro_012_08	Arthro_012_08_LTQ_1_09Dec05_Doc_0508-08	LTQ_1	LC-ISCO-Standard	MS-MSn	2005-12-08 20:08:09	2005-12-08 21:48:09	29096	100
Arthrobacter_sp_FB24	Arthro_012_09	Arthro_012_09_LTQ_1_09Dec05_Doc_0508-07	LTQ_1	LC-ISCO-Standard	MS-MSn	2005-12-08 22:24:05	2005-12-09 00:04:04	25530	100
Arthrobacter_sp_FB24	Arthro_012_10	Arthro_012_10_LTQ_1_09Dec05_Doc_0508-08	LTQ_1	LC-ISCO-Standard	MS-MSn	2005-12-09 00:40:00	2005-12-09 02:19:59	26091	99
Arthrobacter_sp_FB24	Arthro_012_11	Arthro_012_11_LTQ_1_09Dec05_Doc_0508-07	LTQ_1	LC-ISCO-Standard	MS-MSn	2005-12-09 02:56:08	2005-12-09 04:36:09	22241	100
Arthrobacter_sp_FB24	Arthro_012_12	Arthro_012_12_LTQ_1_09Dec05_Doc_0508-08	LTQ_1	LC-ISCO-Standard	MS-MSn	2005-12-09 05:12:12	2005-12-09 06:52:12	22856	100
Arthrobacter_sp_FB24	Arthro_012_13	Arthro_012_13_LTQ_1_09Dec05_Doc_0508-07	LTQ_1	LC-ISCO-Standard	MS-MSn	2005-12-09 07:28:14	2005-12-09 09:08:14	21415	100
Arthrobacter_sp_FB24	Arthro_012_14	Arthro_012_14_LTQ_1_09Dec05_Doc_0508-08	LTQ_1	LC-ISCO-Standard	MS-MSn	2005-12-09 09:44:19	2005-12-09 11:24:20	21002	100
Arthrobacter_sp_FB24	Arthro_012_15	Arthro_012_15_LTQ_1_09Dec05_Doc_0508-07	LTQ_1	LC-ISCO-Standard	MS-MSn	2005-12-09 12:14:15	2005-12-09 13:54:15	19236	100
Arthrobacter_sp_FB24	Arthro_012_16	Arthro_012_16_LTQ_1_09Dec05_Doc_0508-08	LTQ_1	LC-ISCO-Standard	MS-MSn	2005-12-09 14:30:28	2005-12-09 16:10:27	20441	100
Arthrobacter_sp_FB24	Arthro_012_17	Arthro_012_17_LTQ_1_09Dec05_Doc_0508-07	LTQ_1	LC-ISCO-Standard	MS-MSn	2005-12-09 16:46:27	2005-12-09 18:26:26	18789	100
Arthrobacter_sp_FB24	Arthro_012_18	Arthro_012_18_LTQ_1_09Dec05_Doc_0508-08	LTQ_1	LC-ISCO-Standard	MS-MSn	2005-12-09 19:02:35	2005-12-09 20:42:34	22559	100
Arthrobacter_sp_FB24	Arthro_012_19	Arthro_012_19_LTQ_1_09Dec05_Doc_0508-07	LTQ_1	LC-ISCO-Standard	MS-MSn	2005-12-09 21:18:43	2005-12-09 22:58:43	22578	100
Arthrobacter_sp_FB24	Arthro_012_20	Arthro_012_20_LTQ_1_09Dec05_Doc_0508-08	LTQ_1	LC-ISCO-Standard	MS-MSn	2005-12-09 23:34:56	2005-12-10 01:14:55	26369	100
Arthrobacter_sp_FB24	Arthro_012_21	Arthro_012_21_LTQ_1_09Dec05_Doc_0508-07	LTQ_1	LC-ISCO-Standard	MS-MSn	2005-12-10 01:51:13	2005-12-10 03:31:12	24466	100
Arthrobacter_sp_FB24	Arthro_012_22	Arthro_012_22_LTQ_1_09Dec05_Doc_0508-08	LTQ_1	LC-ISCO-Standard	MS-MSn	2005-12-10 04:21:20	2005-12-10 06:01:19	27420	100
Arthrobacter_sp_FB24	Arthro_012_23	Arthro_012_23_LTQ_1_09Dec05_Doc_0508-07	LTQ_1	LC-ISCO-Standard	MS-MSn	2005-12-10 06:37:41	2005-12-10 08:17:40	27175	100
Arthrobacter_sp_FB24	Arthro_012_24	Arthro_012_24_LTQ_1_09Dec05_Doc_0508-08	LTQ_1	LC-ISCO-Standard	MS-MSn	2005-12-10 08:54:03	2005-12-10 10:34:02	30664	100
Arthrobacter_sp_FB24	Arthro_012_25	Arthro_012_25_LTQ_1_09Dec05_Doc_0508-07	LTQ_1	LC-ISCO-Standard	MS-MSn	2005-12-10 11:10:19	2005-12-10 12:50:19	31135	100
Bacillus_anthracis_Ames	SBEP_BA_001	SBEP_BA_001_R1_6May11_Draco_11-04-03	LTQ_4	LC-ISCO-Formic_100minute	MS-MSn	2011-05-06 18:44:41	2011-05-06 20:24:11	19844	100
Bacillus_anthracis_Ames	SBEP_BA_001	SBEP_BA_001_R2_11May11_Draco_11-04-03	LTQ_4	LC-ISCO-Formic_100minute	MS-MSn	2011-05-13 00:50:51	2011-05-13 02:30:24	18425	100
Bacillus_anthracis_Ames	SBEP_BA_001	SBEP_BA_001_R3_28Nov11_Draco_11-10-01	LTQ_4	LC-ISCO-Formic_100minute	MS-MSn	2011-11-29 22:36:18	2011-11-30 00:15:01	19445	99
Bacillus_anthracis_Ames	SBEP_BA_001	SBEP_BA_001_R4_28Nov11_Draco_11-10-02	LTQ_4	LC-ISCO-Formic_100minute	MS-MSn	2011-11-29 11:03:37	2011-11-29 12:42:19	19892	99
Bacillus_anthracis_Ames	SBEP_BA_002	SBEP_BA_002_R1_6May11_Draco_11-04-03	LTQ_4	LC-ISCO-Formic_100minute	MS-MSn	2011-05-07 01:42:17	2011-05-07 03:21:48	19833	99
Bacillus_anthracis_Ames	SBEP_BA_002	SBEP_BA_002_R2_11May11_Draco_11-04-03	LTQ_4	LC-ISCO-Formic_100minute	MS-MSn	2011-05-12 10:55:07	2011-05-12 12:34:37	19316	99
Bacillus_anthracis_Ames	SBEP_BA_002	SBEP_BA_002_R3_28Nov11_Draco_11-10-01	LTQ_4	LC-ISCO-Formic_100minute	MS-MSn	2011-11-28 15:12:40	2011-11-28 16:51:51	19692	99
Bacillus_anthracis_Ames	SBEP_BA_002	SBEP_BA_002_R4_28Nov11_Draco_11-10-02	LTQ_4	LC-ISCO-Formic_100minute	MS-MSn	2011-11-30 00:15:16	2011-11-30 01:53:58	20477	98
Bacillus_anthracis_Ames	SBEP_BA_003	SBEP_BA_003_R1_11May11_Draco_11-04-03	LTQ_4	LC-ISCO-Formic_100minute	MS-MSn	2011-05-11 18:11:31	2011-05-11 19:51:04	19019	100
Bacillus_anthracis_Ames	SBEP_BA_003	SBEP_BA_003_R2_11May11_Draco_11-04-03	LTQ_4	LC-ISCO-Formic_100minute	MS-MSn	2011-05-12 17:53:15	2011-05-12 19:32:46	19030	99
Bacillus_anthracis_Ames	SBEP_BA_003	SBEP_BA_003_R3_28Nov11_Draco_11-10-01	LTQ_4	LC-ISCO-Formic_100minute	MS-MSn	2011-11-29 09:24:11	2011-11-29 11:03:23	19501	99
Bacillus_anthracis_Ames	SBEP_BA_003	SBEP_BA_003_R4_28Nov11_Draco_11-10-02	LTQ_4	LC-ISCO-Formic_100minute	MS-MSn	2011-11-28 16:52:05	2011-11-28 18:30:48	19689	98
Bacillus_anthracis_Ames	SBEP_BA_004	SBEP_BA_004_R1_22Nov11_Draco_11-10-01	LTQ_4	LC-ISCO-Formic_100minute	MS-MSn	2011-11-23 19:42:01	2011-11-23 21:20:43	19383	98
Bacillus_anthracis_Ames	SBEP_BA_004	SBEP_BA_004_R2_21Nov11_Draco_11-10-02	LTQ_4	LC-ISCO-Formic_100minute	MS-MSn	2011-11-21 21:44:03	2011-11-21 23:22:45	19298	98
Bacillus_anthracis_Ames	SBEP_BA_005	SBEP_BA_005_R1_6Dec11_Draco_11-10-01	LTQ_4	LC-ISCO-Formic_100minute	MS-MSn	2011-12-06 17:26:36	2011-12-06 19:05:47	19218	99
Bacillus_anthracis_Ames	SBEP_BA_005	SBEP_BA_005_R2_22Nov11_Draco_11-10-02	LTQ_4	LC-ISCO-Formic_100minute	MS-MSn	2011-11-23 06:03:25	2011-11-23 07:42:07	18981	99
Bacillus_anthracis_Ames	SBEP_BA_006	SBEP_BA_006_R1_21Nov11_Draco_11-10-01	LTQ_4	LC-ISCO-Formic_100minute	MS-MSn	2011-11-21 20:05:05	2011-11-21 21:43:48	18909	98
Bacillus_anthracis_Ames	SBEP_BA_006	SBEP_BA_006_R2_22Nov11_Draco_11-10-02	LTQ_4	LC-ISCO-Formic_100minute	MS-MSn	2011-11-22 16:33:05	2011-11-22 18:12:36	18348	99
Bacillus_anthracis_Ames	SBEP_BA_007	SBEP_BA_007_R1_22Nov11_Draco_11-10-01	LTQ_4	LC-ISCO-Formic_100minute	MS-MSn	2011-11-23 04:24:28	2011-11-23 06:03:11	19157	99
Bacillus_anthracis_Ames	SBEP_BA_007	SBEP_BA_007_R2_22Nov11_Draco_11-10-02	LTQ_4	LC-ISCO-Formic_100minute	MS-MSn	2011-11-23 21:21:01	2011-11-23 22:59:43	19028	98
Bacillus_anthracis_Sterne	Banth001	Banth001_10-12_29July06_Griffin_06-03-06	LTQ_4	LC-ISCO-Standard	MS-MSn	2006-07-29 09:30:43	2006-07-29 11:10:42	52225	100
Bacillus_anthracis_Sterne	Banth001	Banth001_12-16_29July06_Griffin_06-03-10	LTQ_4	LC-ISCO-Standard	MS-MSn	2006-07-29 11:53:09	2006-07-29 13:33:09	48571	100
Bacillus_anthracis_Sterne	Banth001	Banth001_16-20_04Aug06_Griffin_06-03-10	LTQ_4	LC-ISCO-Standard	MS-MSn	2006-08-04 22:36:52	2006-08-05 00:16:51	40406	100
Bacillus_anthracis_Sterne	Banth001	Banth001_4-20_28July06_Griffin_06-03-10	LTQ_4	LC-ISCO-Standard	MS-MSn	2006-07-28 16:41:21	2006-07-28 18:21:22	21463	100
Bacillus_anthracis_Sterne	Banth001	Banth001_4-8_28July06_Griffin_06-03-10	LTQ_4	LC-ISCO-Standard	MS-MSn	2006-07-28 21:26:01	2006-07-28 23:06:00	36558	100
Bacillus_anthracis_Sterne	Banth001	Banth001_8-9_29July06_Griffin_06-03-10	LTQ_4	LC-ISCO-Standard	MS-MSn	2006-07-29 02:23:37	2006-07-29 04:03:36	67914	100
Bacillus_anthracis_Sterne	Banth001	Banth001_9-10_29July06_Griffin_06-03-10	LTQ_4	LC-ISCO-Standard	MS-MSn	2006-07-29 07:08:21	2006-07-29 08:48:20	67381	100
Bacillus_anthracis_Sterne	Banth002_01	Banth002_01_01July07_Draco_07-04-04	LTQ_4	LC-ISCO-Standard	MS-MSn	2007-07-01 08:30:37	2007-07-01 10:10:37	17549	100
Bacillus_anthracis_Sterne	Banth002_02	Banth002_02_01July07_Draco_07-04-06	LTQ_4	LC-ISCO-Standard	MS-MSn	2007-07-01 11:23:03	2007-07-01 13:03:04	17524	100
Bacillus_anthracis_Sterne	Banth002_03	Banth002_03_01July07_Draco_07-06-14	LTQ_4	LC-ISCO-Standard	MS-MSn	2007-07-01 13:08:16	2007-07-01 14:48:16	18171	100
Bacillus_anthracis_Sterne	Banth002_04	Banth002_04_01July07_Draco_07-04-07	LTQ_4	LC-ISCO-Standard	MS-MSn	2007-07-01 14:53:27	2007-07-01 16:33:27	18259	100
Bacillus_anthracis_Sterne	Banth002_05	Banth002_05_01July07_Draco_07-04-04	LTQ_4	LC-ISCO-Standard	MS-MSn	2007-07-01 16:38:37	2007-07-01 18:18:36	17694	100
Bacillus_anthracis_Sterne	Banth002_06	Banth002_06_5Jul07_Draco_07-06-14	LTQ_4	LC-ISCO-Standard	MS-MSn	2007-07-05 17:02:38	2007-07-05 18:42:38	17456	100
Bacillus_anthracis_Sterne	Banth002_07	Banth002_07_01July07_Draco_07-06-14	LTQ_4	LC-ISCO-Standard	MS-MSn	2007-07-01 20:09:02	2007-07-01 21:49:02	17478	100
Bacillus_anthracis_Sterne	Banth002_08	Banth002_08_01July07_Draco_07-04-07	LTQ_4	LC-ISCO-Standard	MS-MSn	2007-07-01 21:54:14	2007-07-01 23:34:16	17729	100
Bacillus_anthracis_Sterne	Banth002_09	Banth002_09_01July07_Draco_07-04-04	LTQ_4	LC-ISCO-Standard	MS-MSn	2007-07-01 23:39:25	2007-07-02 01:19:24	17629	100
Bacillus_anthracis_Sterne	Banth002_10	Banth002_10_5Jul07_Draco_07-04-07	LTQ_4	LC-ISCO-Standard	MS-MSn	2007-07-05 18:47:49	2007-07-05 20:27:50	17343	100
Bacillus_anthracis_Sterne	Banth002_11	Banth002_11_01July07_Draco_07-06-14	LTQ_4	LC-ISCO-Standard	MS-MSn	2007-07-02 04:58:06	2007-07-02 06:38:09	18479	100
Bacillus_anthracis_Sterne	Banth002_12	Banth002_12_5Jul07_Draco_07-04-04	LTQ_4	LC-ISCO-Standard	MS-MSn	2007-07-05 20:32:58	2007-07-05 22:12:58	19128	100
Bacillus_anthracis_Sterne	Banth002_13	Banth002_13_02July07_Draco_07-04-04	LTQ_4	LC-ISCO-Standard	MS-MSn	2007-07-02 08:28:29	2007-07-02 10:08:28	19381	100
Bacillus_anthracis_Sterne	Banth002_14	Banth002_14_5Jul07_Draco_07-06-14	LTQ_4	LC-ISCO-Standard	MS-MSn	2007-07-06 00:03:20	2007-07-06 01:43:21	18941	100
Bacillus_anthracis_Sterne	Banth002_15	Banth002_15_02July07_Draco_07-06-14	LTQ_4	LC-ISCO-Standard	MS-MSn	2007-07-02 14:44:00	2007-07-02 16:23:59	18908	99
Bacillus_anthracis_Sterne	Banth002_16	Banth002_16_5Jul07_Draco_07-04-07	LTQ_4	LC-ISCO-Standard	MS-MSn	2007-07-06 01:48:33	2007-07-06 03:28:35	17956	100
Bacillus_anthracis_Sterne	Banth002_17	Banth002_17_02July07_Draco_07-04-04	LTQ_4	LC-ISCO-Standard	MS-MSn	2007-07-02 18:14:19	2007-07-02 19:54:19	18721	100
Bacillus_anthracis_Sterne	Banth002_18	Banth002_18_5Jul07_Draco_07-04-04	LTQ_4	LC-ISCO-Standard	MS-MSn	2007-07-06 03:33:44	2007-07-06 05:13:47	18325	100
Bacillus_anthracis_Sterne	Banth002_19	Banth002_19_02July07_Draco_07-06-14	LTQ_4	LC-ISCO-Standard	MS-MSn	2007-07-02 21:44:43	2007-07-02 23:24:45	18105	100
Bacillus_anthracis_Sterne	Banth002_20	Banth002_20_02July07_Draco_07-04-07	LTQ_4	LC-ISCO-Standard	MS-MSn	2007-07-02 23:29:56	2007-07-03 01:09:58	17742	100
Bacillus_anthracis_Sterne	Banth002_21	Banth002_21_02July07_Draco_07-04-04	LTQ_4	LC-ISCO-Standard	MS-MSn	2007-07-03 03:03:36	2007-07-03 04:43:38	17876	100
Bacillus_anthracis_Sterne	Banth002_22	Banth002_22_5Jul07_Draco_07-06-14	LTQ_4	LC-ISCO-Standard	MS-MSn	2007-07-06 07:04:07	2007-07-06 08:44:10	17566	100
Bacillus_anthracis_Sterne	Banth002_23	Banth002_23_02July07_Draco_07-06-14	LTQ_4	LC-ISCO-Standard	MS-MSn	2007-07-03 06:33:59	2007-07-03 08:13:59	17588	100
Bacillus_anthracis_Sterne	Banth002_24	Banth002_24_02July07_Draco_07-04-07	LTQ_4	LC-ISCO-Standard	MS-MSn	2007-07-03 08:19:07	2007-07-03 09:59:07	17665	100
Bacillus_anthracis_Sterne	Banth002_25	Banth002_25_02July07_Draco_07-04-04	LTQ_4	LC-ISCO-Standard	MS-MSn	2007-07-03 10:04:18	2007-07-03 11:44:18	17633	100
Bacillus_anthracis_Sterne	Banth003_01	Banth003_01_6Jul07_Draco_07-04-04	LTQ_4	LC-ISCO-Standard	MS-MSn	2007-07-06 16:20:22	2007-07-06 18:00:22	17354	100
Bacillus_anthracis_Sterne	Banth003_02	Banth003_02_6Jul07_Draco_07-07-09	LTQ_4	LC-ISCO-Standard	MS-MSn	2007-07-06 19:15:13	2007-07-06 20:55:15	17467	100
Bacillus_anthracis_Sterne	Banth003_03	Banth003_03_6Jul07_Draco_07-06-14	LTQ_4	LC-ISCO-Standard	MS-MSn	2007-07-06 21:00:25	2007-07-06 22:40:28	17819	100
Bacillus_anthracis_Sterne	Banth003_04	Banth003_04_6Jul07_Draco_07-04-07	LTQ_4	LC-ISCO-Standard	MS-MSn	2007-07-06 22:45:36	2007-07-07 00:25:38	17522	100
Bacillus_anthracis_Sterne	Banth003_05	Banth003_05_6Jul07_Draco_07-04-04	LTQ_4	LC-ISCO-Standard	MS-MSn	2007-07-07 00:30:46	2007-07-07 02:10:46	17636	100
Bacillus_anthracis_Sterne	Banth003_06	Banth003_06_6Jul07_Draco_07-07-09	LTQ_4	LC-ISCO-Standard	MS-MSn	2007-07-07 02:15:56	2007-07-07 03:55:56	17478	100
Bacillus_anthracis_Sterne	Banth003_07	Banth003_07_6Jul07_Draco_07-06-14	LTQ_4	LC-ISCO-Standard	MS-MSn	2007-07-07 04:01:07	2007-07-07 05:41:07	17423	100
Bacillus_anthracis_Sterne	Banth003_08	Banth003_08_6Jul07_Draco_07-04-07	LTQ_4	LC-ISCO-Standard	MS-MSn	2007-07-07 05:46:17	2007-07-07 07:26:18	17346	100
Bacillus_anthracis_Sterne	Banth003_09	Banth003_09_6Jul07_Draco_07-04-04	LTQ_4	LC-ISCO-Standard	MS-MSn	2007-07-07 09:20:11	2007-07-07 11:00:14	17694	100
Bacillus_anthracis_Sterne	Banth003_10	Banth003_10_6Jul07_Draco_07-07-09	LTQ_4	LC-ISCO-Standard	MS-MSn	2007-07-07 11:05:23	2007-07-07 12:45:23	17357	100
Bacillus_anthracis_Sterne	Banth003_11	Banth003_11_6Jul07_Draco_07-06-14	LTQ_4	LC-ISCO-Standard	MS-MSn	2007-07-07 12:50:32	2007-07-07 14:30:34	18127	100
Bacillus_anthracis_Sterne	Banth003_12	Banth003_12_6Jul07_Draco_07-04-07	LTQ_4	LC-ISCO-Standard	MS-MSn	2007-07-07 14:35:44	2007-07-07 16:15:47	18771	100
Bacillus_anthracis_Sterne	Banth003_13	Banth003_13_6Jul07_Draco_07-04-04	LTQ_4	LC-ISCO-Standard	MS-MSn	2007-07-07 16:20:55	2007-07-07 18:00:57	19238	100
Bacillus_anthracis_Sterne	Banth003_14	Banth003_14_6Jul07_Draco_07-07-09	LTQ_4	LC-ISCO-Standard	MS-MSn	2007-07-07 18:06:06	2007-07-07 19:46:06	18523	100
Bacillus_anthracis_Sterne	Banth003_15	Banth003_15_6Jul07_Draco_07-06-14	LTQ_4	LC-ISCO-Standard	MS-MSn	2007-07-07 19:51:15	2007-07-07 21:31:15	18644	100
Bacillus_anthracis_Sterne	Banth003_16	Banth003_16_6Jul07_Draco_07-04-07	LTQ_4	LC-ISCO-Standard	MS-MSn	2007-07-07 21:36:28	2007-07-07 23:16:30	17958	100
Bacillus_anthracis_Sterne	Banth003_17	Banth003_17_6Jul07_Draco_07-04-04	LTQ_4	LC-ISCO-Standard	MS-MSn	2007-07-07 23:21:39	2007-07-08 01:01:39	18233	100
Bacillus_anthracis_Sterne	Banth003_18	Banth003_18_6Jul07_Draco_07-07-09	LTQ_4	LC-ISCO-Standard	MS-MSn	2007-07-08 01:06:51	2007-07-08 02:46:54	17797	100
Bacillus_anthracis_Sterne	Banth003_19	Banth003_19_6Jul07_Draco_07-06-14	LTQ_4	LC-ISCO-Standard	MS-MSn	2007-07-08 02:52:04	2007-07-08 04:32:07	17742	100
Bacillus_anthracis_Sterne	Banth003_20	Banth003_20_6Jul07_Draco_07-04-07	LTQ_4	LC-ISCO-Standard	MS-MSn	2007-07-08 04:37:15	2007-07-08 06:17:16	17387	100
Bacillus_anthracis_Sterne	Banth003_21	Banth003_21_6Jul07_Draco_07-04-04	LTQ_4	LC-ISCO-Standard	MS-MSn	2007-07-08 08:11:06	2007-07-08 09:51:09	17704	100
Bacillus_anthracis_Sterne	Banth003_22	Banth003_22_6Jul07_Draco_07-07-09	LTQ_4	LC-ISCO-Standard	MS-MSn	2007-07-08 09:56:21	2007-07-08 11:36:20	17434	100
Bacillus_anthracis_Sterne	Banth003_23	Banth003_23_6Jul07_Draco_07-06-14	LTQ_4	LC-ISCO-Standard	MS-MSn	2007-07-08 11:41:29	2007-07-08 13:21:32	17511	100
Bacillus_anthracis_Sterne	Banth003_24	Banth003_24_6Jul07_Draco_07-04-07	LTQ_4	LC-ISCO-Standard	MS-MSn	2007-07-08 13:26:42	2007-07-08 15:06:41	17324	100
Bacillus_anthracis_Sterne	Banth003_25	Banth003_25_6Jul07_Draco_07-04-04	LTQ_4	LC-ISCO-Standard	MS-MSn	2007-07-08 15:11:49	2007-07-08 16:51:50	17599	100
Bacillus_anthracis_Sterne	Banth004_01	Banth004_01_6Jul07_Draco_07-07-09	LTQ_4	LC-ISCO-Standard	MS-MSn	2007-07-08 16:57:02	2007-07-08 18:37:03	17291	100
Bacillus_anthracis_Sterne	Banth004_02	Banth004_02_6Jul07_Draco_07-06-14	LTQ_4	LC-ISCO-Standard	MS-MSn	2007-07-08 18:42:13	2007-07-08 20:22:13	17478	100
Bacillus_anthracis_Sterne	Banth004_03	Banth004_03_6Jul07_Draco_07-04-07	LTQ_4	LC-ISCO-Standard	MS-MSn	2007-07-08 20:27:24	2007-07-08 22:07:25	17312	100
Bacillus_anthracis_Sterne	Banth004_04	Banth004_04_6Jul07_Draco_07-04-04	LTQ_4	LC-ISCO-Standard	MS-MSn	2007-07-08 22:12:35	2007-07-08 23:52:38	17757	100
Bacillus_anthracis_Sterne	Banth004_05	Banth004_05_6Jul07_Draco_07-07-09	LTQ_4	LC-ISCO-Standard	MS-MSn	2007-07-08 23:57:48	2007-07-09 01:37:51	17489	100
Bacillus_anthracis_Sterne	Banth004_07	Banth004_07_6Jul07_Draco_07-04-07	LTQ_4	LC-ISCO-Standard	MS-MSn	2007-07-09 03:28:08	2007-07-09 05:08:09	17154	100
Bacillus_anthracis_Sterne	Banth004_08	Banth004_08_6Jul07_Draco_07-04-04	LTQ_4	LC-ISCO-Standard	MS-MSn	2007-07-09 07:02:15	2007-07-09 08:42:18	18011	100
Bacillus_anthracis_Sterne	Banth004_09	Banth004_09_6Jul07_Draco_07-07-09	LTQ_4	LC-ISCO-Standard	MS-MSn	2007-07-09 08:47:28	2007-07-09 10:27:28	17313	100
Bacillus_anthracis_Sterne	Banth004_10	Banth004_10_6Jul07_Draco_07-06-14	LTQ_4	LC-ISCO-Standard	MS-MSn	2007-07-09 10:32:38	2007-07-09 12:12:39	17593	100
Bacillus_anthracis_Sterne	Banth004_11	Banth004_11_6Jul07_Draco_07-04-07	LTQ_4	LC-ISCO-Standard	MS-MSn	2007-07-10 00:02:24	2007-07-10 01:42:26	17520	100
Bacillus_anthracis_Sterne	Banth004_12	Banth004_12_6Jul07_Draco_07-04-04	LTQ_4	LC-ISCO-Standard	MS-MSn	2007-07-10 01:47:34	2007-07-10 03:27:33	18686	100
Bacillus_anthracis_Sterne	Banth004_13	Banth004_13_6Jul07_Draco_07-07-09	LTQ_4	LC-ISCO-Standard	MS-MSn	2007-07-10 03:32:45	2007-07-10 05:12:47	18391	100
Bacillus_anthracis_Sterne	Banth004_14	Banth004_14_6Jul07_Draco_07-06-14	LTQ_4	LC-ISCO-Standard	MS-MSn	2007-07-10 05:17:58	2007-07-10 06:57:57	18600	100
Bacillus_anthracis_Sterne	Banth004_15	Banth004_15_10Jul07_Draco_07-06-14	LTQ_4	LC-ISCO-Standard	MS-MSn	2007-07-11 18:00:43	2007-07-11 19:40:45	18138	100
Bacillus_anthracis_Sterne	Banth004_15	Banth004_15_6Jul07_Draco_07-04-07	LTQ_4	LC-ISCO-Standard	MS-MSn	2007-07-10 07:03:06	2007-07-10 08:43:07	17769	100
Bacillus_anthracis_Sterne	Banth004_16	Banth004_16_6Jul07_Draco_07-04-04	LTQ_4	LC-ISCO-Standard	MS-MSn	2007-07-10 08:48:18	2007-07-10 10:28:18	18203	100
Bacillus_anthracis_Sterne	Banth004_17	Banth004_17_6Jul07_Draco_07-07-09	LTQ_4	LC-ISCO-Standard	MS-MSn	2007-07-10 10:33:29	2007-07-10 12:13:29	17786	100
Bacillus_anthracis_Sterne	Banth004_18	Banth004_18_6Jul07_Draco_07-06-14	LTQ_4	LC-ISCO-Standard	MS-MSn	2007-07-10 12:18:43	2007-07-10 13:58:44	17951	100
Bacillus_anthracis_Sterne	Banth004_19	Banth004_19_10Jul07_Draco_07-07-09	LTQ_4	LC-ISCO-Standard	MS-MSn	2007-07-11 16:15:32	2007-07-11 17:55:31	17456	100
Bacillus_anthracis_Sterne	Banth004_19	Banth004_19_6Jul07_Draco_07-04-07	LTQ_4	LC-ISCO-Standard	MS-MSn	2007-07-10 15:52:16	2007-07-10 17:32:15	17342	100
Bacillus_anthracis_Sterne	Banth004_20	Banth004_20_6Jul07_Draco_07-04-04	LTQ_4	LC-ISCO-Standard	MS-MSn	2007-07-10 17:37:26	2007-07-10 19:17:25	17815	100
Bacillus_anthracis_Sterne	Banth004_21	Banth004_21_6Jul07_Draco_07-07-09	LTQ_4	LC-ISCO-Standard	MS-MSn	2007-07-10 19:22:41	2007-07-10 21:02:43	17339	100
Bacillus_anthracis_Sterne	Banth004_22	Banth004_22_6Jul07_Draco_07-06-14	LTQ_4	LC-ISCO-Standard	MS-MSn	2007-07-10 21:07:56	2007-07-10 22:47:57	17436	100
Bacillus_anthracis_Sterne	Banth004_23	Banth004_23_10Jul07_Draco_07-04-04	LTQ_4	LC-ISCO-Standard	MS-MSn	2007-07-11 14:30:17	2007-07-11 16:10:18	18097	100
Bacillus_anthracis_Sterne	Banth004_23	Banth004_23_6Jul07_Draco_07-04-07	LTQ_4	LC-ISCO-Standard	MS-MSn	2007-07-10 22:53:09	2007-07-11 00:33:10	17638	100
Bacillus_anthracis_Sterne	Banth004_24	Banth004_24_6Jul07_Draco_07-04-04	LTQ_4	LC-ISCO-Standard	MS-MSn	2007-07-11 00:38:22	2007-07-11 02:18:22	18652	100
Bacillus_anthracis_Sterne	Banth004_25	Banth004_25_6Jul07_Draco_07-07-09	LTQ_4	LC-ISCO-Standard	MS-MSn	2007-07-11 02:23:34	2007-07-11 04:03:34	17302	100
Bacillus_anthracis_Sterne	Banth005_01	Banth005_01_15Jul07_Draco_07-04-04	LTQ_4	LC-ISCO-Standard	MS-MSn	2007-07-15 14:53:31	2007-07-15 16:33:31	18061	100
Bacillus_anthracis_Sterne	Banth005_02	Banth005_02_15Jul07_Draco_07-07-09	LTQ_4	LC-ISCO-Standard	MS-MSn	2007-07-15 16:43:40	2007-07-15 18:23:41	17500	100
Bacillus_anthracis_Sterne	Banth005_03	Banth005_03_15Jul07_Draco_07-06-14	LTQ_4	LC-ISCO-Standard	MS-MSn	2007-07-15 18:33:53	2007-07-15 20:13:54	18248	100
Bacillus_anthracis_Sterne	Banth005_04	Banth005_04_15Jul07_Draco_07-04-04	LTQ_4	LC-ISCO-Standard	MS-MSn	2007-07-15 22:14:15	2007-07-15 23:54:16	18302	100
Bacillus_anthracis_Sterne	Banth005_06	Banth005_06_15Jul07_Draco_07-06-14	LTQ_4	LC-ISCO-Standard	MS-MSn	2007-07-16 01:54:33	2007-07-16 03:34:34	17984	100
Bacillus_anthracis_Sterne	Banth005_07	Banth005_07_15Jul07_Draco_07-04-04	LTQ_4	LC-ISCO-Standard	MS-MSn	2007-07-16 05:34:55	2007-07-16 07:14:57	17951	100
Bacillus_anthracis_Sterne	Banth005_08	Banth005_08_19Jul07_Draco_07-04-04	LTQ_4	LC-ISCO-Standard	MS-MSn	2007-07-20 19:11:43	2007-07-20 20:51:45	17988	100
Bacillus_anthracis_Sterne	Banth005_09	Banth005_09_19Jul07_Draco_07-07-09	LTQ_4	LC-ISCO-Standard	MS-MSn	2007-07-20 21:01:57	2007-07-20 22:41:59	17456	100
Bacillus_anthracis_Sterne	Banth005_10	Banth005_10_19Jul07_Draco_07-06-14	LTQ_4	LC-ISCO-Standard	MS-MSn	2007-07-21 00:35:04	2007-07-21 02:15:05	17995	100
Bacillus_anthracis_Sterne	Banth005_11	Banth005_11_19Jul07_Draco_07-07-11	LTQ_4	LC-ISCO-Standard	MS-MSn	2007-07-21 02:25:14	2007-07-21 04:05:14	17830	100
Bacillus_anthracis_Sterne	Banth005_12	Banth005_12_19Jul07_Draco_07-04-04	LTQ_4	LC-ISCO-Standard	MS-MSn	2007-07-21 04:15:24	2007-07-21 05:55:24	19001	100
Bacillus_anthracis_Sterne	Banth005_13	Banth005_13_19Jul07_Draco_07-07-09	LTQ_4	LC-ISCO-Standard	MS-MSn	2007-07-21 06:05:35	2007-07-21 07:45:37	18545	100
Bacillus_anthracis_Sterne	Banth005_14	Banth005_14_19Jul07_Draco_07-06-14	LTQ_4	LC-ISCO-Standard	MS-MSn	2007-07-21 07:55:49	2007-07-21 09:35:49	19381	100
Bacillus_anthracis_Sterne	Banth005_15	Banth005_15_19Jul07_Draco_07-07-11	LTQ_4	LC-ISCO-Standard	MS-MSn	2007-07-21 09:46:00	2007-07-21 11:26:00	18127	100
Bacillus_anthracis_Sterne	Banth005_16	Banth005_16_19Jul07_Draco_07-04-04	LTQ_4	LC-ISCO-Standard	MS-MSn	2007-07-21 11:36:10	2007-07-21 13:16:11	17809	100
Bacillus_anthracis_Sterne	Banth005_17	Banth005_17_19Jul07_Draco_07-07-09	LTQ_4	LC-ISCO-Standard	MS-MSn	2007-07-21 13:26:22	2007-07-21 15:06:23	17687	100
Bacillus_anthracis_Sterne	Banth005_18	Banth005_18_19Jul07_Draco_07-06-14	LTQ_4	LC-ISCO-Standard	MS-MSn	2007-07-21 15:16:35	2007-07-21 16:56:37	17852	100
Bacillus_anthracis_Sterne	Banth005_19	Banth005_19_19Jul07_Draco_07-07-11	LTQ_4	LC-ISCO-Standard	MS-MSn	2007-07-21 17:06:49	2007-07-21 18:46:51	17566	100
Bacillus_anthracis_Sterne	Banth005_20	Banth005_20_19Jul07_Draco_07-04-04	LTQ_4	LC-ISCO-Standard	MS-MSn	2007-07-21 18:56:59	2007-07-21 20:36:59	18083	100
Bacillus_anthracis_Sterne	Banth005_21	Banth005_21_19Jul07_Draco_07-07-09	LTQ_4	LC-ISCO-Standard	MS-MSn	2007-07-21 22:30:14	2007-07-22 00:10:14	17500	100
Bacillus_anthracis_Sterne	Banth005_22	Banth005_22_19Jul07_Draco_07-06-14	LTQ_4	LC-ISCO-Standard	MS-MSn	2007-07-22 00:20:27	2007-07-22 02:00:27	17896	100
Bacillus_anthracis_Sterne	Banth005_23	Banth005_23_19Jul07_Draco_07-07-11	LTQ_4	LC-ISCO-Standard	MS-MSn	2007-07-22 02:10:40	2007-07-22 03:50:42	17412	100
Bacillus_anthracis_Sterne	Banth005_24	Banth005_24_19Jul07_Draco_07-04-04	LTQ_4	LC-ISCO-Standard	MS-MSn	2007-07-22 04:00:52	2007-07-22 05:40:54	17916	100
Bacillus_anthracis_Sterne	Banth005_25	Banth005_25_19Jul07_Draco_07-07-09	LTQ_4	LC-ISCO-Standard	MS-MSn	2007-07-22 05:51:04	2007-07-22 07:31:05	17423	100
Bacillus_anthracis_Sterne	Banth006_01	Banth006_01_20Jul07_Draco_07-06-14	LTQ_4	LC-ISCO-Standard	MS-MSn	2007-07-22 07:41:15	2007-07-22 09:21:15	17786	100
Bacillus_anthracis_Sterne	Banth006_02	Banth006_02_20Jul07_Draco_07-07-11	LTQ_4	LC-ISCO-Standard	MS-MSn	2007-07-22 09:31:26	2007-07-22 11:11:26	17412	100
Bacillus_anthracis_Sterne	Banth006_03	Banth006_03_20Jul07_Draco_07-04-04	LTQ_4	LC-ISCO-Standard	MS-MSn	2007-07-22 11:21:36	2007-07-22 13:01:37	17939	100
Bacillus_anthracis_Sterne	Banth006_04	Banth006_04_20Jul07_Draco_07-07-09	LTQ_4	LC-ISCO-Standard	MS-MSn	2007-07-22 13:11:48	2007-07-22 14:51:49	17430	100
Bacillus_anthracis_Sterne	Banth006_05	Banth006_05_20Jul07_Draco_07-06-14	LTQ_4	LC-ISCO-Standard	MS-MSn	2007-07-22 15:02:02	2007-07-22 16:42:01	17775	100
Bacillus_anthracis_Sterne	Banth006_06	Banth006_06_20Jul07_Draco_07-07-11	LTQ_4	LC-ISCO-Standard	MS-MSn	2007-07-22 16:52:11	2007-07-22 18:32:13	17621	100
Bacillus_anthracis_Sterne	Banth006_07	Banth006_07_20Jul07_Draco_07-04-04	LTQ_4	LC-ISCO-Standard	MS-MSn	2007-07-22 20:25:41	2007-07-22 22:05:41	17929	100
Bacillus_anthracis_Sterne	Banth006_08	Banth006_08_20Jul07_Draco_07-07-09	LTQ_4	LC-ISCO-Standard	MS-MSn	2007-07-22 22:15:49	2007-07-22 23:55:50	17427	100
Bacillus_anthracis_Sterne	Banth006_09	Banth006_09_20Jul07_Draco_07-06-14	LTQ_4	LC-ISCO-Standard	MS-MSn	2007-07-23 00:06:02	2007-07-23 01:46:03	17907	100
Bacillus_anthracis_Sterne	Banth006_10	Banth006_10_20Jul07_Draco_07-07-11	LTQ_4	LC-ISCO-Standard	MS-MSn	2007-07-23 01:56:16	2007-07-23 03:36:19	17500	100
Bacillus_anthracis_Sterne	Banth006_11	Banth006_11_21Jul07_Draco_07-04-04	LTQ_4	LC-ISCO-Standard	MS-MSn	2007-07-23 03:46:28	2007-07-23 05:26:29	17849	100
Bacillus_anthracis_Sterne	Banth006_12	Banth006_12_21Jul07_Draco_07-07-09	LTQ_4	LC-ISCO-Standard	MS-MSn	2007-07-23 05:36:34	2007-07-23 07:16:35	17555	100
Bacillus_anthracis_Sterne	Banth006_13	Banth006_13_21Jul07_Draco_07-06-14	LTQ_4	LC-ISCO-Standard	MS-MSn	2007-07-23 07:26:48	2007-07-23 09:06:49	18721	100
Bacillus_anthracis_Sterne	Banth006_14	Banth006_14_21Jul07_Draco_07-07-11	LTQ_4	LC-ISCO-Standard	MS-MSn	2007-07-23 09:17:01	2007-07-23 10:57:01	17863	100
Bacillus_anthracis_Sterne	Banth006_15	Banth006_15_21Jul07_Draco_07-04-04	LTQ_4	LC-ISCO-Standard	MS-MSn	2007-07-23 11:07:09	2007-07-23 12:47:09	17907	100
Bacillus_anthracis_Sterne	Banth006_16	Banth006_16_21Jul07_Draco_07-07-09	LTQ_4	LC-ISCO-Standard	MS-MSn	2007-07-23 12:57:19	2007-07-23 14:37:20	17500	100
Bacillus_anthracis_Sterne	Banth006_17	Banth006_17_21Jul07_Draco_07-06-14	LTQ_4	LC-ISCO-Standard	MS-MSn	2007-07-23 14:47:34	2007-07-23 16:27:36	17951	100
Bacillus_anthracis_Sterne	Banth006_18	Banth006_18_21Jul07_Draco_07-07-11	LTQ_4	LC-ISCO-Standard	MS-MSn	2007-07-23 18:21:09	2007-07-23 20:01:09	17676	100
Bacillus_anthracis_Sterne	Banth006_19	Banth006_19_21Jul07_Draco_07-04-04	LTQ_4	LC-ISCO-Standard	MS-MSn	2007-07-23 20:11:14	2007-07-23 21:51:16	17719	100
Bacillus_anthracis_Sterne	Banth006_20	Banth006_20_21Jul07_Draco_07-07-09	LTQ_4	LC-ISCO-Standard	MS-MSn	2007-07-23 22:01:27	2007-07-23 23:41:29	17456	100
Bacillus_anthracis_Sterne	Banth006_21	Banth006_21_21Jul07_Draco_07-06-14	LTQ_4	LC-ISCO-Standard	MS-MSn	2007-07-23 23:51:41	2007-07-24 01:31:41	17665	100
Bacillus_anthracis_Sterne	Banth006_22	Banth006_22_21Jul07_Draco_07-07-11	LTQ_4	LC-ISCO-Standard	MS-MSn	2007-07-24 01:41:51	2007-07-24 03:21:54	17599	100
Bacillus_anthracis_Sterne	Banth006_23	Banth006_23_21Jul07_Draco_07-04-04	LTQ_4	LC-ISCO-Standard	MS-MSn	2007-07-24 03:32:04	2007-07-24 05:12:03	17951	100
Bacillus_anthracis_Sterne	Banth006_24	Banth006_24_21Jul07_Draco_07-07-09	LTQ_4	LC-ISCO-Standard	MS-MSn	2007-07-24 05:22:12	2007-07-24 07:02:13	17409	100
Bacillus_anthracis_Sterne	Banth006_25	Banth006_25_21Jul07_Draco_07-06-14	LTQ_4	LC-ISCO-Standard	MS-MSn	2007-07-24 07:12:27	2007-07-24 08:52:30	17720	100
Bacillus_anthracis_Sterne	Banth007_01	Banth007_01_26Jul07_Draco_07-04-04	LTQ_4	LC-ISCO-Standard	MS-MSn	2007-07-26 17:09:22	2007-07-26 18:49:24	17958	100
Bacillus_anthracis_Sterne	Banth007_02	Banth007_02_26Jul07_Draco_07-07-09	LTQ_4	LC-ISCO-Standard	MS-MSn	2007-07-26 19:56:39	2007-07-26 21:36:40	17511	100
Bacillus_anthracis_Sterne	Banth007_03	Banth007_03_26Jul07_Draco_07-06-14	LTQ_4	LC-ISCO-Standard	MS-MSn	2007-07-26 21:46:49	2007-07-26 23:26:51	18154	100
Bacillus_anthracis_Sterne	Banth007_04	Banth007_04_26Jul07_Draco_07-07-11	LTQ_4	LC-ISCO-Standard	MS-MSn	2007-07-26 23:37:06	2007-07-27 01:17:06	17493	100
Bacillus_anthracis_Sterne	Banth007_05	Banth007_05_26Jul07_Draco_07-04-04	LTQ_4	LC-ISCO-Standard	MS-MSn	2007-07-27 01:27:11	2007-07-27 03:07:13	17960	100
Bacillus_anthracis_Sterne	Banth007_06	Banth007_06_26Jul07_Draco_07-07-09	LTQ_4	LC-ISCO-Standard	MS-MSn	2007-07-27 03:17:22	2007-07-27 04:57:24	17423	100
Bacillus_anthracis_Sterne	Banth007_07	Banth007_07_26Jul07_Draco_07-06-14	LTQ_4	LC-ISCO-Standard	MS-MSn	2007-07-27 05:07:37	2007-07-27 06:47:39	17875	100
Bacillus_anthracis_Sterne	Banth007_08	Banth007_08_26Jul07_Draco_07-07-11	LTQ_4	LC-ISCO-Standard	MS-MSn	2007-07-27 06:57:48	2007-07-27 08:37:48	17401	100
Bacillus_anthracis_Sterne	Banth007_09	Banth007_09_27Jul07_Draco_07-04-04	LTQ_4	LC-ISCO-Standard	MS-MSn	2007-07-27 08:47:58	2007-07-27 10:27:59	17963	100
Bacillus_anthracis_Sterne	Banth007_10	Banth007_10_27Jul07_Draco_07-07-09	LTQ_4	LC-ISCO-Standard	MS-MSn	2007-07-27 10:38:08	2007-07-27 12:18:08	17412	100
Bacillus_anthracis_Sterne	Banth007_11	Banth007_11_27Jul07_Draco_07-06-14	LTQ_4	LC-ISCO-Standard	MS-MSn	2007-07-27 12:28:19	2007-07-27 14:08:21	18073	100
Bacillus_anthracis_Sterne	Banth007_12	Banth007_12_27Jul07_Draco_07-07-11	LTQ_4	LC-ISCO-Standard	MS-MSn	2007-07-27 14:18:31	2007-07-27 15:58:31	18456	100
Bacillus_anthracis_Sterne	Banth007_13	Banth007_13_27Jul07_Draco_07-04-04	LTQ_4	LC-ISCO-Standard	MS-MSn	2007-07-27 17:52:21	2007-07-27 19:32:22	19227	100
Bacillus_anthracis_Sterne	Banth007_14	Banth007_14_27Jul07_Draco_07-07-09	LTQ_4	LC-ISCO-Standard	MS-MSn	2007-07-27 19:43:02	2007-07-27 21:23:04	18006	100
Bacillus_anthracis_Sterne	Banth007_15	Banth007_15_27Jul07_Draco_07-06-14	LTQ_4	LC-ISCO-Standard	MS-MSn	2007-07-27 21:33:43	2007-07-27 23:13:43	18380	100
Bacillus_anthracis_Sterne	Banth007_16	Banth007_16_27Jul07_Draco_07-07-11	LTQ_4	LC-ISCO-Standard	MS-MSn	2007-07-27 23:24:23	2007-07-28 01:04:22	17610	100
Bacillus_anthracis_Sterne	Banth007_17	Banth007_17_27Jul07_Draco_07-04-04	LTQ_4	LC-ISCO-Standard	MS-MSn	2007-07-28 01:15:02	2007-07-28 02:55:05	18347	100
Bacillus_anthracis_Sterne	Banth007_18	Banth007_18_26Jul07_Earth_07-06-11	LTQ_1	LC-ISCO-Standard	MS-MSn	2007-07-26 19:19:17	2007-07-26 20:43:30	16254	84
Bacillus_anthracis_Sterne	Banth007_19	Banth007_19_27Jul07_Earth_07-06-11	LTQ_1	LC-ISCO-Standard	MS-MSn	2007-07-27 23:50:53	2007-07-28 01:39:53	19234	109
Bacillus_anthracis_Sterne	Banth007_20	Banth007_20_27Jul07_Earth_07-06-11	LTQ_1	LC-ISCO-Standard	MS-MSn	2007-07-28 07:51:31	2007-07-28 09:40:34	19036	109
Bacillus_anthracis_Sterne	Banth007_21	Banth007_21_27Jul07_Earth_07-06-11	LTQ_1	LC-ISCO-Standard	MS-MSn	2007-07-28 17:32:17	2007-07-28 19:21:18	19353	109
Bacillus_anthracis_Sterne	Banth007_22	Banth007_22_26Jul07_Earth_07-06-12	LTQ_1	LC-ISCO-Standard	MS-MSn	2007-07-27 16:38:43	2007-07-27 18:27:42	19102	109
Bacillus_anthracis_Sterne	Banth007_23	Banth007_23_27Jul07_Earth_07-06-12	LTQ_1	LC-ISCO-Standard	MS-MSn	2007-07-28 01:51:01	2007-07-28 03:40:01	18937	109
Bacillus_anthracis_Sterne	Banth007_24	Banth007_24_27Jul07_Earth_07-06-12	LTQ_1	LC-ISCO-Standard	MS-MSn	2007-07-28 09:51:43	2007-07-28 11:40:46	18937	109
Bacillus_anthracis_Sterne	Banth007_25	Banth007_25_27Jul07_Earth_07-06-12	LTQ_1	LC-ISCO-Standard	MS-MSn	2007-07-28 19:32:24	2007-07-28 21:21:24	23500	109
Bacillus_subtilis_168	Mixed_subcell-61	Mixed_subcell-61a_22Sep10_Sphinx_10-05-05	LTQ_Orb_3	LC-ISCO-Formic_100minute	HMS-MSn	2010-09-22 19:05:15	2010-09-22 20:44:17	17349	99
Bacillus_subtilis_168	Mixed_subcell-62	Mixed_subcell-62a_22Sep10_Sphinx_10-05-05	LTQ_Orb_3	LC-ISCO-Formic_100minute	HMS-MSn	2010-09-23 14:16:18	2010-09-23 15:55:20	17720	99
Bacillus_subtilis_168	Mixed_subcell-63	Mixed_subcell-63a_21Sep10_Sphinx_10-05-05	LTQ_Orb_3	LC-ISCO-Formic_100minute	HMS-MSn	2010-09-22 02:42:15	2010-09-22 04:21:15	17447	99
Bacillus_subtilis_168	Mixed_subcell-64	Mixed_subcell-64a_22Sep10_Sphinx_10-05-05	LTQ_Orb_3	LC-ISCO-Formic_100minute	HMS-MSn	2010-09-23 20:57:35	2010-09-23 22:36:36	18445	99
Bacillus_subtilis_168	Mixed_subcell-65	Mixed_subcell-65a_22Sep10_Sphinx_10-05-05	LTQ_Orb_3	LC-ISCO-Formic_100minute	HMS-MSn	2010-09-23 03:33:39	2010-09-23 05:12:38	17909	99
Bacillus_subtilis_168	WSU_BF_PC_01	WSU_BF_PC_01_R1_24Feb11_Falcon_11-01-01	LTQ_Orb_2	LC-ISCO-Formic_100minute	HMS-MSn	2011-02-25 04:00:25	2011-02-25 05:39:54	18101	99
Bacillus_subtilis_168	WSU_BF_PC_01	WSU_BF_PC_01_R2_24Feb11_Falcon_11-01-02	LTQ_Orb_2	LC-ISCO-Formic_100minute	HMS-MSn	2011-02-26 11:22:16	2011-02-26 13:01:46	17476	99
Bacillus_subtilis_168	WSU_BF_PC_01	WSU_BF_PC_01_R2_27Feb11_Falcon_11-01-02	LTQ_Orb_2	LC-ISCO-Formic_100minute	HMS-MSn	2011-02-27 12:54:26	2011-02-27 14:33:56	18123	99
Bacillus_subtilis_168	WSU_BF_PC_01	WSU_BF_PC_01_R3_21Feb11_Falcon_11-01-03	LTQ_Orb_2	LC-ISCO-Formic_100minute	HMS-MSn	2011-02-23 07:13:19	2011-02-23 08:52:50	18250	99
Bacillus_subtilis_168	WSU_BF_PC_02	WSU_BF_PC_02_R1_15Feb11_Falcon_11-01-01	LTQ_Orb_2	LC-ISCO-Formic_100minute	HMS-MSn	2011-02-17 03:11:22	2011-02-17 04:50:53	18354	99
Bacillus_subtilis_168	WSU_BF_PC_02	WSU_BF_PC_02_R2_17Feb11_Falcon_11-01-02	LTQ_Orb_2	LC-ISCO-Formic_100minute	HMS-MSn	2011-02-18 12:08:37	2011-02-18 13:48:08	17898	100
Bacillus_subtilis_168	WSU_BF_PC_02	WSU_BF_PC_02_R2_3Mar11_Falcon_11-01-02	LTQ_Orb_2	LC-ISCO-Formic_100minute	HMS-MSn	2011-03-04 09:33:02	2011-03-04 11:12:34	17621	99
Bacillus_subtilis_168	WSU_BF_PC_02	WSU_BF_PC_02_R3_27Feb11_Falcon_11-01-03	LTQ_Orb_2	LC-ISCO-Formic_100minute	HMS-MSn	2011-02-28 07:33:08	2011-02-28 09:12:39	17952	99
Bacillus_subtilis_168	WSU_BF_PC_03	WSU_BF_PC_03_R1_27Feb11_Falcon_11-01-01	LTQ_Orb_2	LC-ISCO-Formic_100minute	HMS-MSn	2011-02-28 04:04:51	2011-02-28 05:44:20	17699	100
Bacillus_subtilis_168	WSU_BF_PC_03	WSU_BF_PC_03_R2_24Feb11_Falcon_11-01-02	LTQ_Orb_2	LC-ISCO-Formic_100minute	HMS-MSn	2011-02-25 19:35:32	2011-02-25 21:15:02	17821	100
Bacillus_subtilis_168	WSU_BF_PC_03	WSU_BF_PC_03_R3_17Feb11_Falcon_11-01-03	LTQ_Orb_2	LC-ISCO-Formic_100minute	HMS-MSn	2011-02-19 05:39:16	2011-02-19 07:18:46	18071	99
Bacillus_subtilis_168	WSU_BF_PC_04	WSU_BF_PC_04_R1_24Feb11_Falcon_11-01-01	LTQ_Orb_2	LC-ISCO-Formic_100minute	HMS-MSn	2011-02-25 17:51:34	2011-02-25 19:31:06	18147	100
Bacillus_subtilis_168	WSU_BF_PC_04	WSU_BF_PC_04_R2_24Feb11_Falcon_11-01-02	LTQ_Orb_2	LC-ISCO-Formic_100minute	HMS-MSn	2011-02-25 05:44:19	2011-02-25 07:23:49	18187	99
Bacillus_subtilis_168	WSU_BF_PC_04	WSU_BF_PC_04_R3_27Feb11_Falcon_11-01-03	LTQ_Orb_2	LC-ISCO-Formic_100minute	HMS-MSn	2011-02-28 21:24:23	2011-02-28 23:03:54	18538	99
Bacillus_subtilis_168	WSU_BF_PC_05	WSU_BF_PC_05_R1_27Feb11_Falcon_11-01-01	LTQ_Orb_2	LC-ISCO-Formic_100minute	HMS-MSn	2011-02-28 09:38:51	2011-02-28 11:18:22	18279	100
Bacillus_subtilis_168	WSU_BF_PC_05	WSU_BF_PC_05_R2_15Feb11_Falcon_11-01-02	LTQ_Orb_2	LC-ISCO-Formic_100minute	HMS-MSn	2011-02-17 04:55:19	2011-02-17 06:34:49	18117	99
Bacillus_subtilis_168	WSU_BF_PC_05	WSU_BF_PC_05_R2_1Mar11_Falcon_11-01-02	LTQ_Orb_2	LC-ISCO-Formic_100minute	HMS-MSn	2011-03-02 20:52:24	2011-03-02 22:31:56	17910	99
Bacillus_subtilis_168	WSU_BF_PC_05	WSU_BF_PC_05_R3_24Feb11_Falcon_11-01-03	LTQ_Orb_2	LC-ISCO-Formic_100minute	HMS-MSn	2011-02-25 21:19:26	2011-02-25 22:58:58	18161	99
Bacillus_subtilis_168	WSU_BF_PC_06	WSU_BF_PC_06_R1_17Feb11_Falcon_11-01-01	LTQ_Orb_2	LC-ISCO-Formic_100minute	HMS-MSn	2011-02-18 10:24:42	2011-02-18 12:04:12	17858	100
Bacillus_subtilis_168	WSU_BF_PC_06	WSU_BF_PC_06_R2_17Feb11_Falcon_11-01-02	LTQ_Orb_2	LC-ISCO-Formic_100minute	HMS-MSn	2011-02-17 21:53:44	2011-02-17 23:33:15	17871	100
Bacillus_subtilis_168	WSU_BF_PC_06	WSU_BF_PC_06_R2_1Mar11_Falcon_11-01-02	LTQ_Orb_2	LC-ISCO-Formic_100minute	HMS-MSn	2011-03-03 03:48:01	2011-03-03 05:27:30	17771	99
Bacillus_subtilis_168	WSU_BF_PC_06	WSU_BF_PC_06_R3_17Feb11_Falcon_11-01-03	LTQ_Orb_2	LC-ISCO-Formic_100minute	HMS-MSn	2011-02-18 06:56:58	2011-02-18 08:36:29	18000	100
Bacillus_subtilis_168	WSU_BF_PC_07	WSU_BF_PC_07_R1_21Feb11_Falcon_11-01-01	LTQ_Orb_2	LC-ISCO-Formic_100minute	HMS-MSn	2011-02-22 18:54:55	2011-02-22 20:34:25	18121	100
Bacillus_subtilis_168	WSU_BF_PC_07	WSU_BF_PC_07_R2_27Feb11_Falcon_11-01-02	LTQ_Orb_2	LC-ISCO-Formic_100minute	HMS-MSn	2011-02-28 19:40:27	2011-02-28 21:19:59	18418	99
Bacillus_subtilis_168	WSU_BF_PC_07	WSU_BF_PC_07_R3_1Mar11_Falcon_11-01-03	LTQ_Orb_2	LC-ISCO-Formic_100minute	HMS-MSn	2011-03-01 23:54:03	2011-03-02 01:33:34	18212	99
Bacillus_subtilis_168	WSU_BF_PC_07	WSU_BF_PC_07_R3_21Feb11_Falcon_11-01-03	LTQ_Orb_2	LC-ISCO-Formic_100minute	HMS-MSn	2011-02-23 14:08:34	2011-02-23 15:48:04	17546	100
Bacillus_subtilis_168	WSU_BF_PC_08	WSU_BF_PC_08_R1_21Feb11_Falcon_11-01-01	LTQ_Orb_2	LC-ISCO-Formic_100minute	HMS-MSn	2011-02-23 10:41:02	2011-02-23 12:20:31	18119	99
Bacillus_subtilis_168	WSU_BF_PC_08	WSU_BF_PC_08_R2_27Feb11_Falcon_11-01-02	LTQ_Orb_2	LC-ISCO-Formic_100minute	HMS-MSn	2011-03-01 04:30:21	2011-03-01 06:09:51	18330	99
Bacillus_subtilis_168	WSU_BF_PC_08	WSU_BF_PC_08_R3_24Feb11_Falcon_11-01-03	LTQ_Orb_2	LC-ISCO-Formic_100minute	HMS-MSn	2011-02-26 06:10:38	2011-02-26 07:50:08	18113	100
Bacillus_subtilis_168	WSU_BF_PC_09	WSU_BF_PC_09_R1_15Feb11_Falcon_11-01-01	LTQ_Orb_2	LC-ISCO-Formic_100minute	HMS-MSn	2011-02-16 06:42:41	2011-02-16 08:22:12	18363	100
Bacillus_subtilis_168	WSU_BF_PC_09	WSU_BF_PC_09_R2_24Feb11_Falcon_11-01-02	LTQ_Orb_2	LC-ISCO-Formic_100minute	HMS-MSn	2011-02-27 03:08:12	2011-02-27 04:47:44	15764	99
Bacillus_subtilis_168	WSU_BF_PC_09	WSU_BF_PC_09_R2_27Feb11_Falcon_11-01-02	LTQ_Orb_2	LC-ISCO-Formic_100minute	HMS-MSn	2011-02-28 05:49:13	2011-02-28 07:28:43	18000	99
Bacillus_subtilis_168	WSU_BF_PC_09	WSU_BF_PC_09_R3_24Feb11_Falcon_11-01-03	LTQ_Orb_2	LC-ISCO-Formic_100minute	HMS-MSn	2011-02-25 07:28:15	2011-02-25 09:07:46	18224	99
Bacillus_subtilis_168	WSU_BF_PC_10	WSU_BF_PC_10_R1_27Feb11_Falcon_11-01-01	LTQ_Orb_2	LC-ISCO-Formic_100minute	HMS-MSn	2011-02-27 19:15:01	2011-02-27 20:54:33	17700	99
Bacillus_subtilis_168	WSU_BF_PC_10	WSU_BF_PC_10_R2_21Feb11_Falcon_11-01-02	LTQ_Orb_2	LC-ISCO-Formic_100minute	HMS-MSn	2011-02-23 05:29:22	2011-02-23 07:08:53	17717	99
Bacillus_subtilis_168	WSU_BF_PC_10	WSU_BF_PC_10_R3_23Feb11_Falcon_11-01-03	LTQ_Orb_2	LC-ISCO-Formic_100minute	HMS-MSn	2011-02-24 01:51:27	2011-02-24 03:30:57	17850	99
Bacillus_subtilis_168	WSU_BF_PC_10	WSU_BF_PC_10_R3_24Feb11_Falcon_11-01-03	LTQ_Orb_2	LC-ISCO-Formic_100minute	HMS-MSn	2011-02-25 00:32:42	2011-02-25 02:12:12	17895	100
Bacillus_subtilis_168	WSU_BF_PC_11	WSU_BF_PC_11_R1_15Feb11_Falcon_11-01-01	LTQ_Orb_2	LC-ISCO-Formic_100minute	HMS-MSn	2011-02-17 10:06:52	2011-02-17 11:46:21	18012	100
Bacillus_subtilis_168	WSU_BF_PC_11	WSU_BF_PC_11_R2_27Feb11_Falcon_11-01-02	LTQ_Orb_2	LC-ISCO-Formic_100minute	HMS-MSn	2011-02-28 12:44:50	2011-02-28 14:24:20	18345	100
Bacillus_subtilis_168	WSU_BF_PC_11	WSU_BF_PC_11_R3_17Feb11_Falcon_11-01-03	LTQ_Orb_2	LC-ISCO-Formic_100minute	HMS-MSn	2011-02-18 22:43:41	2011-02-19 00:23:12	18286	100
Bacillus_subtilis_168	WSU_BF_PC_12	WSU_BF_PC_12_R1_15Feb11_Falcon_11-01-01	LTQ_Orb_2	LC-ISCO-Formic_100minute	HMS-MSn	2011-02-15 22:34:37	2011-02-16 00:14:06	17997	100
Bacillus_subtilis_168	WSU_BF_PC_12	WSU_BF_PC_12_R2_21Feb11_Falcon_11-01-02	LTQ_Orb_2	LC-ISCO-Formic_100minute	HMS-MSn	2011-02-22 20:38:47	2011-02-22 22:18:18	17867	100
Bacillus_subtilis_168	WSU_BF_PC_12	WSU_BF_PC_12_R2_3Mar11_Falcon_11-01-02	LTQ_Orb_2	LC-ISCO-Formic_100minute	HMS-MSn	2011-03-05 08:15:07	2011-03-05 09:54:38	17493	99
Bacillus_subtilis_168	WSU_BF_PC_12	WSU_BF_PC_12_R3_24Feb11_Falcon_11-01-03	LTQ_Orb_2	LC-ISCO-Formic_100minute	HMS-MSn	2011-02-25 14:23:52	2011-02-25 16:03:23	17768	100
Bacillus_subtilis_168	WSU_BF_PC_13	WSU_BF_PC_13_R1_24Feb11_Falcon_11-01-01	LTQ_Orb_2	LC-ISCO-Formic_100minute	HMS-MSn	2011-02-26 09:38:24	2011-02-26 11:17:54	17676	99
Bacillus_subtilis_168	WSU_BF_PC_13	WSU_BF_PC_13_R2_15Feb11_Falcon_11-01-02	LTQ_Orb_2	LC-ISCO-Formic_100minute	HMS-MSn	2011-02-16 08:26:36	2011-02-16 10:06:08	18188	100
Bacillus_subtilis_168	WSU_BF_PC_13	WSU_BF_PC_13_R2_1Mar11_Falcon_11-01-02	LTQ_Orb_2	LC-ISCO-Formic_100minute	HMS-MSn	2011-03-02 05:05:41	2011-03-02 06:45:13	17983	100
Bacillus_subtilis_168	WSU_BF_PC_13	WSU_BF_PC_13_R3_27Feb11_Falcon_11-01-03	LTQ_Orb_2	LC-ISCO-Formic_100minute	HMS-MSn	2011-02-27 22:42:52	2011-02-28 00:22:23	17966	100
Bacillus_subtilis_168	WSU_BF_PC_14	WSU_BF_PC_14_R1_21Feb11_Falcon_11-01-01	LTQ_Orb_2	LC-ISCO-Formic_100minute	HMS-MSn	2011-02-21 19:03:42	2011-02-21 20:43:12	17949	100
Bacillus_subtilis_168	WSU_BF_PC_14	WSU_BF_PC_14_R2_21Feb11_Falcon_11-01-02	LTQ_Orb_2	LC-ISCO-Formic_100minute	HMS-MSn	2011-02-22 12:24:07	2011-02-22 14:03:39	17636	99
Bacillus_subtilis_168	WSU_BF_PC_14	WSU_BF_PC_14_R2_3Mar11_Falcon_11-01-02	LTQ_Orb_2	LC-ISCO-Formic_100minute	HMS-MSn	2011-03-05 01:19:32	2011-03-05 02:59:01	17462	100
Bacillus_subtilis_168	WSU_BF_PC_14	WSU_BF_PC_14_R3_21Feb11_Falcon_11-01-03	LTQ_Orb_2	LC-ISCO-Formic_100minute	HMS-MSn	2011-02-22 15:26:43	2011-02-22 17:06:14	17870	100
Bacillus_subtilis_168	WSU_BF_PC_15	WSU_BF_PC_15_R1_23Feb11_Falcon_11-01-01	LTQ_Orb_2	LC-ISCO-Formic_100minute	HMS-MSn	2011-02-24 12:15:38	2011-02-24 13:55:10	17900	100
Bacillus_subtilis_168	WSU_BF_PC_15	WSU_BF_PC_15_R2_15Feb11_Falcon_11-01-02	LTQ_Orb_2	LC-ISCO-Formic_100minute	HMS-MSn	2011-02-16 01:30:36	2011-02-16 03:10:07	17971	100
Bacillus_subtilis_168	WSU_BF_PC_15	WSU_BF_PC_15_R2_1Mar11_Falcon_11-01-02	LTQ_Orb_2	LC-ISCO-Formic_100minute	HMS-MSn	2011-03-01 22:09:37	2011-03-01 23:49:08	18108	100
Bacillus_subtilis_168	WSU_BF_PC_15	WSU_BF_PC_15_R3_27Feb11_Falcon_11-01-03	LTQ_Orb_2	LC-ISCO-Formic_100minute	HMS-MSn	2011-02-28 14:28:47	2011-02-28 16:08:16	18127	100
Bacillus_subtilis_168	WSU_BF_PC_16	WSU_BF_PC_16_R1_24Feb11_Falcon_11-01-01	LTQ_Orb_2	LC-ISCO-Formic_100minute	HMS-MSn	2011-02-26 02:42:50	2011-02-26 04:22:20	17691	100
Bacillus_subtilis_168	WSU_BF_PC_16	WSU_BF_PC_16_R2_23Feb11_Falcon_11-01-02	LTQ_Orb_2	LC-ISCO-Formic_100minute	HMS-MSn	2011-02-24 00:07:34	2011-02-24 01:47:04	17878	100
Bacillus_subtilis_168	WSU_BF_PC_16	WSU_BF_PC_16_R2_24Feb11_Falcon_11-01-02	LTQ_Orb_2	LC-ISCO-Formic_100minute	HMS-MSn	2011-02-24 22:48:10	2011-02-25 00:27:41	18067	99
Bacillus_subtilis_168	WSU_BF_PC_16	WSU_BF_PC_16_R3_17Feb11_Falcon_11-01-03	LTQ_Orb_2	LC-ISCO-Formic_100minute	HMS-MSn	2011-02-18 00:00:56	2011-02-18 01:40:28	18140	100
Bacillus_subtilis_168	WSU_BF_PC_17	WSU_BF_PC_17_R1_23Feb11_Falcon_11-01-01	LTQ_Orb_2	LC-ISCO-Formic_100minute	HMS-MSn	2011-02-23 22:23:12	2011-02-24 00:02:43	17959	99
Bacillus_subtilis_168	WSU_BF_PC_17	WSU_BF_PC_17_R1_24Feb11_Falcon_11-01-01	LTQ_Orb_2	LC-ISCO-Formic_100minute	HMS-MSn	2011-02-24 19:44:29	2011-02-24 21:24:00	18007	100
Bacillus_subtilis_168	WSU_BF_PC_17	WSU_BF_PC_17_R2_15Feb11_Falcon_11-01-02	LTQ_Orb_2	LC-ISCO-Formic_100minute	HMS-MSn	2011-02-16 21:59:13	2011-02-16 23:38:44	17864	99
Bacillus_subtilis_168	WSU_BF_PC_17	WSU_BF_PC_17_R2_1Mar11_Falcon_11-01-02	LTQ_Orb_2	LC-ISCO-Formic_100minute	HMS-MSn	2011-03-02 13:56:52	2011-03-02 15:36:21	18156	100
Bacillus_subtilis_168	WSU_BF_PC_17	WSU_BF_PC_17_R3_15Feb11_Falcon_11-01-03	LTQ_Orb_2	LC-ISCO-Formic_100minute	HMS-MSn	2011-02-17 06:39:11	2011-02-17 08:18:41	18453	99
Bacillus_subtilis_168	WSU_BF_PC_18	WSU_BF_PC_18_R1_21Feb11_Falcon_11-01-01	LTQ_Orb_2	LC-ISCO-Formic_100minute	HMS-MSn	2011-02-22 01:59:45	2011-02-22 03:39:14	18323	100
Bacillus_subtilis_168	WSU_BF_PC_18	WSU_BF_PC_18_R2_17Feb11_Falcon_11-01-02	LTQ_Orb_2	LC-ISCO-Formic_100minute	HMS-MSn	2011-02-18 05:13:01	2011-02-18 06:52:32	18283	99
Bacillus_subtilis_168	WSU_BF_PC_18	WSU_BF_PC_18_R2_3Mar11_Falcon_11-01-02	LTQ_Orb_2	LC-ISCO-Formic_100minute	HMS-MSn	2011-03-04 02:37:26	2011-03-04 04:16:57	17915	99
Bacillus_subtilis_168	WSU_BF_PC_18	WSU_BF_PC_18_R3_21Feb11_Falcon_11-01-03	LTQ_Orb_2	LC-ISCO-Formic_100minute	HMS-MSn	2011-02-21 22:31:59	2011-02-22 00:11:29	18396	100
Bacillus_subtilis_168	WSU_BF_PC_19	WSU_BF_PC_19_R1_17Feb11_Falcon_11-01-01	LTQ_Orb_2	LC-ISCO-Formic_100minute	HMS-MSn	2011-02-19 02:11:29	2011-02-19 03:51:00	18257	100
Bacillus_subtilis_168	WSU_BF_PC_19	WSU_BF_PC_19_R2_21Feb11_Falcon_11-01-02	LTQ_Orb_2	LC-ISCO-Formic_100minute	HMS-MSn	2011-02-21 20:48:04	2011-02-21 22:27:34	18106	99
Bacillus_subtilis_168	WSU_BF_PC_19	WSU_BF_PC_19_R2_3Mar11_Falcon_11-01-02	LTQ_Orb_2	LC-ISCO-Formic_100minute	HMS-MSn	2011-03-04 16:28:35	2011-03-04 18:08:06	17802	100
Bacillus_subtilis_168	WSU_BF_PC_19	WSU_BF_PC_19_R3_21Feb11_Falcon_11-01-03	LTQ_Orb_2	LC-ISCO-Formic_100minute	HMS-MSn	2011-02-23 00:17:15	2011-02-23 01:56:45	18366	99
Bacillus_subtilis_168	WSU_BF_PC_20	WSU_BF_PC_20_R1_15Feb11_Falcon_11-01-01	LTQ_Orb_2	LC-ISCO-Formic_100minute	HMS-MSn	2011-02-16 19:05:35	2011-02-16 20:45:05	17569	100
Bacillus_subtilis_168	WSU_BF_PC_20	WSU_BF_PC_20_R2_24Feb11_Falcon_11-01-02	LTQ_Orb_2	LC-ISCO-Formic_100minute	HMS-MSn	2011-02-26 04:26:44	2011-02-26 06:06:13	17666	100
Bacillus_subtilis_168	WSU_BF_PC_20	WSU_BF_PC_20_R3_15Feb11_Falcon_11-01-03	LTQ_Orb_2	LC-ISCO-Formic_100minute	HMS-MSn	2011-02-16 03:14:58	2011-02-16 04:54:30	17687	100
Bacillus_subtilis_168	WSU_BF_PC_21	WSU_BF_PC_21_R1_21Feb11_Falcon_11-01-01	LTQ_Orb_2	LC-ISCO-Formic_100minute	HMS-MSn	2011-02-23 03:45:28	2011-02-23 05:24:57	18287	99
Bacillus_subtilis_168	WSU_BF_PC_21	WSU_BF_PC_21_R2_27Feb11_Falcon_11-01-02	LTQ_Orb_2	LC-ISCO-Formic_100minute	HMS-MSn	2011-02-27 20:58:57	2011-02-27 22:38:28	18114	100
Bacillus_subtilis_168	WSU_BF_PC_21	WSU_BF_PC_21_R3_17Feb11_Falcon_11-01-03	LTQ_Orb_2	LC-ISCO-Formic_100minute	HMS-MSn	2011-02-18 13:52:31	2011-02-18 15:32:01	18299	100
Bacillus_subtilis_168	WSU_BF_PC_22	WSU_BF_PC_22_R1_17Feb11_Falcon_11-01-01	LTQ_Orb_2	LC-ISCO-Formic_100minute	HMS-MSn	2011-02-18 03:29:07	2011-02-18 05:08:37	18269	99
Bacillus_subtilis_168	WSU_BF_PC_22	WSU_BF_PC_22_R2_24Feb11_Falcon_11-01-02	LTQ_Orb_2	LC-ISCO-Formic_100minute	HMS-MSn	2011-02-25 12:39:54	2011-02-25 14:19:25	18203	100
Bacillus_subtilis_168	WSU_BF_PC_22	WSU_BF_PC_22_R3_15Feb11_Falcon_11-01-03	LTQ_Orb_2	LC-ISCO-Formic_100minute	HMS-MSn	2011-02-16 23:43:39	2011-02-17 01:23:10	18385	100
Bacillus_subtilis_168	WSU_BF_PC_23	WSU_BF_PC_23_R1_27Feb11_Falcon_11-01-01	LTQ_Orb_2	LC-ISCO-Formic_100minute	HMS-MSn	2011-02-28 17:56:32	2011-02-28 19:36:04	18393	100
Bacillus_subtilis_168	WSU_BF_PC_23	WSU_BF_PC_23_R2_27Feb11_Falcon_11-01-01	LTQ_Orb_2	LC-ISCO-Formic_100minute	HMS-MSn	2011-03-01 09:42:31	2011-03-01 11:22:01	18151	100
Bacillus_subtilis_168	WSU_BF_PC_23	WSU_BF_PC_23_R3_15Feb11_Falcon_11-01-03	LTQ_Orb_2	LC-ISCO-Formic_100minute	HMS-MSn	2011-02-16 10:10:33	2011-02-16 11:50:03	18538	100
Bacillus_subtilis_168	WSU_BF_PC_24	WSU_BF_PC_24_R1_17Feb11_Falcon_11-01-01	LTQ_Orb_2	LC-ISCO-Formic_100minute	HMS-MSn	2011-02-18 17:20:16	2011-02-18 18:59:46	18134	99
Bacillus_subtilis_168	WSU_BF_PC_24	WSU_BF_PC_24_R2_21Feb11_Falcon_11-01-02	LTQ_Orb_2	LC-ISCO-Formic_100minute	HMS-MSn	2011-02-23 12:24:58	2011-02-23 14:04:28	17896	100
Bacillus_subtilis_168	WSU_BF_PC_24	WSU_BF_PC_24_R3_27Feb11_Falcon_11-01-03	LTQ_Orb_2	LC-ISCO-Formic_100minute	HMS-MSn	2011-02-27 15:46:46	2011-02-27 17:26:16	18069	100
Bacillus_subtilis_168	WSU_BF_PC_iTraq_01_01	WSU_BF_PC_iTraq_01_01_28Sep12_Earth_12-04-15	VOrbi05	LC-ISCO-Formic_100minute	HMS-HCD-HMSn	2012-09-28 08:54:11	2012-09-28 10:33:14	19206	99
Bacillus_subtilis_168	WSU_BF_PC_iTraq_01_02	WSU_BF_PC_iTraq_01_02_1Oct12_Earth_12-04-15	VOrbi05	LC-ISCO-Formic_100minute	HMS-HCD-HMSn	2012-10-01 11:02:21	2012-10-01 12:41:21	18887	99
Bacillus_subtilis_168	WSU_BF_PC_iTraq_01_03	WSU_BF_PC_iTraq_01_03_28Sep12_Earth_12-04-15	VOrbi05	LC-ISCO-Formic_100minute	HMS-HCD-HMSn	2012-09-28 21:05:03	2012-09-28 22:44:04	18447	99
Bacillus_subtilis_168	WSU_BF_PC_iTraq_01_04	WSU_BF_PC_iTraq_01_04_28Sep12_Earth_12-04-17	VOrbi05	LC-ISCO-Formic_100minute	HMS-HCD-HMSn	2012-09-29 00:32:52	2012-09-29 02:11:55	17061	99
Bacillus_subtilis_168	WSU_BF_PC_iTraq_01_05	WSU_BF_PC_iTraq_01_05_28Sep12_Earth_12-04-15	VOrbi05	LC-ISCO-Formic_100minute	HMS-HCD-HMSn	2012-09-29 04:00:14	2012-09-29 05:39:19	13748	99
Bacillus_subtilis_168	WSU_BF_PC_iTraq_01_06	WSU_BF_PC_iTraq_01_06_28Sep12_Earth_12-04-17	VOrbi05	LC-ISCO-Formic_100minute	HMS-HCD-HMSn	2012-09-29 07:28:28	2012-09-29 09:07:36	16346	99
Bacillus_subtilis_168	WSU_BF_PC_iTraq_01_07	WSU_BF_PC_iTraq_01_07_28Sep12_Earth_12-04-15	VOrbi05	LC-ISCO-Formic_100minute	HMS-HCD-HMSn	2012-09-29 10:55:55	2012-09-29 12:34:55	17093	99
Bacillus_subtilis_168	WSU_BF_PC_iTraq_01_08	WSU_BF_PC_iTraq_01_08_28Sep12_Earth_12-04-17	VOrbi05	LC-ISCO-Formic_100minute	HMS-HCD-HMSn	2012-09-29 14:23:39	2012-09-29 16:02:39	17039	99
Bacillus_subtilis_168	WSU_BF_PC_iTraq_01_09	WSU_BF_PC_iTraq_01_09_28Sep12_Earth_12-04-15	VOrbi05	LC-ISCO-Formic_100minute	HMS-HCD-HMSn	2012-09-29 19:46:32	2012-09-29 21:25:42	15712	99
Bacillus_subtilis_168	WSU_BF_PC_iTraq_01_10	WSU_BF_PC_iTraq_01_10_28Sep12_Earth_12-04-17	VOrbi05	LC-ISCO-Formic_100minute	HMS-HCD-HMSn	2012-09-29 23:14:51	2012-09-30 00:53:51	16148	99
Bacillus_subtilis_168	WSU_BF_PC_iTraq_01_11	WSU_BF_PC_iTraq_01_11_28Sep12_Earth_12-04-15	VOrbi05	LC-ISCO-Formic_100minute	HMS-HCD-HMSn	2012-09-30 02:42:42	2012-09-30 04:21:46	16852	99
Bacillus_subtilis_168	WSU_BF_PC_iTraq_01_12	WSU_BF_PC_iTraq_01_12_28Sep12_Earth_12-04-17	VOrbi05	LC-ISCO-Formic_100minute	HMS-HCD-HMSn	2012-09-30 06:10:30	2012-09-30 07:49:32	18351	99
Bacillus_subtilis_168	WSU_BF_PC_iTraq_01_12	WSU_BF_PC_iTraq_01_12_4Oct12_Earth_12-04-17	VOrbi05	LC-ISCO-Formic_100minute	HMS-HCD-HMSn	2012-10-05 11:25:00	2012-10-05 13:04:08	17171	99
Bacillus_subtilis_168	WSU_BF_PC_iTraq_02_01	WSU_BF_PC_iTraq_02_01_28Sep12_Earth_12-04-16	VOrbi05	LC-ISCO-Formic_100minute	HMS-HCD-HMSn	2012-09-29 12:39:40	2012-09-29 14:18:43	17621	99
Bacillus_subtilis_168	WSU_BF_PC_iTraq_02_02	WSU_BF_PC_iTraq_02_02_28Sep12_Earth_12-04-18	VOrbi05	LC-ISCO-Formic_100minute	HMS-HCD-HMSn	2012-09-29 02:16:18	2012-09-29 03:55:21	18612	99
Bacillus_subtilis_168	WSU_BF_PC_iTraq_02_03	WSU_BF_PC_iTraq_02_03_28Sep12_Earth_12-04-16	VOrbi05	LC-ISCO-Formic_100minute	HMS-HCD-HMSn	2012-09-29 21:31:05	2012-09-29 23:10:07	18029	99
Bacillus_subtilis_168	WSU_BF_PC_iTraq_02_04	WSU_BF_PC_iTraq_02_04_28Sep12_Earth_12-04-18	VOrbi05	LC-ISCO-Formic_100minute	HMS-HCD-HMSn	2012-09-29 09:12:01	2012-09-29 10:51:10	17226	99
Bacillus_subtilis_168	WSU_BF_PC_iTraq_02_05	WSU_BF_PC_iTraq_02_05_28Sep12_Earth_12-04-16	VOrbi05	LC-ISCO-Formic_100minute	HMS-HCD-HMSn	2012-09-30 04:26:36	2012-09-30 06:05:40	16605	99
Bacillus_subtilis_168	WSU_BF_PC_iTraq_02_06	WSU_BF_PC_iTraq_02_06_28Sep12_Earth_12-04-18	VOrbi05	LC-ISCO-Formic_100minute	HMS-HCD-HMSn	2012-09-29 16:07:29	2012-09-29 17:46:29	17171	99
Bacillus_subtilis_168	WSU_BF_PC_iTraq_02_07	WSU_BF_PC_iTraq_02_07_1Oct12_Earth_12-04-16	VOrbi05	LC-ISCO-Formic_100minute	HMS-HCD-HMSn	2012-10-01 13:54:35	2012-10-01 15:33:36	16599	99
Bacillus_subtilis_168	WSU_BF_PC_iTraq_02_08	WSU_BF_PC_iTraq_02_08_28Sep12_Earth_12-04-18	VOrbi05	LC-ISCO-Formic_100minute	HMS-HCD-HMSn	2012-09-30 00:58:43	2012-09-30 02:37:47	17435	99
Bacillus_subtilis_168	WSU_BF_PC_iTraq_02_09	WSU_BF_PC_iTraq_02_09_1Oct12_Earth_12-04-16	VOrbi05	LC-ISCO-Formic_100minute	HMS-HCD-HMSn	2012-10-01 20:50:37	2012-10-01 22:29:41	16643	99
Bacillus_subtilis_168	WSU_BF_PC_iTraq_02_10	WSU_BF_PC_iTraq_02_10_28Sep12_Earth_12-04-18	VOrbi05	LC-ISCO-Formic_100minute	HMS-HCD-HMSn	2012-09-30 12:42:24	2012-09-30 14:21:24	17292	99
Bacillus_subtilis_168	WSU_BF_PC_iTraq_02_11	WSU_BF_PC_iTraq_02_11_1Oct12_Earth_12-04-16	VOrbi05	LC-ISCO-Formic_100minute	HMS-HCD-HMSn	2012-10-02 05:41:52	2012-10-02 07:21:01	16390	100
Bacillus_subtilis_168	WSU_BF_PC_iTraq_02_12	WSU_BF_PC_iTraq_02_12_1Oct12_Earth_12-04-18	VOrbi05	LC-ISCO-Formic_100minute	HMS-HCD-HMSn	2012-10-01 17:22:53	2012-10-01 19:01:54	17897	99
Bacillus_subtilis_168	WSU_BF_PC_iTraq_03_01	WSU_BF_PC_iTraq_03_01_1Oct12_Earth_12-04-15	VOrbi05	LC-ISCO-Formic_100minute	HMS-HCD-HMSn	2012-10-01 19:06:40	2012-10-01 20:45:44	17699	99
Bacillus_subtilis_168	WSU_BF_PC_iTraq_03_02	WSU_BF_PC_iTraq_03_02_1Oct12_Earth_12-04-17	VOrbi05	LC-ISCO-Formic_100minute	HMS-HCD-HMSn	2012-10-01 15:39:00	2012-10-01 17:18:01	16346	99
Bacillus_subtilis_168	WSU_BF_PC_iTraq_03_03	WSU_BF_PC_iTraq_03_03_1Oct12_Earth_12-04-15	VOrbi05	LC-ISCO-Formic_100minute	HMS-HCD-HMSn	2012-10-02 03:57:57	2012-10-02 05:36:58	16808	99
Bacillus_subtilis_168	WSU_BF_PC_iTraq_03_04	WSU_BF_PC_iTraq_03_04_1Oct12_Earth_12-04-17	VOrbi05	LC-ISCO-Formic_100minute	HMS-HCD-HMSn	2012-10-01 22:34:31	2012-10-02 00:13:31	16915	99
Bacillus_subtilis_168	WSU_BF_PC_iTraq_03_05	WSU_BF_PC_iTraq_03_05_1Oct12_Earth_12-04-15	VOrbi05	LC-ISCO-Formic_100minute	HMS-HCD-HMSn	2012-10-02 10:53:37	2012-10-02 12:32:37	16356	99
Bacillus_subtilis_168	WSU_BF_PC_iTraq_03_06	WSU_BF_PC_iTraq_03_06_1Oct12_Earth_12-04-17	VOrbi05	LC-ISCO-Formic_100minute	HMS-HCD-HMSn	2012-10-02 07:25:55	2012-10-02 09:04:56	14364	99
Bacillus_subtilis_168	WSU_BF_PC_iTraq_03_07	WSU_BF_PC_iTraq_03_07_1Oct12_Earth_12-04-15	VOrbi05	LC-ISCO-Formic_100minute	HMS-HCD-HMSn	2012-10-02 17:49:12	2012-10-02 19:28:13	16701	99
Bacillus_subtilis_168	WSU_BF_PC_iTraq_03_08	WSU_BF_PC_iTraq_03_08_1Oct12_Earth_12-04-17	VOrbi05	LC-ISCO-Formic_100minute	HMS-HCD-HMSn	2012-10-02 14:21:26	2012-10-02 16:00:27	16951	99
Bacillus_subtilis_168	WSU_BF_PC_iTraq_03_09	WSU_BF_PC_iTraq_03_09_1Oct12_Earth_12-04-15	VOrbi05	LC-ISCO-Formic_100minute	HMS-HCD-HMSn	2012-10-03 00:44:47	2012-10-03 02:23:47	16206	99
Bacillus_subtilis_168	WSU_BF_PC_iTraq_03_10	WSU_BF_PC_iTraq_03_10_1Oct12_Earth_12-04-17	VOrbi05	LC-ISCO-Formic_100minute	HMS-HCD-HMSn	2012-10-02 21:16:58	2012-10-02 22:55:57	16082	99
Bacillus_subtilis_168	WSU_BF_PC_iTraq_03_11	WSU_BF_PC_iTraq_03_11_1Oct12_Earth_12-04-15	VOrbi05	LC-ISCO-Formic_100minute	HMS-HCD-HMSn	2012-10-03 17:59:35	2012-10-03 19:38:41	16042	99
Bacillus_subtilis_168	WSU_BF_PC_iTraq_03_12	WSU_BF_PC_iTraq_03_12_1Oct12_Earth_12-04-17	VOrbi05	LC-ISCO-Formic_100minute	HMS-HCD-HMSn	2012-10-03 14:31:49	2012-10-03 16:10:57	15565	99
Bacillus_subtilis_168	WSU_BF_PC_iTraq_04_01	WSU_BF_PC_iTraq_04_01_1Oct12_Earth_12-04-16	VOrbi05	LC-ISCO-Formic_100minute	HMS-HCD-HMSn	2012-10-02 12:37:28	2012-10-02 14:16:29	17138	99
Bacillus_subtilis_168	WSU_BF_PC_iTraq_04_02	WSU_BF_PC_iTraq_04_02_1Oct12_Earth_12-04-18	VOrbi05	LC-ISCO-Formic_100minute	HMS-HCD-HMSn	2012-10-02 02:13:35	2012-10-02 03:52:35	16962	99
Bacillus_subtilis_168	WSU_BF_PC_iTraq_04_03	WSU_BF_PC_iTraq_04_03_1Oct12_Earth_12-04-16	VOrbi05	LC-ISCO-Formic_100minute	HMS-HCD-HMSn	2012-10-02 19:33:05	2012-10-02 21:12:04	16214	99
Bacillus_subtilis_168	WSU_BF_PC_iTraq_04_04	WSU_BF_PC_iTraq_04_04_1Oct12_Earth_12-04-18	VOrbi05	LC-ISCO-Formic_100minute	HMS-HCD-HMSn	2012-10-02 09:09:42	2012-10-02 10:48:45	16533	99
Bacillus_subtilis_168	WSU_BF_PC_iTraq_04_05	WSU_BF_PC_iTraq_04_05_1Oct12_Earth_12-04-16	VOrbi05	LC-ISCO-Formic_100minute	HMS-HCD-HMSn	2012-10-03 12:47:25	2012-10-03 14:26:27	15323	99
Bacillus_subtilis_168	WSU_BF_PC_iTraq_04_06	WSU_BF_PC_iTraq_04_06_1Oct12_Earth_12-04-18	VOrbi05	LC-ISCO-Formic_100minute	HMS-HCD-HMSn	2012-10-02 16:05:17	2012-10-02 17:44:17	14476	99
Bacillus_subtilis_168	WSU_BF_PC_iTraq_04_07	WSU_BF_PC_iTraq_04_07_1Oct12_Earth_12-04-16	VOrbi05	LC-ISCO-Formic_100minute	HMS-HCD-HMSn	2012-10-03 19:43:35	2012-10-03 21:22:36	15202	99
Bacillus_subtilis_168	WSU_BF_PC_iTraq_04_08	WSU_BF_PC_iTraq_04_08_1Oct12_Earth_12-04-18	VOrbi05	LC-ISCO-Formic_100minute	HMS-HCD-HMSn	2012-10-02 23:00:52	2012-10-03 00:39:53	16709	99
Bacillus_subtilis_168	WSU_BF_PC_iTraq_04_09	WSU_BF_PC_iTraq_04_09_1Oct12_Earth_12-04-16	VOrbi05	LC-ISCO-Formic_100minute	HMS-HCD-HMSn	2012-10-04 02:39:35	2012-10-04 04:18:39	15103	99
Bacillus_subtilis_168	WSU_BF_PC_iTraq_04_10	WSU_BF_PC_iTraq_04_10_1Oct12_Earth_12-04-18	VOrbi05	LC-ISCO-Formic_100minute	HMS-HCD-HMSn	2012-10-03 16:15:48	2012-10-03 17:54:47	15796	99
Bacillus_subtilis_168	WSU_BF_PC_iTraq_04_11	WSU_BF_PC_iTraq_04_11_1Oct12_Earth_12-04-16	VOrbi05	LC-ISCO-Formic_100minute	HMS-HCD-HMSn	2012-10-04 09:34:45	2012-10-04 11:13:48	16489	99
Bacillus_subtilis_168	WSU_BF_PC_iTraq_04_12	WSU_BF_PC_iTraq_04_12_1Oct12_Earth_12-04-18	VOrbi05	LC-ISCO-Formic_100minute	HMS-HCD-HMSn	2012-10-03 23:11:47	2012-10-04 00:50:46	17311	99
Bacillus_subtilis_168	WSU_BF_PC_iTraq_05_01	WSU_BF_PC_iTraq_05_01_4Oct12_Earth_12-04-15	VOrbi05	LC-Agilent-Formic_100minute	HMS-HCD-HMSn	2012-10-05 14:52:20	2012-10-05 16:31:22	17248	99
Bacillus_subtilis_168	WSU_BF_PC_iTraq_05_02	WSU_BF_PC_iTraq_05_02_5Oct12_Earth_12-04-17	VOrbi05	LC-ISCO-Formic_100minute	HMS-HCD-HMSn	2012-10-06 00:24:39	2012-10-06 02:03:39	17511	99
Bacillus_subtilis_168	WSU_BF_PC_iTraq_05_03	WSU_BF_PC_iTraq_05_03_5Oct12_Earth_12-04-15	VOrbi05	LC-ISCO-Formic_100minute	HMS-HCD-HMSn	2012-10-06 03:52:25	2012-10-06 05:31:27	16765	99
Bacillus_subtilis_168	WSU_BF_PC_iTraq_05_04	WSU_BF_PC_iTraq_05_04_5Oct12_Earth_12-04-17	VOrbi05	LC-ISCO-Formic_100minute	HMS-HCD-HMSn	2012-10-06 07:20:35	2012-10-06 08:59:40	16536	99
Bacillus_subtilis_168	WSU_BF_PC_iTraq_05_05	WSU_BF_PC_iTraq_05_05_5Oct12_Earth_12-04-15	VOrbi05	LC-ISCO-Formic_100minute	HMS-HCD-HMSn	2012-10-06 10:47:56	2012-10-06 12:27:00	16008	100
Bacillus_subtilis_168	WSU_BF_PC_iTraq_05_06	WSU_BF_PC_iTraq_05_06_5Oct12_Earth_12-04-17	VOrbi05	LC-ISCO-Formic_100minute	HMS-HCD-HMSn	2012-10-06 14:16:14	2012-10-06 15:55:17	15720	99
Bacillus_subtilis_168	WSU_BF_PC_iTraq_05_07	WSU_BF_PC_iTraq_05_07_5Oct12_Earth_12-04-15	VOrbi05	LC-ISCO-Formic_100minute	HMS-HCD-HMSn	2012-10-06 17:43:35	2012-10-06 19:22:37	16415	99
Bacillus_subtilis_168	WSU_BF_PC_iTraq_05_08	WSU_BF_PC_iTraq_05_08_5Oct12_Earth_12-04-17	VOrbi05	LC-ISCO-Formic_100minute	HMS-HCD-HMSn	2012-10-06 21:11:20	2012-10-06 22:50:23	17323	99
Bacillus_subtilis_168	WSU_BF_PC_iTraq_05_09	WSU_BF_PC_iTraq_05_09_10Oct12_Earth_12-04-15	VOrbi05	LC-ISCO-Formic_100minute	HMS-HCD-HMSn	2012-10-12 03:15:14	2012-10-12 04:54:15	15582	99
Bacillus_subtilis_168	WSU_BF_PC_iTraq_05_10	WSU_BF_PC_iTraq_05_10_10Oct12_Earth_12-04-17	VOrbi05	LC-ISCO-Formic_100minute	HMS-HCD-HMSn	2012-10-12 06:43:06	2012-10-12 08:22:09	16212	99
Bacillus_subtilis_168	WSU_BF_PC_iTraq_05_11	WSU_BF_PC_iTraq_05_11_7Oct12_Earth_12-04-15	VOrbi05	LC-ISCO-Formic_100minute	HMS-HCD-HMSn	2012-10-07 10:14:15	2012-10-07 11:53:17	14962	99
Bacillus_subtilis_168	WSU_BF_PC_iTraq_05_12	WSU_BF_PC_iTraq_05_12_7Oct12_Earth_12-04-17	VOrbi05	LC-ISCO-Formic_100minute	HMS-HCD-HMSn	2012-10-07 14:48:51	2012-10-07 16:27:59	15762	99
Bacillus_subtilis_168	WSU_BF_PC_iTraq_06_01	WSU_BF_PC_iTraq_06_01_12Oct12_Earth_12-09-17	VOrbi05	LC-ISCO-Formic_100minute	HMS-HCD-HMSn	2012-10-12 16:07:18	2012-10-12 17:46:18	17119	99
Bacillus_subtilis_168	WSU_BF_PC_iTraq_06_02	WSU_BF_PC_iTraq_06_02_5Oct12_Earth_12-04-18	VOrbi05	LC-ISCO-Formic_100minute	HMS-HCD-HMSn	2012-10-06 02:08:23	2012-10-06 03:47:28	17840	99
Bacillus_subtilis_168	WSU_BF_PC_iTraq_06_03	WSU_BF_PC_iTraq_06_03_12Oct12_Earth_12-09-17	VOrbi05	LC-ISCO-Formic_100minute	HMS-HCD-HMSn	2012-10-12 23:03:30	2012-10-13 00:42:31	16283	99
Bacillus_subtilis_168	WSU_BF_PC_iTraq_06_03	WSU_BF_PC_iTraq_06_03_5Oct12_Earth_12-09-17	VOrbi05	LC-ISCO-Formic_100minute	HMS-HCD-HMSn	2012-10-07 04:18:29	2012-10-07 05:57:31	16846	99
Bacillus_subtilis_168	WSU_BF_PC_iTraq_06_04	WSU_BF_PC_iTraq_06_04_5Oct12_Earth_12-04-18	VOrbi05	LC-ISCO-Formic_100minute	HMS-HCD-HMSn	2012-10-06 09:04:08	2012-10-06 10:43:08	17006	99
Bacillus_subtilis_168	WSU_BF_PC_iTraq_06_05	WSU_BF_PC_iTraq_06_05_12Oct12_Earth_12-04-15	VOrbi05	LC-ISCO-Formic_100minute	HMS-HCD-HMSn	2012-10-13 04:15:06	2012-10-13 05:54:05	16595	99
Bacillus_subtilis_168	WSU_BF_PC_iTraq_06_05	WSU_BF_PC_iTraq_06_05_7Oct12_Earth_12-09-17	VOrbi05	LC-ISCO-Formic_100minute	HMS-HCD-HMSn	2012-10-07 13:04:30	2012-10-07 14:43:30	16590	99
Bacillus_subtilis_168	WSU_BF_PC_iTraq_06_06	WSU_BF_PC_iTraq_06_06_5Oct12_Earth_12-04-18	VOrbi05	LC-ISCO-Formic_100minute	HMS-HCD-HMSn	2012-10-06 15:59:41	2012-10-06 17:38:43	16675	99
Bacillus_subtilis_168	WSU_BF_PC_iTraq_06_07	WSU_BF_PC_iTraq_06_07_15Oct12_Earth_12-04-17	VOrbi05	LC-ISCO-Formic_100minute	HMS-HCD-HMSn	2012-10-16 05:22:53	2012-10-16 07:01:52	16764	99
Bacillus_subtilis_168	WSU_BF_PC_iTraq_06_07	WSU_BF_PC_iTraq_06_07_7Oct12_Earth_12-09-17	VOrbi05	LC-ISCO-Formic_100minute	HMS-HCD-HMSn	2012-10-07 20:00:34	2012-10-07 21:39:40	16472	99
Bacillus_subtilis_168	WSU_BF_PC_iTraq_06_08	WSU_BF_PC_iTraq_06_08_5Oct12_Earth_12-04-18	VOrbi05	LC-ISCO-Formic_100minute	HMS-HCD-HMSn	2012-10-07 00:50:15	2012-10-07 02:29:17	16245	99
Bacillus_subtilis_168	WSU_BF_PC_iTraq_06_09	WSU_BF_PC_iTraq_06_09_12Oct12_Earth_12-09-17	VOrbi05	LC-ISCO-Formic_100minute	HMS-HCD-HMSn	2012-10-13 07:54:12	2012-10-13 09:33:17	14992	99
Bacillus_subtilis_168	WSU_BF_PC_iTraq_06_10	WSU_BF_PC_iTraq_06_10_10Oct12_Earth_12-04-18	VOrbi05	LC-ISCO-Formic_100minute	HMS-HCD-HMSn	2012-10-12 08:26:58	2012-10-12 10:05:59	15248	99
Bacillus_subtilis_168	WSU_BF_PC_iTraq_06_11	WSU_BF_PC_iTraq_06_11_10Oct12_Earth_12-09-17	VOrbi05	LC-ISCO-Formic_100minute	HMS-HCD-HMSn	2012-10-10 20:55:26	2012-10-10 22:34:27	17812	99
Bacillus_subtilis_168	WSU_BF_PC_iTraq_06_11	WSU_BF_PC_iTraq_06_11_9Oct12_Earth_12-09-17	VOrbi05	LC-ISCO-Formic_100minute	HMS-HCD-HMSn	2012-10-09 10:02:23	2012-10-09 11:41:27	17941	99
Bacillus_subtilis_168	WSU_BF_PC_iTraq_06_12	WSU_BF_PC_iTraq_06_12_7Oct12_Earth_12-04-18	VOrbi05	LC-ISCO-Formic_100minute	HMS-HCD-HMSn	2012-10-07 16:32:54	2012-10-07 18:11:53	16772	99
Bacillus_subtilis_168	WSU_BF_PC_iTraq_07_01	WSU_BF_PC_iTraq_07_01_7Oct12_Earth_12-04-15	VOrbi05	LC-ISCO-Formic_100minute	HMS-HCD-HMSn	2012-10-07 18:16:40	2012-10-07 19:55:41	16319	99
Bacillus_subtilis_168	WSU_BF_PC_iTraq_07_02	WSU_BF_PC_iTraq_07_02_7Oct12_Earth_12-04-17	VOrbi05	LC-ISCO-Formic_100minute	HMS-HCD-HMSn	2012-10-07 21:44:33	2012-10-07 23:23:39	15972	99
Bacillus_subtilis_168	WSU_BF_PC_iTraq_07_03	WSU_BF_PC_iTraq_07_03_7Oct12_Earth_12-04-15	VOrbi05	LC-ISCO-Formic_100minute	HMS-HCD-HMSn	2012-10-08 01:12:20	2012-10-08 02:51:21	16143	99
Bacillus_subtilis_168	WSU_BF_PC_iTraq_07_04	WSU_BF_PC_iTraq_07_04_7Oct12_Earth_12-04-17	VOrbi05	LC-ISCO-Formic_100minute	HMS-HCD-HMSn	2012-10-08 06:35:39	2012-10-08 08:14:47	15924	99
Bacillus_subtilis_168	WSU_BF_PC_iTraq_07_05	WSU_BF_PC_iTraq_07_05_7Oct12_Earth_12-04-15	VOrbi05	LC-ISCO-Formic_100minute	HMS-HCD-HMSn	2012-10-08 10:03:30	2012-10-08 11:42:33	15517	99
Bacillus_subtilis_168	WSU_BF_PC_iTraq_07_06	WSU_BF_PC_iTraq_07_06_12Oct12_Earth_12-04-17	VOrbi05	LC-ISCO-Formic_100minute	HMS-HCD-HMSn	2012-10-12 17:51:42	2012-10-12 19:30:49	15567	99
Bacillus_subtilis_168	WSU_BF_PC_iTraq_07_07	WSU_BF_PC_iTraq_07_07_12Oct12_Earth_12-04-15	VOrbi05	LC-ISCO-Formic_100minute	HMS-HCD-HMSn	2012-10-12 13:14:50	2012-10-12 14:53:50	17013	99
Bacillus_subtilis_168	WSU_BF_PC_iTraq_07_08	WSU_BF_PC_iTraq_07_08_12Oct12_Earth_12-04-17	VOrbi05	LC-ISCO-Formic_100minute	HMS-HCD-HMSn	2012-10-13 00:47:20	2012-10-13 02:26:20	17091	99
Bacillus_subtilis_168	WSU_BF_PC_iTraq_07_09	WSU_BF_PC_iTraq_07_09_11Oct12_Earth_12-04-15	VOrbi05	LC-ISCO-Formic_100minute	HMS-HCD-HMSn	2012-10-11 10:22:26	2012-10-11 12:01:31	17210	99
Bacillus_subtilis_168	WSU_BF_PC_iTraq_07_10	WSU_BF_PC_iTraq_07_10_12Oct12_Earth_12-04-17	VOrbi05	LC-ISCO-Formic_100minute	HMS-HCD-HMSn	2012-10-13 09:38:42	2012-10-13 11:17:49	16399	99
Bacillus_subtilis_168	WSU_BF_PC_iTraq_07_11	WSU_BF_PC_iTraq_07_11_10Oct12_Earth_12-04-15	VOrbi05	LC-ISCO-Formic_100minute	HMS-HCD-HMSn	2012-10-11 18:24:08	2012-10-11 20:03:13	16317	99
Bacillus_subtilis_168	WSU_BF_PC_iTraq_07_12	WSU_BF_PC_iTraq_07_12_10Oct12_Earth_12-04-17	VOrbi05	LC-ISCO-Formic_100minute	HMS-HCD-HMSn	2012-10-11 14:56:21	2012-10-11 16:35:21	16252	99
Bacillus_subtilis_168	WSU_BF_PC_iTraq_08_01	WSU_BF_PC_iTraq_08_01_10Oct12_Earth_12-09-17	VOrbi05	LC-ISCO-Formic_100minute	HMS-HCD-HMSn	2012-10-11 03:51:33	2012-10-11 05:30:35	17409	99
Bacillus_subtilis_168	WSU_BF_PC_iTraq_08_01	WSU_BF_PC_iTraq_08_01_9Oct12_Earth_12-09-17	VOrbi05	LC-ISCO-Formic_100minute	HMS-HCD-HMSn	2012-10-09 20:01:19	2012-10-09 21:40:19	17038	99
Bacillus_subtilis_168	WSU_BF_PC_iTraq_08_02	WSU_BF_PC_iTraq_08_02_7Oct12_Earth_12-04-18	VOrbi05	LC-ISCO-Formic_100minute	HMS-HCD-HMSn	2012-10-07 23:28:28	2012-10-08 01:07:32	15960	99
Bacillus_subtilis_168	WSU_BF_PC_iTraq_08_03	WSU_BF_PC_iTraq_08_03_10Oct12_Earth_12-09-17	VOrbi05	LC-ISCO-Formic_100minute	HMS-HCD-HMSn	2012-10-11 13:12:02	2012-10-11 14:51:03	14421	99
Bacillus_subtilis_168	WSU_BF_PC_iTraq_08_03	WSU_BF_PC_iTraq_08_03_9Oct12_Earth_12-09-17	VOrbi05	LC-ISCO-Formic_100minute	HMS-HCD-HMSn	2012-10-10 02:56:41	2012-10-10 04:35:42	16714	99
Bacillus_subtilis_168	WSU_BF_PC_iTraq_08_04	WSU_BF_PC_iTraq_08_04_7Oct12_Earth_12-04-18	VOrbi05	LC-ISCO-Formic_100minute	HMS-HCD-HMSn	2012-10-08 08:19:37	2012-10-08 09:58:43	15648	99
Bacillus_subtilis_168	WSU_BF_PC_iTraq_08_05	WSU_BF_PC_iTraq_08_05_10Oct12_Earth_12-09-17	VOrbi05	LC-ISCO-Formic_100minute	HMS-HCD-HMSn	2012-10-11 20:08:08	2012-10-11 21:47:13	15120	99
Bacillus_subtilis_168	WSU_BF_PC_iTraq_08_05	WSU_BF_PC_iTraq_08_05_9Oct12_Earth_12-09-17-slow	VOrbi05	LC-ISCO-Formic_100minute	HMS-HCD-HMSn	2012-10-10 09:52:05	2012-10-10 11:31:13	16009	99
Bacillus_subtilis_168	WSU_BF_PC_iTraq_08_06	WSU_BF_PC_iTraq_08_06_12Oct12_Earth_12-04-18	VOrbi05	LC-ISCO-Formic_100minute	HMS-HCD-HMSn	2012-10-12 19:35:44	2012-10-12 21:14:43	13948	99
Bacillus_subtilis_168	WSU_BF_PC_iTraq_08_07	WSU_BF_PC_iTraq_08_07_10Oct12_Earth_12-09-17	VOrbi05	LC-ISCO-Formic_100minute	HMS-HCD-HMSn	2012-10-12 04:59:08	2012-10-12 06:38:13	14938	99
Bacillus_subtilis_168	WSU_BF_PC_iTraq_08_08	WSU_BF_PC_iTraq_08_08_12Oct12_Earth_12-04-18	VOrbi05	LC-ISCO-Formic_100minute	HMS-HCD-HMSn	2012-10-13 02:31:12	2012-10-13 04:10:11	15821	99
Bacillus_subtilis_168	WSU_BF_PC_iTraq_08_09	WSU_BF_PC_iTraq_08_09_10Oct12_Earth_12-04-17	VOrbi05	LC-ISCO-Formic_100minute	HMS-HCD-HMSn	2012-10-11 21:52:02	2012-10-11 23:31:05	16289	99
Bacillus_subtilis_168	WSU_BF_PC_iTraq_08_10	WSU_BF_PC_iTraq_08_10_10Oct12_Earth_12-04-18	VOrbi05	LC-ISCO-Formic_100minute	HMS-HCD-HMSn	2012-10-11 07:19:22	2012-10-11 08:58:25	16268	99
Bacillus_subtilis_168	WSU_BF_PC_iTraq_08_10	WSU_BF_PC_iTraq_08_10_9Oct12_Earth_12-04-18	VOrbi05	LC-ISCO-Formic_100minute	HMS-HCD-HMSn	2012-10-09 23:29:09	2012-10-10 01:08:10	15993	99
Bacillus_subtilis_168	WSU_BF_PC_iTraq_08_11	WSU_BF_PC_iTraq_08_11_10Oct12_Earth_12-04-18	VOrbi05	LC-ISCO-Formic_100minute	HMS-HCD-HMSn	2012-10-12 01:30:54	2012-10-12 03:09:54	15495	99
Bacillus_subtilis_168	WSU_BF_PC_iTraq_08_11	WSU_BF_PC_iTraq_08_11_9Oct12_Earth_12-04-18	VOrbi05	LC-ISCO-Formic_100minute	HMS-HCD-HMSn	2012-10-10 13:20:04	2012-10-10 14:59:13	16640	99
Bacillus_subtilis_168	WSU_BF_PC_iTraq_08_12	WSU_BF_PC_iTraq_08_12_10Oct12_Earth_12-04-18	VOrbi05	LC-ISCO-Formic_100minute	HMS-HCD-HMSn	2012-10-11 16:40:12	2012-10-11 18:19:12	15405	99
Bacillus_subtilis_168	WSU_BF_PC_iTraq_08_12	WSU_BF_PC_iTraq_08_12_9Oct12_Earth_12-04-18	VOrbi05	LC-ISCO-Formic_100minute	HMS-HCD-HMSn	2012-10-10 06:24:16	2012-10-10 08:03:19	16682	99
Bacillus_subtilis_168	WSU_BF_PC_Pool_01	WSU_BF_PC_Pool_01_25May11_Andromeda_11-05-14	VOrbiETD02	LC-ISCO-Standard	HMS-MSn	2011-05-25 09:45:52	2011-05-25 11:24:51	24031	99
Bacillus_subtilis_168	WSU_BF_PC_Pool_01	WSU_BF_PC_Pool_01_31May11_Andromeda_11-05-17	VOrbiETD02	LC-ISCO-Formic_100minute	HMS-MSn	2011-05-31 21:44:13	2011-05-31 23:23:13	25014	99
Bacillus_subtilis_168	WSU_BF_PC_Pool_02	WSU_BF_PC_Pool_02_25May11_Andromeda_11-05-14	VOrbiETD02	LC-ISCO-Standard	HMS-MSn	2011-05-25 17:10:34	2011-05-25 18:49:34	20411	99
Bacillus_subtilis_168	WSU_BF_PC_Pool_02	WSU_BF_PC_Pool_02_31May11_Andromeda_11-05-17	VOrbiETD02	LC-ISCO-Formic_100minute	HMS-MSn	2011-06-01 04:39:09	2011-06-01 06:18:09	24574	99
Bacillus_subtilis_168	WSU_BF_PC_Pool_03	WSU_BF_PC_Pool_03_25May11_Andromeda_11-05-14	VOrbiETD02	LC-ISCO-Standard	HMS-MSn	2011-05-26 00:51:17	2011-05-26 02:30:18	21637	99
Bacillus_subtilis_168	WSU_BF_PC_Pool_03	WSU_BF_PC_Pool_03_31May11_Andromeda_11-05-17	VOrbiETD02	LC-ISCO-Formic_100minute	HMS-MSn	2011-06-01 13:29:36	2011-06-01 15:08:36	24701	99
Bacillus_subtilis_168	WSU_BF_PC_Pool_04	WSU_BF_PC_Pool_04_31May11_Andromeda_11-05-17	VOrbiETD02	LC-ISCO-Formic_100minute	HMS-MSn	2011-06-01 20:24:26	2011-06-01 22:03:26	24629	99
Bacillus_subtilis_168	WSU_BF_PC_Pool_05	WSU_BF_PC_Pool_05_31May11_Andromeda_11-05-17	VOrbiETD02	LC-ISCO-Formic_100minute	HMS-MSn	2011-06-02 03:19:29	2011-06-02 04:58:29	25707	99
Bacillus_subtilis_168	WSU_BF_PC_Pool_06	WSU_BF_PC_Pool_06_31May11_Andromeda_11-05-17	VOrbiETD02	LC-ISCO-Formic_100minute	HMS-MSn	2011-06-02 12:10:49	2011-06-02 13:49:51	24110	99
Bacillus_subtilis_168	WSU_BF_PC_Pool_07	WSU_BF_PC_Pool_07_31May11_Andromeda_11-05-17	VOrbiETD02	LC-ISCO-Formic_100minute	HMS-MSn	2011-06-02 19:05:49	2011-06-02 20:44:49	24090	99
Bacillus_subtilis_168	WSU_BF_PC_Pool_08	WSU_BF_PC_Pool_08_31May11_Andromeda_11-05-17	VOrbiETD02	LC-ISCO-Formic_100minute	HMS-MSn	2011-06-03 03:57:10	2011-06-03 05:36:11	24465	99
Bacillus_subtilis_168	WSU_BF_PC_Pool_09	WSU_BF_PC_Pool_09_31May11_Andromeda_11-05-17	VOrbiETD02	LC-ISCO-Formic_100minute	HMS-MSn	2011-06-03 10:52:06	2011-06-03 12:31:07	24164	99
Bacillus_subtilis_168	WSU_BF_PC_Pool_10	WSU_BF_PC_Pool_10_31May11_Andromeda_11-05-17	VOrbiETD02	LC-ISCO-Formic_100minute	HMS-MSn	2011-06-03 19:43:15	2011-06-03 21:22:16	24398	99
Bacillus_subtilis_168	WSU_BF_PC_Pool_11	WSU_BF_PC_Pool_11_31May11_Andromeda_11-05-17	VOrbiETD02	LC-ISCO-Formic_100minute	HMS-MSn	2011-06-04 02:38:17	2011-06-04 04:17:18	23686	99
Bacillus_subtilis_168	WSU_BF_PC_Pool_12	WSU_BF_PC_Pool_12_31May11_Andromeda_11-05-17	VOrbiETD02	LC-ISCO-Formic_100minute	HMS-MSn	2011-06-04 11:29:46	2011-06-04 13:08:46	22823	99
Bacillus_subtilis_168	WSU_BF_PC_Pool_13	WSU_BF_PC_Pool_13_31May11_Andromeda_11-05-17	VOrbiETD02	LC-ISCO-Formic_100minute	HMS-MSn	2011-06-04 18:24:50	2011-06-04 20:03:50	26499	99
Bacillus_subtilis_168	WSU_BF_PC_Pool_14	WSU_BF_PC_Pool_14_31May11_Andromeda_11-05-17	VOrbiETD02	LC-ISCO-Formic_100minute	HMS-MSn	2011-06-06 09:20:12	2011-06-06 10:59:12	23606	99
Bacillus_subtilis_168	WSU_BF_PC_Pool_15	WSU_BF_PC_Pool_15_31May11_Andromeda_11-05-17	VOrbiETD02	LC-ISCO-Formic_100minute	HMS-MSn	2011-06-06 18:10:24	2011-06-06 19:49:24	22530	99
Bacillus_subtilis_168	WSU_BF_PC_Pool_16	WSU_BF_PC_Pool_16_31May11_Andromeda_11-05-17	VOrbiETD02	LC-ISCO-Formic_100minute	HMS-MSn	2011-06-07 01:05:41	2011-06-07 02:44:43	22049	99
Bacillus_subtilis_168	WSU_BF_PC_Pool_17	WSU_BF_PC_Pool_17_31May11_Andromeda_11-05-17	VOrbiETD02	LC-ISCO-Formic_100minute	HMS-MSn	2011-06-07 08:00:33	2011-06-07 09:39:35	21940	99
Bacillus_subtilis_168	WSU_BF_PC_Pool_18	WSU_BF_PC_Pool_18_31May11_Andromeda_11-05-17	VOrbiETD02	LC-ISCO-Formic_100minute	HMS-MSn	2011-06-07 16:51:27	2011-06-07 18:30:27	22741	99
Bacillus_subtilis_168	WSU_BF_PC_Pool_19	WSU_BF_PC_Pool_19_31May11_Andromeda_11-05-17	VOrbiETD02	LC-ISCO-Formic_100minute	HMS-MSn	2011-06-07 23:46:27	2011-06-08 01:25:29	23028	99
Bacillus_subtilis_168	WSU_BF_PC_Pool_20	WSU_BF_PC_Pool_20_31May11_Andromeda_11-05-17	VOrbiETD02	LC-ISCO-Formic_100minute	HMS-MSn	2011-06-08 08:36:56	2011-06-08 10:15:56	22268	99
Bacillus_subtilis_168	WSU_BF_PC_Pool_21	WSU_BF_PC_Pool_21_31May11_Andromeda_11-05-17	VOrbiETD02	LC-ISCO-Formic_100minute	HMS-MSn	2011-06-08 15:32:23	2011-06-08 17:11:23	21936	99
Bacillus_subtilis_168	WSU_BF_PC_Pool_22	WSU_BF_PC_Pool_22_31May11_Andromeda_11-05-17	VOrbiETD02	LC-ISCO-Formic_100minute	HMS-MSn	2011-06-09 01:12:50	2011-06-09 02:51:50	21950	99
Bacillus_subtilis_168	WSU_BF_PC_Pool_23	WSU_BF_PC_Pool_23_31May11_Andromeda_11-05-17	VOrbiETD02	LC-ISCO-Formic_100minute	HMS-MSn	2011-06-09 08:07:48	2011-06-09 09:46:48	21533	99
Bacillus_subtilis_168	WSU_BF_PC_Pool_24	WSU_BF_PC_Pool_24_31May11_Andromeda_11-05-17	VOrbiETD02	LC-ISCO-Formic_100minute	HMS-MSn	2011-06-09 15:02:45	2011-06-09 16:41:46	24024	99
Bacillus_subtilis_168	WSU_BF_PC_Pool_Insol_01	WSU_BF_PC_Pool_Insol_01_07May11_Tiger_11-03-26	VOrbiETD04	LC-Agilent-2D-Formic	HMS-MSn	2011-05-07 16:11:05	2011-05-07 17:50:06	12297	99
Bacillus_subtilis_168	WSU_BF_PC_Pool_Insol_02	WSU_BF_PC_Pool_Insol_02_07May11_Tiger_11-03-29	VOrbiETD04	LC-Agilent-2D-Formic	HMS-MSn	2011-05-07 19:57:25	2011-05-07 21:36:25	12602	99
Bacillus_subtilis_168	WSU_BF_PC_Pool_Insol_03	WSU_BF_PC_Pool_Insol_03_07May11_Tiger_11-03-26	VOrbiETD04	LC-Agilent-2D-Formic	HMS-MSn	2011-05-07 21:52:27	2011-05-07 23:31:27	12377	99
Bacillus_subtilis_168	WSU_BF_PC_Pool_Insol_04	WSU_BF_PC_Pool_Insol_04_07May11_Tiger_11-03-29	VOrbiETD04	LC-Agilent-2D-Formic	HMS-MSn	2011-05-07 23:47:27	2011-05-08 01:26:27	13156	99
Bacillus_subtilis_168	WSU_BF_PC_Pool_Insol_05	WSU_BF_PC_Pool_Insol_05_07May11_Tiger_11-03-26	VOrbiETD04	LC-Agilent-2D-Formic	HMS-MSn	2011-05-08 01:42:29	2011-05-08 03:21:32	13640	99
Bacillus_subtilis_168	WSU_BF_PC_Pool_Insol_06	WSU_BF_PC_Pool_Insol_06_07May11_Tiger_11-03-29	VOrbiETD04	LC-Agilent-2D-Formic	HMS-MSn	2011-05-08 03:37:35	2011-05-08 05:16:38	12847	99
Bacillus_subtilis_168	WSU_BF_PC_Pool_Insol_07	WSU_BF_PC_Pool_Insol_07_07May11_Tiger_11-03-26	VOrbiETD04	LC-Agilent-2D-Formic	HMS-MSn	2011-05-08 05:32:37	2011-05-08 07:11:41	12749	99
Bacillus_subtilis_168	WSU_BF_PC_Pool_Insol_08	WSU_BF_PC_Pool_Insol_08_07May11_Tiger_11-03-29	VOrbiETD04	LC-Agilent-2D-Formic	HMS-MSn	2011-05-08 07:27:39	2011-05-08 09:06:41	12441	99
Bacillus_subtilis_168	WSU_BF_PC_Pool_Insol_09	WSU_BF_PC_Pool_Insol_09_07May11_Tiger_11-03-26	VOrbiETD04	LC-Agilent-2D-Formic	HMS-MSn	2011-05-08 09:22:39	2011-05-08 11:01:39	10104	99
Bacillus_subtilis_168	WSU_BF_PC_Pool_Insol_10	WSU_BF_PC_Pool_Insol_10_07May11_Tiger_11-03-29	VOrbiETD04	LC-Agilent-2D-Formic	HMS-MSn	2011-05-08 11:17:39	2011-05-08 12:56:40	11583	99
Bacillus_subtilis_168	WSU_BF_PC_Pool_Insol_11	WSU_BF_PC_Pool_Insol_11_07May11_Tiger_11-03-26	VOrbiETD04	LC-Agilent-2D-Formic	HMS-MSn	2011-05-08 13:12:43	2011-05-08 14:51:43	11660	99
Bacillus_subtilis_168	WSU_BF_PC_Pool_Insol_12	WSU_BF_PC_Pool_Insol_12_07May11_Tiger_11-03-29	VOrbiETD04	LC-Agilent-2D-Formic	HMS-MSn	2011-05-08 15:07:43	2011-05-08 16:46:46	10692	99
Bacillus_subtilis_168	WSU_BF_PC_Pool_Insol_13	WSU_BF_PC_Pool_Insol_13_07May11_Tiger_11-03-26	VOrbiETD04	LC-Agilent-2D-Formic	HMS-MSn	2011-05-08 17:02:47	2011-05-08 18:41:50	10714	99
Bacillus_subtilis_168	WSU_BF_PC_Pool_Insol_14	WSU_BF_PC_Pool_Insol_14_07May11_Tiger_11-03-29	VOrbiETD04	LC-Agilent-2D-Formic	HMS-MSn	2011-05-08 18:57:49	2011-05-08 20:36:49	10087	99
Bacillus_subtilis_168	WSU_BF_PC_Pool_Insol_15	WSU_BF_PC_Pool_Insol_15_07May11_Tiger_11-03-26	VOrbiETD04	LC-Agilent-2D-Formic	HMS-MSn	2011-05-08 20:52:49	2011-05-08 22:31:51	9999	99
Bartonella_henselae_Houston-1	Bhens_Cyt_01_01	Bhens_Cyt_01_01__2nd_12Oct11_Lynx_11-09-28	VOrbiETD03	LC-Agilent-2D-Formic	HMS-HCD-HMSn	2011-10-13 13:38:28	2011-10-13 15:17:35	11690	99
Bartonella_henselae_Houston-1	Bhens_Cyt_01_01	Bhens_Cyt_01_01_Ahrens_14Jul11_Tiger_11-05-29	VOrbiETD04	LC-Agilent-2D-Formic	HMS-HCD-CID-MSn	2011-07-17 06:23:29	2011-07-17 08:07:29	11340	104
Bartonella_henselae_Houston-1	Bhens_Cyt_01_02	Bhens_Cyt_01_02__2nd_12Oct11_Lynx_11-08-11	VOrbiETD03	LC-Agilent-2D-Formic	HMS-HCD-HMSn	2011-10-13 17:15:16	2011-10-13 18:54:23	8838	99
Bartonella_henselae_Houston-1	Bhens_Cyt_01_02	Bhens_Cyt_01_02_Ahrens_14Jul11_Tiger_11-05-30	VOrbiETD04	LC-Agilent-2D-Formic	HMS-HCD-CID-MSn	2011-07-17 11:11:05	2011-07-17 12:55:06	10666	104
Bartonella_henselae_Houston-1	Bhens_Cyt_01_03	Bhens_Cyt_01_03__2nd_12Oct11_Lynx_11-09-28	VOrbiETD03	LC-Agilent-2D-Formic	HMS-HCD-HMSn	2011-10-13 18:55:16	2011-10-13 20:34:17	8649	99
Bartonella_henselae_Houston-1	Bhens_Cyt_01_03	Bhens_Cyt_01_03_Ahrens_14Jul11_Tiger_11-05-29	VOrbiETD04	LC-Agilent-2D-Formic	HMS-HCD-CID-MSn	2011-07-17 13:06:07	2011-07-17 14:50:06	10196	104
Bartonella_henselae_Houston-1	Bhens_Cyt_01_04	Bhens_Cyt_01_04__2nd_12Oct11_Lynx_11-08-11	VOrbiETD03	LC-Agilent-2D-Formic	HMS-HCD-HMSn	2011-10-13 20:35:10	2011-10-13 22:14:17	8451	99
Bartonella_henselae_Houston-1	Bhens_Cyt_01_04	Bhens_Cyt_01_04_Ahrens_14Jul11_Tiger_11-05-30	VOrbiETD04	LC-Agilent-2D-Formic	HMS-HCD-CID-MSn	2011-07-17 15:01:07	2011-07-17 16:45:12	9740	104
Bartonella_henselae_Houston-1	Bhens_Cyt_01_05	Bhens_Cyt_01_05__2nd_12Oct11_Lynx_11-09-28	VOrbiETD03	LC-Agilent-2D-Formic	HMS-HCD-HMSn	2011-10-13 22:15:16	2011-10-13 23:54:22	9765	99
Bartonella_henselae_Houston-1	Bhens_Cyt_01_05	Bhens_Cyt_01_05_Ahrens_14Jul11_Tiger_11-05-29	VOrbiETD04	LC-Agilent-2D-Formic	HMS-HCD-CID-MSn	2011-07-17 16:56:15	2011-07-17 18:40:14	10132	104
Bartonella_henselae_Houston-1	Bhens_Cyt_01_06	Bhens_Cyt_01_06__2nd_12Oct11_Lynx_11-08-11	VOrbiETD03	LC-Agilent-2D-Formic	HMS-HCD-HMSn	2011-10-13 23:55:16	2011-10-14 01:34:18	9819	99
Bartonella_henselae_Houston-1	Bhens_Cyt_01_06	Bhens_Cyt_01_06_Ahrens_14Jul11_Tiger_11-05-30	VOrbiETD04	LC-Agilent-2D-Formic	HMS-HCD-CID-MSn	2011-07-17 18:51:12	2011-07-17 20:35:11	10157	104
Bartonella_henselae_Houston-1	Bhens_Cyt_01_07	Bhens_Cyt_01_07__2nd_12Oct11_Lynx_11-09-28	VOrbiETD03	LC-Agilent-2D-Formic	HMS-HCD-HMSn	2011-10-14 01:35:12	2011-10-14 03:14:20	10359	99
Bartonella_henselae_Houston-1	Bhens_Cyt_01_07	Bhens_Cyt_01_07_Ahrens_14Jul11_Tiger_11-05-29	VOrbiETD04	LC-Agilent-2D-Formic	HMS-HCD-CID-MSn	2011-07-17 20:46:14	2011-07-17 22:30:14	10723	104
Bartonella_henselae_Houston-1	Bhens_Cyt_01_08	Bhens_Cyt_01_08__2nd_12Oct11_Lynx_11-08-11	VOrbiETD03	LC-Agilent-2D-Formic	HMS-HCD-HMSn	2011-10-14 03:15:18	2011-10-14 04:54:18	9954	99
Bartonella_henselae_Houston-1	Bhens_Cyt_01_08	Bhens_Cyt_01_08_Ahrens_14Jul11_Tiger_11-05-30	VOrbiETD04	LC-Agilent-2D-Formic	HMS-HCD-CID-MSn	2011-07-17 22:41:15	2011-07-18 00:25:14	10588	104
Bartonella_henselae_Houston-1	Bhens_Cyt_01_09	Bhens_Cyt_01_09__2nd_12Oct11_Lynx_11-09-28	VOrbiETD03	LC-Agilent-2D-Formic	HMS-HCD-HMSn	2011-10-14 04:55:08	2011-10-14 06:34:10	8172	99
Bartonella_henselae_Houston-1	Bhens_Cyt_01_09	Bhens_Cyt_01_09_Ahrens_14Jul11_Tiger_11-05-29	VOrbiETD04	LC-Agilent-2D-Formic	HMS-HCD-CID-MSn	2011-07-18 00:36:17	2011-07-18 02:20:16	10213	104
Bartonella_henselae_Houston-1	Bhens_Cyt_01_10	Bhens_Cyt_01_10__2nd_12Oct11_Lynx_11-08-11	VOrbiETD03	LC-Agilent-2D-Formic	HMS-HCD-HMSn	2011-10-14 06:35:12	2011-10-14 08:14:18	7362	99
Bartonella_henselae_Houston-1	Bhens_Cyt_01_10	Bhens_Cyt_01_10_Ahrens_14Jul11_Tiger_11-05-30	VOrbiETD04	LC-Agilent-2D-Formic	HMS-HCD-CID-MSn	2011-07-18 02:31:20	2011-07-18 04:15:19	10114	104
Bartonella_henselae_Houston-1	Bhens_Cyt_01_11	Bhens_Cyt_01_11__2nd_12Oct11_Lynx_11-09-28	VOrbiETD03	LC-Agilent-2D-Formic	HMS-HCD-HMSn	2011-10-14 08:15:16	2011-10-14 09:54:19	7029	99
Bartonella_henselae_Houston-1	Bhens_Cyt_01_11	Bhens_Cyt_01_11_Ahrens_14Jul11_Tiger_11-05-29	VOrbiETD04	LC-Agilent-2D-Formic	HMS-HCD-CID-MSn	2011-07-18 04:26:22	2011-07-18 06:10:25	9981	104
Bartonella_henselae_Houston-1	Bhens_Cyt_01_12	Bhens_Cyt_01_12__2nd_12Oct11_Lynx_11-08-11	VOrbiETD03	LC-Agilent-2D-Formic	HMS-HCD-HMSn	2011-10-14 09:55:12	2011-10-14 11:34:12	6741	99
Bartonella_henselae_Houston-1	Bhens_Cyt_01_12	Bhens_Cyt_01_12_Ahrens_14Jul11_Tiger_11-05-30	VOrbiETD04	LC-Agilent-2D-Formic	HMS-HCD-CID-MSn	2011-07-18 06:21:27	2011-07-18 08:05:28	9638	104
Bartonella_henselae_Houston-1	Bhens_Cyt_01_13	Bhens_Cyt_01_13__2nd_12Oct11_Lynx_11-09-28	VOrbiETD03	LC-Agilent-2D-Formic	HMS-HCD-HMSn	2011-10-14 11:35:10	2011-10-14 13:14:10	6804	99
Bartonella_henselae_Houston-1	Bhens_Cyt_01_13	Bhens_Cyt_01_13_Ahrens_14Jul11_Tiger_11-05-29	VOrbiETD04	LC-Agilent-2D-Formic	HMS-HCD-CID-MSn	2011-07-18 08:16:27	2011-07-18 10:00:31	9509	104
Bartonella_henselae_Houston-1	Bhens_Cyt_01_14	Bhens_Cyt_01_14__2nd_12Oct11_Lynx_11-08-11	VOrbiETD03	LC-Agilent-2D-Formic	HMS-HCD-HMSn	2011-10-14 13:15:10	2011-10-14 14:54:15	6363	99
Bartonella_henselae_Houston-1	Bhens_Cyt_01_14	Bhens_Cyt_01_14_Ahrens_14Jul11_Tiger_11-05-30	VOrbiETD04	LC-Agilent-2D-Formic	HMS-HCD-CID-MSn	2011-07-18 10:11:32	2011-07-18 11:55:31	9571	104
Bartonella_henselae_Houston-1	Bhens_Cyt_01_15	Bhens_Cyt_01_15__2nd_12Oct11_Lynx_11-09-28	VOrbiETD03	LC-Agilent-2D-Formic	HMS-HCD-HMSn	2011-10-14 14:55:14	2011-10-14 16:34:18	8316	99
Bartonella_henselae_Houston-1	Bhens_Cyt_01_15	Bhens_Cyt_01_15_Ahrens_14Jul11_Tiger_11-05-29	VOrbiETD04	LC-Agilent-2D-Formic	HMS-HCD-CID-MSn	2011-07-18 12:06:28	2011-07-18 13:50:27	9255	104
Bartonella_henselae_Houston-1	Bhens_Cyt_01_IP_L30K	Bhenscyto_01_L30k_C18_120329095300	VOrbiETD02	LC-Waters-Formic_4hr	HMS-HMSn	2012-03-29 09:53:00	2012-03-29 19:02:59	23724	549
Bartonella_henselae_Houston-1	Bhens_Cyt_02_01	Bhens_Cyt_02_01_Ahrens_07Oct11_Lynx_11-09-28	VOrbiETD03	LC-Agilent-2D-Formic	HMS-HCD-HMSn	2011-10-07 10:40:19	2011-10-07 12:19:21	10782	99
Bartonella_henselae_Houston-1	Bhens_Cyt_02_02	Bhens_Cyt_02_02_Ahrens_07Oct11_Lynx_11-08-11	VOrbiETD03	LC-Agilent-2D-Formic	HMS-HCD-HMSn	2011-10-07 15:21:27	2011-10-07 17:00:26	7803	99
Bartonella_henselae_Houston-1	Bhens_Cyt_02_03	Bhens_Cyt_02_03_Ahrens_07Oct11_Lynx_11-09-28	VOrbiETD03	LC-Agilent-2D-Formic	HMS-HCD-HMSn	2011-10-07 17:01:24	2011-10-07 18:40:24	7209	99
Bartonella_henselae_Houston-1	Bhens_Cyt_02_04	Bhens_Cyt_02_04_Ahrens_07Oct11_Lynx_11-08-11	VOrbiETD03	LC-Agilent-2D-Formic	HMS-HCD-HMSn	2011-10-07 18:41:26	2011-10-07 20:20:29	7551	99
Bartonella_henselae_Houston-1	Bhens_Cyt_02_05	Bhens_Cyt_02_05_Ahrens_07Oct11_Lynx_11-09-28	VOrbiETD03	LC-Agilent-2D-Formic	HMS-HCD-HMSn	2011-10-07 20:21:28	2011-10-07 22:00:34	8172	99
Bartonella_henselae_Houston-1	Bhens_Cyt_02_06	Bhens_Cyt_02_06_Ahrens_07Oct11_Lynx_11-08-11	VOrbiETD03	LC-Agilent-2D-Formic	HMS-HCD-HMSn	2011-10-07 22:01:30	2011-10-07 23:40:28	8406	99
Bartonella_henselae_Houston-1	Bhens_Cyt_02_07	Bhens_Cyt_02_07_Ahrens_07Oct11_Lynx_11-09-28	VOrbiETD03	LC-Agilent-2D-Formic	HMS-HCD-HMSn	2011-10-07 23:41:23	2011-10-08 01:20:25	8784	99
Bartonella_henselae_Houston-1	Bhens_Cyt_02_08	Bhens_Cyt_02_08_Ahrens_07Oct11_Lynx_11-08-11	VOrbiETD03	LC-Agilent-2D-Formic	HMS-HCD-HMSn	2011-10-08 01:21:27	2011-10-08 03:00:35	8887	99
Bartonella_henselae_Houston-1	Bhens_Cyt_02_09	Bhens_Cyt_02_09_Ahrens_07Oct11_Lynx_11-09-28	VOrbiETD03	LC-Agilent-2D-Formic	HMS-HCD-HMSn	2011-10-08 03:01:33	2011-10-08 04:40:36	8082	99
Bartonella_henselae_Houston-1	Bhens_Cyt_02_10	Bhens_Cyt_02_10_Ahrens_07Oct11_Lynx_11-08-11	VOrbiETD03	LC-Agilent-2D-Formic	HMS-HCD-HMSn	2011-10-08 04:41:27	2011-10-08 06:20:26	6534	99
Bartonella_henselae_Houston-1	Bhens_Cyt_02_11	Bhens_Cyt_02_11_Ahrens_07Oct11_Lynx_11-09-28	VOrbiETD03	LC-Agilent-2D-Formic	HMS-HCD-HMSn	2011-10-08 06:21:22	2011-10-08 08:00:26	6759	99
Bartonella_henselae_Houston-1	Bhens_Cyt_02_12	Bhens_Cyt_02_12_Ahrens_07Oct11_Lynx_11-08-11	VOrbiETD03	LC-Agilent-2D-Formic	HMS-HCD-HMSn	2011-10-08 08:01:28	2011-10-08 09:40:27	6804	99
Bartonella_henselae_Houston-1	Bhens_Cyt_02_13	Bhens_Cyt_02_13_Ahrens_07Oct11_Lynx_11-09-28	VOrbiETD03	LC-Agilent-2D-Formic	HMS-HCD-HMSn	2011-10-08 09:41:22	2011-10-08 11:20:22	7200	99
Bartonella_henselae_Houston-1	Bhens_Cyt_02_14	Bhens_Cyt_02_14_Ahrens_07Oct11_Lynx_11-08-11	VOrbiETD03	LC-Agilent-2D-Formic	HMS-HCD-HMSn	2011-10-08 11:21:23	2011-10-08 13:00:26	7614	99
Bartonella_henselae_Houston-1	Bhens_Cyt_02_15	Bhens_Cyt_02_15_Ahrens_07Oct11_Lynx_11-09-28	VOrbiETD03	LC-Agilent-2D-Formic	HMS-HCD-HMSn	2011-10-08 13:01:25	2011-10-08 14:40:24	9126	99
Bartonella_henselae_Houston-1	Bhens_IM_01_IP_L30K	bhens_L30k_IM_01_111128184139	VOrbiETD04	LC-Waters-IntactProtein_200min	HMS-HMSn	2011-11-28 18:41:39	2011-11-29 00:51:42	6845	370
Bartonella_henselae_Houston-1	Bhens_IM_01_IP_Total	Bhens_IM_01_total	VOrbiETD02	LC-Waters-IntactProtein_200min	HMS-CID/ETD-HMSn	2011-11-08 20:52:42	2011-11-09 02:43:05	4356	351
Bartonella_henselae_Houston-1	Bhens_IM_01_IP_Total	Bhens_IM_01_total_ETD	VOrbiETD02	LC-Waters-IntactProtein_200min	HMS-ETD-HMSn	2011-11-09 14:08:39	2011-11-09 18:02:20	3029	234
Bartonella_henselae_Houston-1	Bhens_IM_02_01	Bhens_IM_02_01_Ahrens_12Oct11_Lynx_11-09-28	VOrbiETD03	LC-Agilent-2D-Formic	HMS-HCD-HMSn	2011-10-12 10:58:39	2011-10-12 12:37:40	6984	99
Bartonella_henselae_Houston-1	Bhens_IM_02_02	Bhens_IM_02_02_Ahrens_12Oct11_Lynx_11-08-11	VOrbiETD03	LC-Agilent-2D-Formic	HMS-HCD-HMSn	2011-10-12 14:17:38	2011-10-12 15:56:40	6705	99
Bartonella_henselae_Houston-1	Bhens_IM_02_03	Bhens_IM_02_03_Ahrens_12Oct11_Lynx_11-09-28	VOrbiETD03	LC-Agilent-2D-Formic	HMS-HCD-HMSn	2011-10-12 15:57:42	2011-10-12 17:36:47	7983	99
Bartonella_henselae_Houston-1	Bhens_IM_02_04	Bhens_IM_02_04_Ahrens_12Oct11_Lynx_11-08-11	VOrbiETD03	LC-Agilent-2D-Formic	HMS-HCD-HMSn	2011-10-12 17:37:44	2011-10-12 19:16:44	9180	99
Bartonella_henselae_Houston-1	Bhens_IM_02_05	Bhens_IM_02_05_Ahrens_12Oct11_Lynx_11-09-28	VOrbiETD03	LC-Agilent-2D-Formic	HMS-HCD-HMSn	2011-10-12 19:18:22	2011-10-12 20:57:24	9351	99
Bartonella_henselae_Houston-1	Bhens_IM_02_06	Bhens_IM_02_06_Ahrens_12Oct11_Lynx_11-08-11	VOrbiETD03	LC-Agilent-2D-Formic	HMS-HCD-HMSn	2011-10-12 20:58:21	2011-10-12 22:37:20	8901	99
Bartonella_henselae_Houston-1	Bhens_IM_02_07	Bhens_IM_02_07_Ahrens_12Oct11_Lynx_11-09-28	VOrbiETD03	LC-Agilent-2D-Formic	HMS-HCD-HMSn	2011-10-12 22:38:19	2011-10-13 00:17:23	9396	99
Bartonella_henselae_Houston-1	Bhens_IM_02_08	Bhens_IM_02_08_Ahrens_12Oct11_Lynx_11-08-11	VOrbiETD03	LC-Agilent-2D-Formic	HMS-HCD-HMSn	2011-10-13 00:18:24	2011-10-13 01:57:32	8784	99
Bartonella_henselae_Houston-1	Bhens_IM_02_09	Bhens_IM_02_09_Ahrens_12Oct11_Lynx_11-09-28	VOrbiETD03	LC-Agilent-2D-Formic	HMS-HCD-HMSn	2011-10-13 01:58:30	2011-10-13 03:37:32	8145	99
Bartonella_henselae_Houston-1	Bhens_IM_02_10	Bhens_IM_02_10_Ahrens_12Oct11_Lynx_11-08-11	VOrbiETD03	LC-Agilent-2D-Formic	HMS-HCD-HMSn	2011-10-13 03:38:24	2011-10-13 05:17:26	8226	99
Bartonella_henselae_Houston-1	Bhens_IM_02_11	Bhens_IM_02_11_Ahrens_12Oct11_Lynx_11-09-28	VOrbiETD03	LC-Agilent-2D-Formic	HMS-HCD-HMSn	2011-10-13 05:18:24	2011-10-13 06:57:28	7506	99
Bartonella_henselae_Houston-1	Bhens_IM_02_12	Bhens_IM_02_12_Ahrens_12Oct11_Lynx_11-08-11	VOrbiETD03	LC-Agilent-2D-Formic	HMS-HCD-HMSn	2011-10-13 06:58:26	2011-10-13 08:37:29	6318	99
Bartonella_henselae_Houston-1	Bhens_IM_02_13	Bhens_IM_02_13_Ahrens_12Oct11_Lynx_11-09-28	VOrbiETD03	LC-Agilent-2D-Formic	HMS-HCD-HMSn	2011-10-13 08:38:26	2011-10-13 10:17:31	5841	99
Bartonella_henselae_Houston-1	Bhens_IM_02_14	Bhens_IM_02_14_Ahrens_12Oct11_Lynx_11-08-11	VOrbiETD03	LC-Agilent-2D-Formic	HMS-HCD-HMSn	2011-10-13 10:18:26	2011-10-13 11:57:32	5715	99
Bartonella_henselae_Houston-1	Bhens_IM_02_15	Bhens_IM_02_15_Ahrens_07Oct11_Lynx_11-09-28	VOrbiETD03	LC-Agilent-2D-Formic	HMS-HCD-HMSn	2011-10-10 20:34:54	2011-10-10 22:13:58	5922	99
Bartonella_henselae_Houston-1	Bhens_IM_02_15	Bhens_IM_02_15_Ahrens_12Oct11_Lynx_11-09-28	VOrbiETD03	LC-Agilent-2D-Formic	HMS-HCD-HMSn	2011-10-13 11:58:26	2011-10-13 13:37:30	5499	99
Bartonella_henselae_Houston-1	Bhens_IM_02_IP_L30K	bhens_L30k_IM_02	VOrbiETD04	LC-Waters-IntactProtein_200min	HMS-HMSn	2011-11-29 00:52:25	2011-11-29 07:02:42	6686	370
Bartonella_henselae_Houston-1	Bhens_IM_02_IP_Total	Bhens_IM_02_total	VOrbiETD02	LC-Waters-IntactProtein_200min	HMS-CID/ETD-HMSn	2011-11-09 05:18:50	2011-11-09 11:09:10	4138	351
Bartonella_henselae_Houston-1	Bhens_IM_02_IP_Total	Bhens_IM_02_total_ETD_111109203629	VOrbiETD02	LC-Waters-IntactProtein_200min	HMS-ETD-HMSn	2011-11-09 20:36:29	2011-11-10 02:26:56	4072	350
Bartonella_henselae_Houston-1	Bhens_OM_01_01	Bhens_OM_01_01_16Sep12_Earth_12-04-15	VOrbi05	LC-ISCO-Formic_100minute	HMS-MSn	2012-09-16 23:20:17	2012-09-17 00:59:48	27280	99
Bartonella_henselae_Houston-1	Bhens_OM_01_01	Bhens_OM_01_01_9Sep12_Earth_12-04-15	VOrbi05	LC-ISCO-Formic_100minute	HMS-MSn	2012-09-09 19:00:33	2012-09-09 20:40:04	27412	100
Bartonella_henselae_Houston-1	Bhens_OM_01_02	Bhens_OM_01_02_16Sep12_Earth_12-04-15	VOrbi05	LC-ISCO-Formic_100minute	HMS-MSn	2012-09-17 06:15:54	2012-09-17 07:55:24	27203	100
Bartonella_henselae_Houston-1	Bhens_OM_01_03	Bhens_OM_01_03_9Sep12_Earth_12-04-15	VOrbi05	LC-ISCO-Formic_100minute	HMS-MSn	2012-09-10 17:13:01	2012-09-10 18:52:31	28144	99
Bartonella_henselae_Houston-1	Bhens_OM_01_04	Bhens_OM_01_04_9Sep12_Earth_12-04-17	VOrbi05	LC-ISCO-Formic_100minute	HMS-MSn	2012-09-10 20:40:48	2012-09-10 22:20:20	27770	100
Bartonella_henselae_Houston-1	Bhens_OM_01_05	Bhens_OM_01_05_9Sep12_Earth_12-04-15	VOrbi05	LC-ISCO-Formic_100minute	HMS-MSn	2012-09-11 00:08:36	2012-09-11 01:48:07	28332	100
Bartonella_henselae_Houston-1	Bhens_OM_01_06	Bhens_OM_01_06_9Sep12_Earth_12-04-17	VOrbi05	LC-ISCO-Formic_100minute	HMS-MSn	2012-09-11 03:36:25	2012-09-11 05:15:57	28324	99
Bartonella_henselae_Houston-1	Bhens_OM_01_07	Bhens_OM_01_07_18Sep12_Earth_12-04-15	VOrbi05	LC-ISCO-Formic_100minute	HMS-MSn	2012-09-19 07:33:24	2012-09-19 09:12:55	28543	99
Bartonella_henselae_Houston-1	Bhens_OM_01_07	Bhens_OM_01_07_9Sep12_Earth_12-04-15	VOrbi05	LC-ISCO-Formic_100minute	HMS-MSn	2012-09-11 07:04:13	2012-09-11 08:43:42	29094	99
Bartonella_henselae_Houston-1	Bhens_OM_01_08	Bhens_OM_01_08_18Sep12_Earth_12-04-15	VOrbi05	LC-ISCO-Formic_100minute	HMS-MSn	2012-09-18 17:41:39	2012-09-18 19:21:10	27521	100
Bartonella_henselae_Houston-1	Bhens_OM_01_08	Bhens_OM_01_08_9Sep12_Earth_12-04-17	VOrbi05	LC-ISCO-Formic_100minute	HMS-MSn	2012-09-11 14:36:28	2012-09-11 16:15:59	27829	99
Bartonella_henselae_Houston-1	Bhens_OM_01_09	Bhens_OM_01_09_12Sep12_Earth_12-04-15	VOrbi05	LC-ISCO-Formic_100minute	HMS-MSn	2012-09-12 15:19:43	2012-09-12 16:59:13	27922	100
Bartonella_henselae_Houston-1	Bhens_OM_01_10	Bhens_OM_01_10_12Sep12_Earth_12-04-15	VOrbi05	LC-ISCO-Formic_100minute	HMS-MSn	2012-09-13 00:43:04	2012-09-13 02:22:35	26620	99
Bartonella_henselae_Houston-1	Bhens_OM_01_11	Bhens_OM_01_11_12Sep12_Earth_12-04-17	VOrbi05	LC-ISCO-Formic_100minute	HMS-MSn	2012-09-12 21:15:15	2012-09-12 22:54:45	26495	99
Bartonella_henselae_Houston-1	Bhens_OM_01_12	Bhens_OM_01_12_12Sep12_Earth_12-04-17	VOrbi05	LC-ISCO-Formic_100minute	HMS-MSn	2012-09-13 04:10:54	2012-09-13 05:50:24	26553	100
Bartonella_henselae_Houston-1	Bhens_OM_01_13	Bhens_OM_01_13_12Sep12_Earth_12-04-15	VOrbi05	LC-ISCO-Formic_100minute	HMS-MSn	2012-09-13 07:38:41	2012-09-13 09:18:11	27077	100
Bartonella_henselae_Houston-1	Bhens_OM_01_14	Bhens_OM_01_14_12Sep12_Earth_12-04-15	VOrbi05	LC-ISCO-Formic_100minute	HMS-MSn	2012-09-13 17:39:35	2012-09-13 19:19:06	26447	100
Bartonella_henselae_Houston-1	Bhens_OM_01_15	Bhens_OM_01_15_12Sep12_Earth_12-04-17	VOrbi05	LC-ISCO-Formic_100minute	HMS-MSn	2012-09-13 14:11:45	2012-09-13 15:51:16	26828	100
Bartonella_henselae_Houston-1	Bhens_OM_01_16	Bhens_OM_01_16_12Sep12_Earth_12-04-17	VOrbi05	LC-ISCO-Formic_100minute	HMS-MSn	2012-09-13 21:07:25	2012-09-13 22:46:55	28827	99
Bartonella_henselae_Houston-1	Bhens_OM_01_17	Bhens_OM_01_17_12Sep12_Earth_12-04-15	VOrbi05	LC-ISCO-Formic_100minute	HMS-MSn	2012-09-14 00:35:12	2012-09-14 02:14:42	27404	99
Bartonella_henselae_Houston-1	Bhens_OM_01_18	Bhens_OM_01_18_12Sep12_Earth_12-04-17	VOrbi05	LC-ISCO-Formic_100minute	HMS-MSn	2012-09-14 04:03:02	2012-09-14 05:42:32	26656	99
Bartonella_henselae_Houston-1	Bhens_OM_01_19	Bhens_OM_01_19_12Sep12_Earth_12-04-15	VOrbi05	LC-ISCO-Formic_100minute	HMS-MSn	2012-09-14 07:30:53	2012-09-14 09:10:25	28420	100
Bartonella_henselae_Houston-1	Bhens_OM_01_20	Bhens_OM_01_20_12Sep12_Earth_12-04-17	VOrbi05	LC-ISCO-Formic_100minute	HMS-MSn	2012-09-14 14:23:56	2012-09-14 16:03:27	26781	100
Bartonella_henselae_Houston-1	Bhens_OM_01_21	Bhens_OM_01_21_12Sep12_Earth_12-04-15	VOrbi05	LC-ISCO-Formic_100minute	HMS-MSn	2012-09-14 17:51:45	2012-09-14 19:31:16	26459	100
Bartonella_henselae_Houston-1	Bhens_OM_01_21	Bhens_OM_01_21_18Sep12_Earth_12-04-15	VOrbi05	LC-ISCO-Formic_100minute	HMS-MSn	2012-09-19 00:37:44	2012-09-19 02:17:14	26571	100
Bartonella_henselae_Houston-1	Bhens_OM_01_22	Bhens_OM_01_22_12Sep12_Earth_12-04-17	VOrbi05	LC-ISCO-Formic_100minute	HMS-MSn	2012-09-14 21:19:32	2012-09-14 22:59:02	26986	100
Bartonella_henselae_Houston-1	Bhens_OM_01_23	Bhens_OM_01_23_12Sep12_Earth_12-04-15	VOrbi05	LC-Agilent-Formic_100minute	HMS-MSn	2012-09-15 00:47:20	2012-09-15 02:26:51	27390	99
Bartonella_henselae_Houston-1	Bhens_OM_01_24	Bhens_OM_01_24_16Sep12_Earth_12-04-17	VOrbi05	LC-ISCO-Formic_100minute	HMS-MSn	2012-09-16 19:52:31	2012-09-16 21:32:02	26784	100
Bartonella_henselae_Houston-1	Bhens_OM_02_01	Bhens_OM_02_01_16Sep12_Earth_12-04-16	VOrbi05	LC-ISCO-Formic_100minute	HMS-MSn	2012-09-17 01:04:14	2012-09-17 02:43:45	28894	99
Bartonella_henselae_Houston-1	Bhens_OM_02_01	Bhens_OM_02_01_9Sep12_Earth_12-04-16	VOrbi05	LC-ISCO-Formic_100minute	HMS-MSn	2012-09-10 12:00:50	2012-09-10 13:40:19	29384	100
Bartonella_henselae_Houston-1	Bhens_OM_02_02	Bhens_OM_02_02_16Sep12_Earth_12-04-16	VOrbi05	LC-ISCO-Formic_100minute	HMS-MSn	2012-09-17 07:59:49	2012-09-17 09:39:21	26324	100
Bartonella_henselae_Houston-1	Bhens_OM_02_02	Bhens_OM_02_02_9Sep12_Earth_12-04-18	VOrbi05	LC-ISCO-Formic_100minute	HMS-MSn	2012-09-10 15:29:04	2012-09-10 17:08:35	26983	99
Bartonella_henselae_Houston-1	Bhens_OM_02_03	Bhens_OM_02_03_9Sep12_Earth_12-04-16	VOrbi05	LC-ISCO-Formic_100minute	HMS-MSn	2012-09-10 18:56:52	2012-09-10 20:36:22	27444	100
Bartonella_henselae_Houston-1	Bhens_OM_02_04	Bhens_OM_02_04_9Sep12_Earth_12-04-18	VOrbi05	LC-ISCO-Formic_100minute	HMS-MSn	2012-09-10 22:24:43	2012-09-11 00:04:13	27619	100
Bartonella_henselae_Houston-1	Bhens_OM_02_05	Bhens_OM_02_05_9Sep12_Earth_12-04-16	VOrbi05	LC-ISCO-Formic_100minute	HMS-MSn	2012-09-11 01:52:30	2012-09-11 03:32:01	27972	100
Bartonella_henselae_Houston-1	Bhens_OM_02_06	Bhens_OM_02_06_9Sep12_Earth_12-04-18	VOrbi05	LC-ISCO-Formic_100minute	HMS-MSn	2012-09-11 05:20:20	2012-09-11 06:59:51	28731	99
Bartonella_henselae_Houston-1	Bhens_OM_02_07	Bhens_OM_02_07_9Sep12_Earth_12-04-16	VOrbi05	LC-ISCO-Formic_100minute	HMS-MSn	2012-09-11 12:52:02	2012-09-11 14:31:33	29169	99
Bartonella_henselae_Houston-1	Bhens_OM_02_08	Bhens_OM_02_08_9Sep12_Earth_12-04-18	VOrbi05	LC-ISCO-Formic_100minute	HMS-MSn	2012-09-11 18:54:18	2012-09-11 20:33:48	29475	99
Bartonella_henselae_Houston-1	Bhens_OM_02_09	Bhens_OM_02_09_12Sep12_Earth_12-04-16	VOrbi05	LC-ISCO-Formic_100minute	HMS-MSn	2012-09-12 19:30:53	2012-09-12 21:10:23	28669	100
Bartonella_henselae_Houston-1	Bhens_OM_02_10	Bhens_OM_02_10_12Sep12_Earth_12-04-18	VOrbi05	LC-ISCO-Formic_100minute	HMS-MSn	2012-09-12 22:59:10	2012-09-13 00:38:41	27839	99
Bartonella_henselae_Houston-1	Bhens_OM_02_11	Bhens_OM_02_11_12Sep12_Earth_12-04-16	VOrbi05	LC-ISCO-Formic_100minute	HMS-MSn	2012-09-13 02:26:59	2012-09-13 04:06:30	28720	100
Bartonella_henselae_Houston-1	Bhens_OM_02_12	Bhens_OM_02_12_12Sep12_Earth_12-04-18	VOrbi05	LC-ISCO-Formic_100minute	HMS-MSn	2012-09-13 05:54:46	2012-09-13 07:34:17	27310	100
Bartonella_henselae_Houston-1	Bhens_OM_02_13	Bhens_OM_02_13_12Sep12_Earth_12-04-16	VOrbi05	LC-ISCO-Formic_100minute	HMS-MSn	2012-09-13 12:27:22	2012-09-13 14:06:51	28776	99
Bartonella_henselae_Houston-1	Bhens_OM_02_14	Bhens_OM_02_14_12Sep12_Earth_12-04-18	VOrbi05	LC-ISCO-Formic_100minute	HMS-MSn	2012-09-13 15:55:42	2012-09-13 17:35:13	26708	100
Bartonella_henselae_Houston-1	Bhens_OM_02_15	Bhens_OM_02_15_12Sep12_Earth_12-04-16	VOrbi05	LC-ISCO-Formic_100minute	HMS-MSn	2012-09-13 19:23:29	2012-09-13 21:03:00	26768	100
Bartonella_henselae_Houston-1	Bhens_OM_02_16	Bhens_OM_02_16_12Sep12_Earth_12-04-18	VOrbi05	LC-ISCO-Formic_100minute	HMS-MSn	2012-09-13 22:51:18	2012-09-14 00:30:48	27238	99
Bartonella_henselae_Houston-1	Bhens_OM_02_17	Bhens_OM_02_17_12Sep12_Earth_12-04-16	VOrbi05	LC-ISCO-Formic_100minute	HMS-MSn	2012-09-14 02:19:08	2012-09-14 03:58:40	26794	99
Bartonella_henselae_Houston-1	Bhens_OM_02_18	Bhens_OM_02_18_12Sep12_Earth_12-04-18	VOrbi05	LC-ISCO-Formic_100minute	HMS-MSn	2012-09-14 05:46:55	2012-09-14 07:26:27	27702	100
Bartonella_henselae_Houston-1	Bhens_OM_02_19	Bhens_OM_02_19_12Sep12_Earth_12-04-16	VOrbi05	LC-ISCO-Formic_100minute	HMS-MSn	2012-09-14 12:39:33	2012-09-14 14:19:05	27510	100
Bartonella_henselae_Houston-1	Bhens_OM_02_20	Bhens_OM_02_20_12Sep12_Earth_12-04-18	VOrbi05	LC-ISCO-Formic_100minute	HMS-MSn	2012-09-14 16:07:50	2012-09-14 17:47:22	26470	100
Bartonella_henselae_Houston-1	Bhens_OM_02_21	Bhens_OM_02_21_12Sep12_Earth_12-04-16	VOrbi05	LC-ISCO-Formic_100minute	HMS-MSn	2012-09-14 19:35:35	2012-09-14 21:15:07	26413	100
Bartonella_henselae_Houston-1	Bhens_OM_02_22	Bhens_OM_02_22_16Sep12_Earth_12-04-16	VOrbi05	LC-ISCO-Formic_100minute	HMS-MSn	2012-09-16 18:08:07	2012-09-16 19:47:39	26503	99
Bartonella_henselae_Houston-1	Bhens_OM_02_23	Bhens_OM_02_23_16Sep12_Earth_12-04-18	VOrbi05	LC-ISCO-Formic_100minute	HMS-MSn	2012-09-16 21:36:24	2012-09-16 23:15:53	27830	99
Bartonella_henselae_Houston-1	Bhens_OM_02_24	Bhens_OM_02_24_12Sep12_Earth_12-04-18	VOrbi05	LC-ISCO-Formic_100minute	HMS-MSn	2012-09-14 23:03:27	2012-09-15 00:42:59	27137	99
Bartonella_henselae_Houston-1	Bhens_TM_01_01	Bhens_TM_01_01_Bhens_TM_01_14Jul11_Tiger_11-05-29	VOrbiETD04	LC-Agilent-2D-Formic	HMS-HCD-CID-MSn	2011-07-14 17:32:09	2011-07-14 19:16:10	12199	104
Bartonella_henselae_Houston-1	Bhens_TM_01_02	Bhens_TM_01_02_Bhens_TM_01_14Jul11_Tiger_11-05-30	VOrbiETD04	LC-Agilent-2D-Formic	HMS-HCD-CID-MSn	2011-07-14 20:55:45	2011-07-14 22:39:55	10712	104
Bartonella_henselae_Houston-1	Bhens_TM_01_03	Bhens_TM_01_03_Bhens_TM_01_14Jul11_Tiger_11-05-29	VOrbiETD04	LC-Agilent-2D-Formic	HMS-HCD-CID-MSn	2011-07-14 22:50:57	2011-07-15 00:34:57	11349	104
Bartonella_henselae_Houston-1	Bhens_TM_01_04	Bhens_TM_01_04_Bhens_TM_01_14Jul11_Tiger_11-05-30	VOrbiETD04	LC-Agilent-2D-Formic	HMS-HCD-CID-MSn	2011-07-15 00:45:47	2011-07-15 02:29:47	11130	104
Bartonella_henselae_Houston-1	Bhens_TM_01_05	Bhens_TM_01_05_Bhens_TM_01_14Jul11_Tiger_11-05-29	VOrbiETD04	LC-Agilent-2D-Formic	HMS-HCD-CID-MSn	2011-07-15 02:40:51	2011-07-15 04:24:51	11332	104
Bartonella_henselae_Houston-1	Bhens_TM_01_06	Bhens_TM_01_06_Bhens_TM_01_14Jul11_Tiger_11-05-30	VOrbiETD04	LC-Agilent-2D-Formic	HMS-HCD-CID-MSn	2011-07-15 04:35:53	2011-07-15 06:19:57	11488	104
Bartonella_henselae_Houston-1	Bhens_TM_01_07	Bhens_TM_01_07_Bhens_TM_01_14Jul11_Tiger_11-05-29	VOrbiETD04	LC-Agilent-2D-Formic	HMS-HCD-CID-MSn	2011-07-15 06:30:59	2011-07-15 08:15:07	11198	105
Bartonella_henselae_Houston-1	Bhens_TM_01_08	Bhens_TM_01_08_Bhens_TM_01_14Jul11_Tiger_11-05-30	VOrbiETD04	LC-Agilent-2D-Formic	HMS-HCD-CID-MSn	2011-07-15 08:26:03	2011-07-15 10:10:05	10616	104
Bartonella_henselae_Houston-1	Bhens_TM_01_09	Bhens_TM_01_09_Bhens_TM_01_14Jul11_Tiger_11-05-29	VOrbiETD04	LC-Agilent-2D-Formic	HMS-HCD-CID-MSn	2011-07-15 10:20:59	2011-07-15 12:05:08	10117	105
Bartonella_henselae_Houston-1	Bhens_TM_01_10	Bhens_TM_01_10_Bhens_TM_01_14Jul11_Tiger_11-05-30	VOrbiETD04	LC-Agilent-2D-Formic	HMS-HCD-CID-MSn	2011-07-15 12:16:08	2011-07-15 14:00:08	9994	104
Bartonella_henselae_Houston-1	Bhens_TM_01_11	Bhens_TM_01_11_Bhens_TM_01_14Jul11_Tiger_11-05-29	VOrbiETD04	LC-Agilent-2D-Formic	HMS-HCD-CID-MSn	2011-07-15 14:11:02	2011-07-15 15:55:04	9806	104
Bartonella_henselae_Houston-1	Bhens_TM_01_12	Bhens_TM_01_12_Bhens_TM_01_14Jul11_Tiger_11-05-30	VOrbiETD04	LC-Agilent-2D-Formic	HMS-HCD-CID-MSn	2011-07-15 16:06:06	2011-07-15 17:50:07	9935	104
Bartonella_henselae_Houston-1	Bhens_TM_01_13	Bhens_TM_01_13_Bhens_TM_01_14Jul11_Tiger_11-05-29	VOrbiETD04	LC-Agilent-2D-Formic	HMS-HCD-CID-MSn	2011-07-15 18:01:06	2011-07-15 19:45:09	9551	104
Bartonella_henselae_Houston-1	Bhens_TM_01_14	Bhens_TM_01_14_Bhens_TM_01_14Jul11_Tiger_11-05-30	VOrbiETD04	LC-Agilent-2D-Formic	HMS-HCD-CID-MSn	2011-07-15 19:56:11	2011-07-15 21:40:11	9453	104
Bartonella_henselae_Houston-1	Bhens_TM_01_15	Bhens_TM_01_15_Bhens_TM_01_14Jul11_Tiger_11-05-29	VOrbiETD04	LC-Agilent-2D-Formic	HMS-HCD-CID-MSn	2011-07-15 21:51:09	2011-07-15 23:35:08	9115	104
Bartonella_henselae_Houston-1	Bhens_TM_01_IP_L30K_2	Bhens_TM_01_L30Kda_C18	VOrbiETD02	LC-Waters-Formic_4hr	HMS-HMSn	2012-04-01 15:55:54	2012-04-02 01:05:55	23778	550
Bartonella_henselae_Houston-1	Bhens_TM_01_IP_Total	Bhens_TM_01_total_111107165607	VOrbiETD02	LC-Waters-IntactProtein_200min	HMS-CID/ETD-HMSn	2011-11-07 16:56:07	2011-11-07 22:46:12	4539	350
Bartonella_henselae_Houston-1	Bhens_TM_02_01	Bhens_TM_02_01_Ahrens_14Jul11_Tiger_11-05-29	VOrbiETD04	LC-Agilent-2D-Formic	HMS-HCD-CID-MSn	2011-07-15 23:46:12	2011-07-16 01:30:11	11657	104
Bartonella_henselae_Houston-1	Bhens_TM_02_02	Bhens_TM_02_02_Ahrens_14Jul11_Tiger_11-05-30	VOrbiETD04	LC-Agilent-2D-Formic	HMS-HCD-CID-MSn	2011-07-16 03:33:03	2011-07-16 05:17:05	10612	104
Bartonella_henselae_Houston-1	Bhens_TM_02_03	Bhens_TM_02_03_Ahrens_14Jul11_Tiger_11-05-29	VOrbiETD04	LC-Agilent-2D-Formic	HMS-HCD-CID-MSn	2011-07-16 05:28:09	2011-07-16 07:12:09	10164	104
Bartonella_henselae_Houston-1	Bhens_TM_02_04	Bhens_TM_02_04_Ahrens_14Jul11_Tiger_11-05-30	VOrbiETD04	LC-Agilent-2D-Formic	HMS-HCD-CID-MSn	2011-07-16 07:23:07	2011-07-16 09:07:07	9877	104
Bartonella_henselae_Houston-1	Bhens_TM_02_05	Bhens_TM_02_05_Ahrens_14Jul11_Tiger_11-05-29	VOrbiETD04	LC-Agilent-2D-Formic	HMS-HCD-CID-MSn	2011-07-16 09:18:09	2011-07-16 11:02:10	9721	104
Bartonella_henselae_Houston-1	Bhens_TM_02_06	Bhens_TM_02_06_Ahrens_14Jul11_Tiger_11-05-30	VOrbiETD04	LC-Agilent-2D-Formic	HMS-HCD-CID-MSn	2011-07-16 11:13:13	2011-07-16 12:57:13	9776	104
Bartonella_henselae_Houston-1	Bhens_TM_02_07	Bhens_TM_02_07_Ahrens_14Jul11_Tiger_11-05-29	VOrbiETD04	LC-Agilent-2D-Formic	HMS-HCD-CID-MSn	2011-07-16 13:08:15	2011-07-16 14:52:16	9960	104
Bartonella_henselae_Houston-1	Bhens_TM_02_08	Bhens_TM_02_08_Ahrens_14Jul11_Tiger_11-05-30	VOrbiETD04	LC-Agilent-2D-Formic	HMS-HCD-CID-MSn	2011-07-16 15:03:17	2011-07-16 16:47:17	9854	104
Bartonella_henselae_Houston-1	Bhens_TM_02_09	Bhens_TM_02_09_Ahrens_14Jul11_Tiger_11-05-29	VOrbiETD04	LC-Agilent-2D-Formic	HMS-HCD-CID-MSn	2011-07-16 16:58:17	2011-07-16 18:42:16	9837	104
Bartonella_henselae_Houston-1	Bhens_TM_02_10	Bhens_TM_02_10_Ahrens_14Jul11_Tiger_11-05-30	VOrbiETD04	LC-Agilent-2D-Formic	HMS-HCD-CID-MSn	2011-07-16 18:53:19	2011-07-16 20:37:18	9707	104
Bartonella_henselae_Houston-1	Bhens_TM_02_11	Bhens_TM_02_11_Ahrens_14Jul11_Tiger_11-05-29	VOrbiETD04	LC-Agilent-2D-Formic	HMS-HCD-CID-MSn	2011-07-16 20:48:21	2011-07-16 22:32:21	9763	104
Bartonella_henselae_Houston-1	Bhens_TM_02_12	Bhens_TM_02_12_Ahrens_14Jul11_Tiger_11-05-30	VOrbiETD04	LC-Agilent-2D-Formic	HMS-HCD-CID-MSn	2011-07-16 22:43:23	2011-07-17 00:27:25	9384	104
Bartonella_henselae_Houston-1	Bhens_TM_02_13	Bhens_TM_02_13_Ahrens_14Jul11_Tiger_11-05-29	VOrbiETD04	LC-Agilent-2D-Formic	HMS-HCD-CID-MSn	2011-07-17 00:38:27	2011-07-17 02:22:27	9361	104
Bartonella_henselae_Houston-1	Bhens_TM_02_14	Bhens_TM_02_14_Ahrens_14Jul11_Tiger_11-05-30	VOrbiETD04	LC-Agilent-2D-Formic	HMS-HCD-CID-MSn	2011-07-17 02:33:27	2011-07-17 04:17:26	9174	104
Bartonella_henselae_Houston-1	Bhens_TM_02_15	Bhens_TM_02_15_Ahrens_14Jul11_Tiger_11-05-29	VOrbiETD04	LC-Agilent-2D-Formic	HMS-HCD-CID-MSn	2011-07-17 04:28:27	2011-07-17 06:12:26	8861	104
Bartonella_henselae_Houston-1	Bhens_TM_02_IP_L30K	Bhens_TM_02_L30Kda_C18	VOrbiETD02	LC-Waters-IntactProtein_200min	HMS-HMSn	2012-04-02 01:20:40	2012-04-02 03:05:22	3706	105
Bartonella_henselae_Houston-1	Bhens_TM_02_IP_L30K_2	Bhens_TM_02_L30Kda_C18_120402085054	VOrbiETD02	LC-Waters-Formic_4hr	HMS-HMSn	2012-04-02 08:50:54	2012-04-02 13:51:59	12206	301
Bartonella_henselae_Houston-1	Bhens_TM_02_IP_L30K_2	Bhenscyto_02_L30k_C18	VOrbiETD02	LC-Waters-Formic_4hr	HMS-HMSn	2012-03-29 19:27:26	2012-03-30 04:37:32	25038	550
Bartonella_henselae_Houston-1	Bhens_TM_02_IP_Total	Bhens_TM_02_total_111108123242	VOrbiETD02	LC-Waters-IntactProtein_200min	HMS-CID/ETD-HMSn	2011-11-08 12:32:42	2011-11-08 18:22:46	4512	350
Bartonella_henselae_Houston-1	Bhens_TM_02_IP_Total	Bhens_TM_02_total_150mingoodrun	VOrbiETD02	LC-Waters-IntactProtein_200min	HMS-CID/ETD-HMSn	2011-11-08 01:21:55	2011-11-08 07:11:54	4714	350
Bartonella_henselae_Houston-1	Bhens_TM_02_IP_Total	bhens_TM_02_total_intact	VOrbiETD02	LC-Waters-IntactProtein_200min	HMS-HMSn	2012-04-21 04:04:33	2012-04-21 08:34:29	4728	270
Borrelia_burgdorferi_B31	Borrelia_01	Borrelia_01_LTQ_17Jan08_Phoenix_07-12-18	LTQ_4	LC-ISCO-Standard	MS-MSn	2008-01-17 18:11:56	2008-01-17 19:51:56	17277	100
Borrelia_burgdorferi_B31	Borrelia_01	Borrelia_01_ltqA_16Aug09_Owl_09-05-10	LTQ_4	LC-ISCO-Standard	MS-MSn	2009-08-16 00:29:43	2009-08-16 02:09:43	17589	100
Borrelia_burgdorferi_B31	Borrelia_01	Borrelia_01_ltqB_16Aug09_Owl_09-05-16	LTQ_4	LC-ISCO-Standard	MS-MSn	2009-08-16 02:14:06	2009-08-16 03:54:08	17223	100
Borrelia_burgdorferi_B31	Borrelia_01	Borrelia_01_ltqC_15Aug09_Owl_09-05-17	LTQ_4	LC-ISCO-Standard	MS-MSn	2009-08-15 19:11:36	2009-08-15 20:51:37	17368	100
Borrelia_burgdorferi_B31	Borrelia_01_12	Borrelia_01_12_14Dec07_Griffin_07-09-14	LTQ_2	LC-ISCO-Standard	MS-MSn	2007-12-14 17:42:57	2007-12-14 19:22:59	13835	100
Borrelia_burgdorferi_B31	Borrelia_01_12	Borrelia_01_12_21Jan08_EARTH_07-12-27	LTQ_1	LC-ISCO-Standard	MS-MSn	2008-01-24 04:31:40	2008-01-24 05:42:13	16050	71
Borrelia_burgdorferi_B31	Borrelia_01_13	Borrelia_01_13_14Dec07_Griffin_07-09-14	LTQ_2	LC-ISCO-Standard	MS-MSn	2007-12-15 01:06:12	2007-12-15 02:46:12	14649	100
Borrelia_burgdorferi_B31	Borrelia_01_13	Borrelia_01_13_21Jan08_EARTH_07-12-27	LTQ_1	LC-ISCO-Standard	MS-MSn	2008-01-24 10:29:06	2008-01-24 11:39:37	14961	70
Borrelia_burgdorferi_B31	Borrelia_01_14	Borrelia_01_14_14Dec07_Griffin_07-09-14	LTQ_2	LC-ISCO-Standard	MS-MSn	2007-12-15 10:12:53	2007-12-15 11:52:56	14517	100
Borrelia_burgdorferi_B31	Borrelia_01_15	Borrelia_01_15_14Dec07_Griffin_07-09-14	LTQ_2	LC-ISCO-Standard	MS-MSn	2007-12-15 17:36:10	2007-12-15 19:16:09	14462	100
Borrelia_burgdorferi_B31	Borrelia_01_16	Borrelia_01_16_14Dec07_Griffin_07-12-36	LTQ_2	LC-ISCO-Standard	MS-MSn	2007-12-16 06:24:50	2007-12-16 08:04:52	14682	100
Borrelia_burgdorferi_B31	Borrelia_01_17	Borrelia_01_17_14Dec07_Griffin_07-09-14	LTQ_2	LC-ISCO-Standard	MS-MSn	2007-12-16 02:43:13	2007-12-16 04:23:15	14660	100
Borrelia_burgdorferi_B31	Borrelia_01_17	Borrelia_01_17_21Jan08_EARTH_07-10-10	LTQ_1	LC-ISCO-Standard	MS-MSn	2008-01-22 03:36:18	2008-01-22 05:15:49	19349	99
Borrelia_burgdorferi_B31	Borrelia_01_18	Borrelia_01_18_14Dec07_Griffin_07-12-36	LTQ_2	LC-ISCO-Standard	MS-MSn	2007-12-16 13:48:05	2007-12-16 15:28:08	14682	100
Borrelia_burgdorferi_B31	Borrelia_01_18	Borrelia_01_18_21Jan08_EARTH_07-10-10	LTQ_1	LC-ISCO-Standard	MS-MSn	2008-01-22 13:23:20	2008-01-22 15:02:49	22700	99
Borrelia_burgdorferi_B31	Borrelia_01_19	Borrelia_01_19_14Dec07_Griffin_07-09-14	LTQ_2	LC-ISCO-Standard	MS-MSn	2007-12-16 10:06:28	2007-12-16 11:46:31	14365	100
Borrelia_burgdorferi_B31	Borrelia_01_19	Borrelia_01_19_21Jan08_EARTH_07-10-10	LTQ_1	LC-ISCO-Standard	MS-MSn	2008-01-22 23:11:12	2008-01-23 00:50:41	25854	99
Borrelia_burgdorferi_B31	Borrelia_01_20	Borrelia_01_20_14Dec07_Griffin_07-12-36	LTQ_2	LC-ISCO-Standard	MS-MSn	2007-12-16 21:11:20	2007-12-16 22:51:20	14572	100
Borrelia_burgdorferi_B31	Borrelia_01_20	Borrelia_01_20_21Jan08_EARTH_07-10-10	LTQ_1	LC-ISCO-Standard	MS-MSn	2008-01-23 07:14:24	2008-01-23 08:53:53	26791	99
Borrelia_burgdorferi_B31	Borrelia_01_21	Borrelia_01_21_14Dec07_Griffin_07-09-14	LTQ_2	LC-ISCO-Standard	MS-MSn	2007-12-16 17:29:43	2007-12-16 19:09:45	14084	100
Borrelia_burgdorferi_B31	Borrelia_01_21	Borrelia_01_21_21Jan08_EARTH_07-10-10	LTQ_1	LC-ISCO-Standard	MS-MSn	2008-01-24 00:59:16	2008-01-24 02:09:46	17737	70
Borrelia_burgdorferi_B31	Borrelia_01_22	Borrelia_01_22_17Dec07_Griffin_07-09-14	LTQ_2	LC-ISCO-Standard	MS-MSn	2007-12-18 02:29:44	2007-12-18 04:09:47	14102	100
Borrelia_burgdorferi_B31	Borrelia_01_22	Borrelia_01_22_21Jan08_EARTH_07-10-10	LTQ_1	LC-ISCO-Standard	MS-MSn	2008-01-24 05:42:32	2008-01-24 06:53:05	17520	71
Borrelia_burgdorferi_B31	Borrelia_01_23	Borrelia_01_23_17Dec07_Griffin_07-12-36	LTQ_2	LC-ISCO-Standard	MS-MSn	2007-12-18 06:11:20	2007-12-18 07:51:21	13857	100
Borrelia_burgdorferi_B31	Borrelia_01_23	Borrelia_01_23_21Jan08_EARTH_07-10-10	LTQ_1	LC-ISCO-Standard	MS-MSn	2008-01-24 11:39:55	2008-01-24 12:50:26	17684	71
Borrelia_burgdorferi_B31	Borrelia_01_24	Borrelia_01_24_17Dec07_Griffin_07-09-14	LTQ_2	LC-ISCO-Standard	MS-MSn	2007-12-18 09:52:56	2007-12-18 11:32:57	13842	100
Borrelia_burgdorferi_B31	Borrelia_01_25	Borrelia_01_25_17Dec07_Griffin_07-12-36	LTQ_2	LC-ISCO-Standard	MS-MSn	2007-12-18 13:34:31	2007-12-18 15:14:34	14018	100
Borrelia_burgdorferi_B31	Borrelia_02	Borrelia_02_LTQ_18Jan08_Phoenix_07-12-19	LTQ_4	LC-ISCO-Standard	MS-MSn	2008-01-18 17:31:49	2008-01-18 19:11:50	17324	100
Borrelia_burgdorferi_B31	Borrelia_02	Borrelia_02_LTQ_18Jan08_Phoenix_07-12-21	LTQ_4	LC-ISCO-Standard	MS-MSn	2008-01-18 02:36:57	2008-01-18 04:16:57	19183	100
Borrelia_burgdorferi_B31	Borrelia_02	Borrelia_02_ltqA_16Aug09_Owl_09-05-10	LTQ_4	LC-ISCO-Standard	MS-MSn	2009-08-16 09:16:03	2009-08-16 10:56:04	17005	100
Borrelia_burgdorferi_B31	Borrelia_02	Borrelia_02_ltqB_16Aug09_Owl_09-05-16	LTQ_4	LC-ISCO-Standard	MS-MSn	2009-08-16 11:00:55	2009-08-16 12:40:55	17153	100
Borrelia_burgdorferi_B31	Borrelia_02	Borrelia_02_ltqC_16Aug09_Owl_09-05-17	LTQ_4	LC-ISCO-Standard	MS-MSn	2009-08-16 03:58:30	2009-08-16 05:38:33	17205	100
Borrelia_burgdorferi_B31	Borrelia_02_12	Borrelia_02_12_19Dec07_Griffin_07-12-36	LTQ_2	LC-ISCO-Standard	MS-MSn	2007-12-20 04:01:19	2007-12-20 05:41:22	14473	100
Borrelia_burgdorferi_B31	Borrelia_02_13	Borrelia_02_13_20Dec07_Griffin_07-11-10	LTQ_2	LC-ISCO-Standard	MS-MSn	2007-12-20 19:18:44	2007-12-20 20:58:47	15573	100
Borrelia_burgdorferi_B31	Borrelia_02_14	Borrelia_02_14_19Dec07_Griffin_07-12-36	LTQ_2	LC-ISCO-Standard	MS-MSn	2007-12-20 11:24:32	2007-12-20 13:04:35	15254	100
Borrelia_burgdorferi_B31	Borrelia_02_15	Borrelia_02_15_20Dec07_Griffin_07-12-36	LTQ_2	LC-ISCO-Standard	MS-MSn	2007-12-20 21:09:33	2007-12-20 22:49:33	14748	100
Borrelia_burgdorferi_B31	Borrelia_02_16	Borrelia_02_16_20Dec07_Griffin_07-11-12	LTQ_2	LC-ISCO-Standard	MS-MSn	2007-12-20 23:00:22	2007-12-21 00:40:22	15375	100
Borrelia_burgdorferi_B31	Borrelia_02_17	Borrelia_02_17_20Dec07_Griffin_07-11-10	LTQ_2	LC-ISCO-Standard	MS-MSn	2007-12-21 02:41:59	2007-12-21 04:22:01	15760	101
Borrelia_burgdorferi_B31	Borrelia_02_18	Borrelia_02_18_20Dec07_Griffin_07-12-36	LTQ_2	LC-ISCO-Standard	MS-MSn	2007-12-21 04:32:48	2007-12-21 06:12:51	15496	100
Borrelia_burgdorferi_B31	Borrelia_02_19	Borrelia_02_19_20Dec07_Griffin_07-11-12	LTQ_2	LC-ISCO-Standard	MS-MSn	2007-12-21 06:23:37	2007-12-21 08:03:36	15408	100
Borrelia_burgdorferi_B31	Borrelia_02_20	Borrelia_02_20_20Dec07_Griffin_07-11-10	LTQ_2	LC-ISCO-Standard	MS-MSn	2007-12-21 11:10:13	2007-12-21 12:50:12	15166	100
Borrelia_burgdorferi_B31	Borrelia_02_21	Borrelia_02_21_20Dec07_Griffin_07-12-36	LTQ_2	LC-ISCO-Standard	MS-MSn	2007-12-21 13:01:02	2007-12-21 14:41:04	14286	100
Borrelia_burgdorferi_B31	Borrelia_02_22	Borrelia_02_22_20Dec07_Griffin_07-11-12	LTQ_2	LC-ISCO-Standard	MS-MSn	2007-12-21 14:51:50	2007-12-21 16:31:51	14647	100
Borrelia_burgdorferi_B31	Borrelia_02_23	Borrelia_02_23_20Dec07_Griffin_07-12-34	LTQ_2	LC-ISCO-Standard	MS-MSn	2007-12-21 18:26:30	2007-12-21 20:06:32	13969	100
Borrelia_burgdorferi_B31	Borrelia_02_24	Borrelia_02_24_20Dec07_Griffin_07-11-10	LTQ_2	LC-ISCO-Standard	MS-MSn	2007-12-21 20:17:18	2007-12-21 21:57:20	14528	100
Borrelia_burgdorferi_B31	Borrelia_02_25	Borrelia_02_25_20Dec07_Griffin_07-12-36	LTQ_2	LC-ISCO-Standard	MS-MSn	2007-12-21 22:08:07	2007-12-21 23:48:09	14121	100
Borrelia_burgdorferi_B31	Borrelia_02_B	Borrelia_02_B_run1_6Nov09_Sphinx_09-08-13	LTQ_2	LC-ISCO-Formic_100minute	MS-MSn	2009-11-06 18:05:21	2009-11-06 19:44:21	19305	99
Borrelia_burgdorferi_B31	Borrelia_02_B	Borrelia_02_B_run2_7Nov09_Sphinx_09-08-13	LTQ_2	LC-ISCO-Formic_100minute	MS-MSn	2009-11-07 16:04:15	2009-11-07 17:43:14	18744	99
Borrelia_burgdorferi_B31	Borrelia_03	Borrelia_03_LTQ_18Jan08_Phoenix_07-12-19	LTQ_4	LC-ISCO-Standard	MS-MSn	2008-01-18 04:17:47	2008-01-18 05:57:48	17381	100
Borrelia_burgdorferi_B31	Borrelia_03	Borrelia_03_ltqA_16Aug09_Owl_09-05-10	LTQ_4	LC-ISCO-Standard	MS-MSn	2009-08-16 16:14:05	2009-08-16 17:54:07	17005	100
Borrelia_burgdorferi_B31	Borrelia_03	Borrelia_03_ltqB_16Aug09_Owl_09-05-16	LTQ_4	LC-ISCO-Standard	MS-MSn	2009-08-16 19:47:28	2009-08-16 21:27:28	17158	100
Borrelia_burgdorferi_B31	Borrelia_03	Borrelia_03_ltqC_16Aug09_Owl_09-05-17	LTQ_4	LC-ISCO-Standard	MS-MSn	2009-08-16 12:45:18	2009-08-16 14:25:17	17169	100
Borrelia_burgdorferi_B31	Borrelia_03_12	Borrelia_03_12_20Dec07_Griffin_07-11-12	LTQ_2	LC-ISCO-Standard	MS-MSn	2007-12-21 23:58:56	2007-12-22 01:38:56	14748	100
Borrelia_burgdorferi_B31	Borrelia_03_13	Borrelia_03_13_20Dec07_Griffin_07-12-34	LTQ_2	LC-ISCO-Standard	MS-MSn	2007-12-22 01:49:45	2007-12-22 03:29:45	15010	100
Borrelia_burgdorferi_B31	Borrelia_03_14	Borrelia_03_14_20Dec07_Griffin_07-11-10	LTQ_2	LC-ISCO-Standard	MS-MSn	2007-12-22 03:40:33	2007-12-22 05:20:33	15694	100
Borrelia_burgdorferi_B31	Borrelia_03_15	Borrelia_03_15_20Dec07_Griffin_07-12-36	LTQ_2	LC-ISCO-Standard	MS-MSn	2007-12-22 05:31:22	2007-12-22 07:11:22	15034	100
Borrelia_burgdorferi_B31	Borrelia_03_16	Borrelia_03_16_20Dec07_Griffin_07-11-12	LTQ_2	LC-ISCO-Standard	MS-MSn	2007-12-22 07:22:10	2007-12-22 09:02:13	15419	100
Borrelia_burgdorferi_B31	Borrelia_03_17	Borrelia_03_17_20Dec07_Griffin_07-12-34	LTQ_2	LC-ISCO-Standard	MS-MSn	2007-12-22 09:13:00	2007-12-22 10:53:01	14752	100
Borrelia_burgdorferi_B31	Borrelia_03_18	Borrelia_03_18_20Dec07_Griffin_07-11-10	LTQ_2	LC-ISCO-Standard	MS-MSn	2007-12-22 11:03:48	2007-12-22 12:43:49	15309	100
Borrelia_burgdorferi_B31	Borrelia_03_19	Borrelia_03_19_20Dec07_Griffin_07-12-36	LTQ_2	LC-ISCO-Standard	MS-MSn	2007-12-22 12:54:37	2007-12-22 14:34:36	14726	100
Borrelia_burgdorferi_B31	Borrelia_03_20	Borrelia_03_20_20Dec07_Griffin_07-11-12	LTQ_2	LC-ISCO-Standard	MS-MSn	2007-12-22 16:29:13	2007-12-22 18:09:14	15375	100
Borrelia_burgdorferi_B31	Borrelia_03_21	Borrelia_03_21_20Dec07_Griffin_07-12-34	LTQ_2	LC-ISCO-Standard	MS-MSn	2007-12-22 18:20:02	2007-12-22 20:00:04	14221	100
Borrelia_burgdorferi_B31	Borrelia_03_22	Borrelia_03_22_20Dec07_Griffin_07-11-10	LTQ_2	LC-ISCO-Standard	MS-MSn	2007-12-22 20:10:50	2007-12-22 21:50:49	15155	100
Borrelia_burgdorferi_B31	Borrelia_03_23	Borrelia_03_23_20Dec07_Griffin_07-12-36	LTQ_2	LC-ISCO-Standard	MS-MSn	2007-12-22 22:01:39	2007-12-22 23:41:40	14000	100
Borrelia_burgdorferi_B31	Borrelia_03_24	Borrelia_03_24_20Dec07_Griffin_07-11-12	LTQ_2	LC-ISCO-Standard	MS-MSn	2007-12-22 23:52:28	2007-12-23 01:32:28	14605	100
Borrelia_burgdorferi_B31	Borrelia_03_25	Borrelia_03_25_22Dec07_Griffin_07-12-34	LTQ_2	LC-ISCO-Standard	MS-MSn	2007-12-23 01:43:17	2007-12-23 03:23:21	13725	100
Borrelia_burgdorferi_B31	Borrelia_04	Borrelia_04_LTQ_18Jan08_Phoenix_07-12-17a	LTQ_4	LC-ISCO-Standard	MS-MSn	2008-01-18 19:12:58	2008-01-18 20:53:01	17139	101
Borrelia_burgdorferi_B31	Borrelia_04	Borrelia_04_ltqA_17Aug09_Owl_09-05-10	LTQ_4	LC-ISCO-Standard	MS-MSn	2009-08-17 01:01:07	2009-08-17 02:41:07	16840	100
Borrelia_burgdorferi_B31	Borrelia_04	Borrelia_04_ltqB_17Aug09_Owl_09-05-16	LTQ_4	LC-ISCO-Standard	MS-MSn	2009-08-17 02:45:30	2009-08-17 04:25:31	17196	100
Borrelia_burgdorferi_B31	Borrelia_04	Borrelia_04_ltqC_16Aug09_Owl_09-05-17	LTQ_4	LC-ISCO-Standard	MS-MSn	2009-08-16 21:32:19	2009-08-16 23:12:19	17119	100
Borrelia_burgdorferi_B31	Borrelia_04_12	Borrelia_04_12_22Dec07_Griffin_07-11-10	LTQ_2	LC-ISCO-Standard	MS-MSn	2007-12-23 10:57:20	2007-12-23 12:37:22	13835	100
Borrelia_burgdorferi_B31	Borrelia_04_13	Borrelia_04_13_22Dec07_Griffin_07-12-36	LTQ_2	LC-ISCO-Standard	MS-MSn	2007-12-23 14:31:59	2007-12-23 16:12:01	14374	101
Borrelia_burgdorferi_B31	Borrelia_04_14	Borrelia_04_14_22Dec07_Griffin_07-11-12	LTQ_2	LC-ISCO-Standard	MS-MSn	2007-12-23 16:22:48	2007-12-23 18:02:50	14858	100
Borrelia_burgdorferi_B31	Borrelia_04_15	Borrelia_04_15_22Dec07_Griffin_07-12-34	LTQ_2	LC-ISCO-Standard	MS-MSn	2007-12-23 18:13:37	2007-12-23 19:53:38	13990	100
Borrelia_burgdorferi_B31	Borrelia_04_16	Borrelia_04_16_22Dec07_Griffin_07-11-10	LTQ_2	LC-ISCO-Standard	MS-MSn	2007-12-23 20:04:25	2007-12-23 21:44:27	14792	100
Borrelia_burgdorferi_B31	Borrelia_04_17	Borrelia_04_17_22Dec07_Griffin_07-12-36	LTQ_2	LC-ISCO-Standard	MS-MSn	2007-12-23 21:55:14	2007-12-23 23:35:15	14220	100
Borrelia_burgdorferi_B31	Borrelia_04_18	Borrelia_04_18_22Dec07_Griffin_07-11-12	LTQ_2	LC-ISCO-Standard	MS-MSn	2007-12-23 23:46:02	2007-12-24 01:26:06	14968	100
Borrelia_burgdorferi_B31	Borrelia_04_19	Borrelia_04_19_22Dec07_Griffin_07-12-34	LTQ_2	LC-ISCO-Standard	MS-MSn	2007-12-24 01:36:52	2007-12-24 03:16:54	13994	100
Borrelia_burgdorferi_B31	Borrelia_04_20	Borrelia_04_20_22Dec07_Griffin_07-11-10	LTQ_2	LC-ISCO-Standard	MS-MSn	2007-12-24 03:27:40	2007-12-24 05:07:43	14682	100
Borrelia_burgdorferi_B31	Borrelia_04_21	Borrelia_04_21_22Dec07_Griffin_07-12-36	LTQ_2	LC-ISCO-Standard	MS-MSn	2007-12-24 05:18:29	2007-12-24 06:58:32	13879	100
Borrelia_burgdorferi_B31	Borrelia_04_22	Borrelia_04_22_22Dec07_Griffin_07-11-12	LTQ_2	LC-ISCO-Standard	MS-MSn	2007-12-24 07:09:17	2007-12-24 08:49:18	14671	100
Borrelia_burgdorferi_B31	Borrelia_04_23	Borrelia_04_23_22Dec07_Griffin_07-12-34	LTQ_2	LC-ISCO-Standard	MS-MSn	2007-12-24 09:00:07	2007-12-24 10:40:06	13560	100
Borrelia_burgdorferi_B31	Borrelia_04_24	Borrelia_04_24_22Dec07_Griffin_07-11-10	LTQ_2	LC-ISCO-Standard	MS-MSn	2007-12-24 12:34:41	2007-12-24 14:14:45	14495	100
Borrelia_burgdorferi_B31	Borrelia_04_25	Borrelia_04_25_22Dec07_Griffin_07-12-36	LTQ_2	LC-ISCO-Standard	MS-MSn	2007-12-24 14:25:31	2007-12-24 16:05:30	13791	100
Borrelia_burgdorferi_B31	Borrelia_05	Borrelia_05_LTQ_18Jan08_Phoenix_07-12-18a	LTQ_4	LC-ISCO-Standard	MS-MSn	2008-01-18 20:53:46	2008-01-18 22:33:48	17136	100
Borrelia_burgdorferi_B31	Borrelia_05	Borrelia_05_ltqA_18Aug09_Owl_09-05-10	LTQ_4	LC-ISCO-Standard	MS-MSn	2009-08-18 16:47:11	2009-08-18 18:27:12	16918	100
Borrelia_burgdorferi_B31	Borrelia_05	Borrelia_05_ltqB_18Aug09_Owl_09-05-16	LTQ_4	LC-ISCO-Standard	MS-MSn	2009-08-18 20:21:14	2009-08-18 22:01:16	17107	100
Borrelia_burgdorferi_B31	Borrelia_05	Borrelia_05_ltqC_17Aug09_Owl_09-05-17	LTQ_4	LC-ISCO-Standard	MS-MSn	2009-08-17 06:18:49	2009-08-17 07:58:50	17224	100
Borrelia_burgdorferi_B31	Borrelia_05_12	Borrelia_05_12_22Dec07_Griffin_07-11-12	LTQ_2	LC-ISCO-Standard	MS-MSn	2007-12-24 23:39:34	2007-12-25 01:19:34	14033	100
Borrelia_burgdorferi_B31	Borrelia_05_13	Borrelia_05_13_22Dec07_Griffin_07-12-34	LTQ_2	LC-ISCO-Standard	MS-MSn	2007-12-25 01:30:24	2007-12-25 03:10:26	13978	100
Borrelia_burgdorferi_B31	Borrelia_05_14	Borrelia_05_14_22Dec07_Griffin_07-11-10	LTQ_2	LC-ISCO-Standard	MS-MSn	2007-12-25 03:21:12	2007-12-25 05:01:15	14528	100
Borrelia_burgdorferi_B31	Borrelia_05_15	Borrelia_05_15_22Dec07_Griffin_07-12-36	LTQ_2	LC-ISCO-Standard	MS-MSn	2007-12-25 05:12:01	2007-12-25 06:52:02	14055	100
Borrelia_burgdorferi_B31	Borrelia_05_16	Borrelia_05_16_22Dec07_Griffin_07-11-12	LTQ_2	LC-ISCO-Standard	MS-MSn	2007-12-25 07:02:49	2007-12-25 08:42:49	14572	100
Borrelia_burgdorferi_B31	Borrelia_05_17	Borrelia_05_17_22Dec07_Griffin_07-12-34	LTQ_2	LC-ISCO-Standard	MS-MSn	2007-12-25 10:37:29	2007-12-25 12:17:32	14088	100
Borrelia_burgdorferi_B31	Borrelia_05_18	Borrelia_05_18_22Dec07_Griffin_07-11-10	LTQ_2	LC-ISCO-Standard	MS-MSn	2007-12-25 12:28:17	2007-12-25 14:08:18	14814	100
Borrelia_burgdorferi_B31	Borrelia_05_19	Borrelia_05_19_22Dec07_Griffin_07-12-36	LTQ_2	LC-ISCO-Standard	MS-MSn	2007-12-25 14:19:06	2007-12-25 15:59:06	14297	100
Borrelia_burgdorferi_B31	Borrelia_05_20	Borrelia_05_20_22Dec07_Griffin_07-11-12	LTQ_2	LC-ISCO-Standard	MS-MSn	2007-12-25 16:09:54	2007-12-25 17:49:54	14517	100
Borrelia_burgdorferi_B31	Borrelia_05_21	Borrelia_05_21_22Dec07_Griffin_07-12-34	LTQ_2	LC-ISCO-Standard	MS-MSn	2007-12-25 18:00:44	2007-12-25 19:40:44	13659	100
Borrelia_burgdorferi_B31	Borrelia_05_22	Borrelia_05_22_22Dec07_Griffin_07-11-10	LTQ_2	LC-ISCO-Standard	MS-MSn	2007-12-25 19:51:32	2007-12-25 21:31:32	14319	100
Borrelia_burgdorferi_B31	Borrelia_05_23	Borrelia_05_23_22Dec07_Griffin_07-12-36	LTQ_2	LC-ISCO-Standard	MS-MSn	2007-12-25 21:42:21	2007-12-25 23:22:21	13659	100
Borrelia_burgdorferi_B31	Borrelia_05_24	Borrelia_05_24_22Dec07_Griffin_07-11-12	LTQ_2	LC-ISCO-Standard	MS-MSn	2007-12-25 23:33:09	2007-12-26 01:13:12	14396	100
Borrelia_burgdorferi_B31	Borrelia_05_25	Borrelia_05_25_22Dec07_Griffin_07-12-34	LTQ_2	LC-ISCO-Standard	MS-MSn	2007-12-26 01:23:59	2007-12-26 03:04:00	13582	101
Borrelia_burgdorferi_B31	Borrelia_05_B	Borrelia_05_B_run1_7Nov09_Sphinx_09-08-13	LTQ_2	LC-ISCO-Formic_100minute	MS-MSn	2009-11-07 09:20:24	2009-11-07 10:59:27	19096	99
Borrelia_burgdorferi_B31	Borrelia_05_B	Borrelia_05_B_run2_7Nov09_Sphinx_09-08-13	LTQ_2	LC-ISCO-Formic_100minute	MS-MSn	2009-11-07 02:36:34	2009-11-07 04:15:36	19448	99
Brachybacterium_faecium_DSM_4810	JGI_4810_01	JGI_4810_01_LTQ_19Jan08_Phoenix_07-12-20	LTQ_4	LC-ISCO-Standard	MS-MSn	2008-01-19 05:18:51	2008-01-19 06:58:51	17642	100
Brachybacterium_faecium_DSM_4810	JGI_4810_01_01	JGI_4810_01_01_14Mar08_Phoenix_08-03-16	LTQ_4	LC-ISCO-Standard	MS-MSn	2008-03-14 13:02:31	2008-03-14 14:42:30	20993	100
Brachybacterium_faecium_DSM_4810	JGI_4810_01_02	JGI_4810_01_02_14Mar08_Phoenix_07-12-19	LTQ_4	LC-ISCO-Standard	MS-MSn	2008-03-15 14:02:09	2008-03-15 15:42:09	16855	100
Brachybacterium_faecium_DSM_4810	JGI_4810_01_03	JGI_4810_01_03_14Mar08_Phoenix_08-02-05	LTQ_4	LC-ISCO-Standard	MS-MSn	2008-03-15 15:43:21	2008-03-15 17:23:24	17091	100
Brachybacterium_faecium_DSM_4810	JGI_4810_01_04	JGI_4810_01_04_14Mar08_Phoenix_08-02-04	LTQ_4	LC-ISCO-Standard	MS-MSn	2008-03-15 17:24:09	2008-03-15 19:04:09	16851	100
Brachybacterium_faecium_DSM_4810	JGI_4810_01_05	JGI_4810_01_05_14Mar08_Phoenix_08-03-16	LTQ_4	LC-ISCO-Standard	MS-MSn	2008-03-15 19:05:17	2008-03-15 20:45:17	16575	100
Brachybacterium_faecium_DSM_4810	JGI_4810_01_06	JGI_4810_01_06_14Mar08_Phoenix_07-12-19	LTQ_4	LC-ISCO-Standard	MS-MSn	2008-03-15 20:46:11	2008-03-15 22:26:13	16723	100
Brachybacterium_faecium_DSM_4810	JGI_4810_01_07	JGI_4810_01_07_14Mar08_Phoenix_08-02-05	LTQ_4	LC-ISCO-Standard	MS-MSn	2008-03-15 22:27:16	2008-03-16 00:07:17	16713	100
Brachybacterium_faecium_DSM_4810	JGI_4810_01_08	JGI_4810_01_08_14Mar08_Phoenix_08-02-04	LTQ_4	LC-ISCO-Standard	MS-MSn	2008-03-16 00:09:09	2008-03-16 01:49:11	16620	100
Brachybacterium_faecium_DSM_4810	JGI_4810_01_09	JGI_4810_01_09_14Mar08_Phoenix_08-03-16	LTQ_4	LC-ISCO-Standard	MS-MSn	2008-03-16 01:50:20	2008-03-16 03:30:20	16639	100
Brachybacterium_faecium_DSM_4810	JGI_4810_01_10	JGI_4810_01_10_14Mar08_Phoenix_07-12-19	LTQ_4	LC-ISCO-Standard	MS-MSn	2008-03-16 03:31:14	2008-03-16 05:11:16	16762	100
Brachybacterium_faecium_DSM_4810	JGI_4810_01_11	JGI_4810_01_11_14Mar08_Phoenix_08-02-05	LTQ_4	LC-ISCO-Standard	MS-MSn	2008-03-16 05:12:20	2008-03-16 06:52:20	17441	100
Brachybacterium_faecium_DSM_4810	JGI_4810_01_12	JGI_4810_01_12_14Mar08_Phoenix_08-02-04	LTQ_4	LC-ISCO-Standard	MS-MSn	2008-03-16 08:37:07	2008-03-16 10:17:09	18543	100
Brachybacterium_faecium_DSM_4810	JGI_4810_01_13	JGI_4810_01_13_14Mar08_Phoenix_08-03-16	LTQ_4	LC-ISCO-Standard	MS-MSn	2008-03-16 10:18:18	2008-03-16 11:58:18	18446	100
Brachybacterium_faecium_DSM_4810	JGI_4810_01_14	JGI_4810_01_14_14Mar08_Phoenix_07-12-19	LTQ_4	LC-ISCO-Standard	MS-MSn	2008-03-16 11:59:09	2008-03-16 13:39:10	18344	100
Brachybacterium_faecium_DSM_4810	JGI_4810_01_15	JGI_4810_01_15_14Mar08_Phoenix_08-02-05	LTQ_4	LC-ISCO-Standard	MS-MSn	2008-03-16 13:40:17	2008-03-16 15:20:17	18292	100
Brachybacterium_faecium_DSM_4810	JGI_4810_01_16	JGI_4810_01_16_14Mar08_Phoenix_08-02-04	LTQ_4	LC-ISCO-Standard	MS-MSn	2008-03-16 15:21:05	2008-03-16 17:01:08	18305	100
Brachybacterium_faecium_DSM_4810	JGI_4810_01_17	JGI_4810_01_17_14Mar08_Phoenix_08-03-16	LTQ_4	LC-ISCO-Standard	MS-MSn	2008-03-16 17:02:17	2008-03-16 18:42:17	17763	100
Brachybacterium_faecium_DSM_4810	JGI_4810_01_18	JGI_4810_01_18_14Mar08_Phoenix_07-12-19	LTQ_4	LC-ISCO-Standard	MS-MSn	2008-03-16 18:43:10	2008-03-16 20:23:12	17695	100
Brachybacterium_faecium_DSM_4810	JGI_4810_01_19	JGI_4810_01_19_14Mar08_Phoenix_08-02-05	LTQ_4	LC-ISCO-Standard	MS-MSn	2008-03-16 20:24:19	2008-03-16 22:04:22	17658	100
Brachybacterium_faecium_DSM_4810	JGI_4810_01_20	JGI_4810_01_20_14Mar08_Phoenix_08-02-04	LTQ_4	LC-ISCO-Standard	MS-MSn	2008-03-16 22:05:07	2008-03-16 23:45:08	17355	100
Brachybacterium_faecium_DSM_4810	JGI_4810_01_21	JGI_4810_01_21_14Mar08_Phoenix_08-03-16	LTQ_4	LC-ISCO-Standard	MS-MSn	2008-03-16 23:46:17	2008-03-17 01:26:18	16776	100
Brachybacterium_faecium_DSM_4810	JGI_4810_01_22	JGI_4810_01_22_14Mar08_Phoenix_07-12-19	LTQ_4	LC-ISCO-Standard	MS-MSn	2008-03-17 03:10:21	2008-03-17 04:50:21	16905	100
Brachybacterium_faecium_DSM_4810	JGI_4810_01_23	JGI_4810_01_23_14Mar08_Phoenix_08-02-05	LTQ_4	LC-ISCO-Standard	MS-MSn	2008-03-17 04:51:31	2008-03-17 06:31:31	16932	100
Brachybacterium_faecium_DSM_4810	JGI_4810_01_24	JGI_4810_01_24_14Mar08_Phoenix_08-02-04	LTQ_4	LC-ISCO-Standard	MS-MSn	2008-03-17 06:32:20	2008-03-17 08:12:19	16830	100
Brachybacterium_faecium_DSM_4810	JGI_4810_01_25	JGI_4810_01_25_14Mar08_Phoenix_08-03-16	LTQ_4	LC-ISCO-Standard	MS-MSn	2008-03-17 08:13:34	2008-03-17 09:53:36	16585	100
Brachybacterium_faecium_DSM_4810	JGI_4810_02	JGI_4810_02_LTQ_20Jan08_Phoenix_07-12-20	LTQ_4	LC-ISCO-Standard	MS-MSn	2008-01-20 18:25:29	2008-01-20 20:05:29	17105	100
Brachybacterium_faecium_DSM_4810	JGI_4810_02_01	JGI_4810_02_01_14Mar08_Phoenix_07-12-19	LTQ_4	LC-ISCO-Standard	MS-MSn	2008-03-17 09:54:23	2008-03-17 11:34:26	16839	100
Brachybacterium_faecium_DSM_4810	JGI_4810_02_02	JGI_4810_02_02_14Mar08_Phoenix_08-02-05	LTQ_4	LC-ISCO-Standard	MS-MSn	2008-03-17 11:35:33	2008-03-17 13:15:35	16715	100
Brachybacterium_faecium_DSM_4810	JGI_4810_02_03	JGI_4810_02_03_14Mar08_Phoenix_08-02-04	LTQ_4	LC-ISCO-Standard	MS-MSn	2008-03-17 13:16:22	2008-03-17 14:56:25	16681	100
Brachybacterium_faecium_DSM_4810	JGI_4810_02_04	JGI_4810_02_04_14Mar08_Phoenix_08-03-16	LTQ_4	LC-ISCO-Standard	MS-MSn	2008-03-17 14:57:33	2008-03-17 16:37:34	16640	100
Brachybacterium_faecium_DSM_4810	JGI_4810_02_05	JGI_4810_02_05_14Mar08_Phoenix_07-12-19	LTQ_4	LC-ISCO-Standard	MS-MSn	2008-03-17 16:38:25	2008-03-17 18:18:27	16816	100
Brachybacterium_faecium_DSM_4810	JGI_4810_02_06	JGI_4810_02_06_14Mar08_Phoenix_08-02-05	LTQ_4	LC-ISCO-Standard	MS-MSn	2008-03-17 18:19:32	2008-03-17 19:59:34	16718	100
Brachybacterium_faecium_DSM_4810	JGI_4810_02_07	JGI_4810_02_07_14Mar08_Phoenix_08-02-04	LTQ_4	LC-ISCO-Standard	MS-MSn	2008-03-17 21:43:39	2008-03-17 23:23:38	16611	100
Brachybacterium_faecium_DSM_4810	JGI_4810_02_08	JGI_4810_02_08_14Mar08_Phoenix_08-03-16	LTQ_4	LC-ISCO-Standard	MS-MSn	2008-03-17 23:24:50	2008-03-18 01:04:49	16483	100
Brachybacterium_faecium_DSM_4810	JGI_4810_02_09	JGI_4810_02_09_14Mar08_Phoenix_07-12-19	LTQ_4	LC-ISCO-Standard	MS-MSn	2008-03-18 01:05:41	2008-03-18 02:45:43	16929	100
Brachybacterium_faecium_DSM_4810	JGI_4810_02_10	JGI_4810_02_10_14Mar08_Phoenix_08-02-05	LTQ_4	LC-ISCO-Standard	MS-MSn	2008-03-18 02:46:50	2008-03-18 04:26:50	16585	100
Brachybacterium_faecium_DSM_4810	JGI_4810_02_11	JGI_4810_02_11_14Mar08_Phoenix_08-02-04	LTQ_4	LC-ISCO-Standard	MS-MSn	2008-03-18 04:27:38	2008-03-18 06:07:38	17053	100
Brachybacterium_faecium_DSM_4810	JGI_4810_02_12	JGI_4810_02_12_14Mar08_Phoenix_08-03-16	LTQ_4	LC-ISCO-Standard	MS-MSn	2008-03-18 06:08:50	2008-03-18 07:48:50	17917	100
Brachybacterium_faecium_DSM_4810	JGI_4810_02_13	JGI_4810_02_13_14Mar08_Phoenix_07-12-19	LTQ_4	LC-ISCO-Standard	MS-MSn	2008-03-18 07:49:41	2008-03-18 09:29:44	18246	100
Brachybacterium_faecium_DSM_4810	JGI_4810_02_14	JGI_4810_02_14_14Mar08_Phoenix_08-02-05	LTQ_4	LC-ISCO-Standard	MS-MSn	2008-03-18 09:30:50	2008-03-18 11:10:51	17991	100
Brachybacterium_faecium_DSM_4810	JGI_4810_02_15	JGI_4810_02_15_14Mar08_Phoenix_08-02-04	LTQ_4	LC-ISCO-Standard	MS-MSn	2008-03-18 11:11:38	2008-03-18 12:51:37	17853	100
Brachybacterium_faecium_DSM_4810	JGI_4810_02_16	JGI_4810_02_16_14Mar08_Phoenix_08-03-16	LTQ_4	LC-ISCO-Standard	MS-MSn	2008-03-18 12:52:50	2008-03-18 14:32:51	17603	100
Brachybacterium_faecium_DSM_4810	JGI_4810_02_17	JGI_4810_02_17_14Mar08_Phoenix_07-12-19	LTQ_4	LC-ISCO-Standard	MS-MSn	2008-03-18 14:33:41	2008-03-18 16:13:41	17824	100
Brachybacterium_faecium_DSM_4810	JGI_4810_02_18	JGI_4810_02_18_14Mar08_Phoenix_08-02-05	LTQ_4	LC-ISCO-Standard	MS-MSn	2008-03-18 17:58:59	2008-03-18 19:39:01	17638	101
Brachybacterium_faecium_DSM_4810	JGI_4810_02_19	JGI_4810_02_19_14Mar08_Phoenix_08-02-04	LTQ_4	LC-ISCO-Standard	MS-MSn	2008-03-18 19:39:48	2008-03-18 21:19:51	17453	100
Brachybacterium_faecium_DSM_4810	JGI_4810_02_20	JGI_4810_02_20_14Mar08_Phoenix_08-03-16	LTQ_4	LC-ISCO-Standard	MS-MSn	2008-03-18 21:20:59	2008-03-18 23:01:01	16978	101
Brachybacterium_faecium_DSM_4810	JGI_4810_02_21	JGI_4810_02_21_14Mar08_Phoenix_07-12-19	LTQ_4	LC-ISCO-Standard	MS-MSn	2008-03-18 23:01:50	2008-03-19 00:41:52	17239	100
Brachybacterium_faecium_DSM_4810	JGI_4810_02_22	JGI_4810_02_22_14Mar08_Phoenix_08-02-05	LTQ_4	LC-ISCO-Standard	MS-MSn	2008-03-19 00:42:59	2008-03-19 02:23:00	17034	101
Brachybacterium_faecium_DSM_4810	JGI_4810_02_23	JGI_4810_02_23_14Mar08_Phoenix_08-02-04	LTQ_4	LC-ISCO-Standard	MS-MSn	2008-03-19 02:23:47	2008-03-19 04:03:48	16837	100
Brachybacterium_faecium_DSM_4810	JGI_4810_02_24	JGI_4810_02_24_14Mar08_Phoenix_08-03-16	LTQ_4	LC-ISCO-Standard	MS-MSn	2008-03-19 04:04:58	2008-03-19 05:45:00	17031	101
Brachybacterium_faecium_DSM_4810	JGI_4810_02_25	JGI_4810_02_25_14Mar08_Phoenix_07-12-19	LTQ_4	LC-ISCO-Standard	MS-MSn	2008-03-19 05:45:49	2008-03-19 07:25:50	16943	100
Brachybacterium_faecium_DSM_4810	JGI_4810_03	JGI_4810_03_LTQ_22Jan08_Phoenix_07-12-20	LTQ_4	LC-ISCO-Standard	MS-MSn	2008-01-22 07:32:31	2008-01-22 09:12:33	17006	100
Brachybacterium_faecium_DSM_4810	JGI_4810_03_01	JGI_4810_03_01_14Mar08_Phoenix_08-02-05	LTQ_4	LC-ISCO-Standard	MS-MSn	2008-03-19 07:26:58	2008-03-19 09:07:00	16672	101
Brachybacterium_faecium_DSM_4810	JGI_4810_03_02	JGI_4810_03_02_14Mar08_Phoenix_08-02-04	LTQ_4	LC-ISCO-Standard	MS-MSn	2008-03-19 09:07:46	2008-03-19 10:47:45	16531	100
Brachybacterium_faecium_DSM_4810	JGI_4810_03_03	JGI_4810_03_03_14Mar08_Phoenix_08-03-16	LTQ_4	LC-ISCO-Standard	MS-MSn	2008-03-19 10:48:57	2008-03-19 12:28:59	16584	100
Brachybacterium_faecium_DSM_4810	JGI_4810_03_04	JGI_4810_03_04_14Mar08_Phoenix_07-12-19	LTQ_4	LC-ISCO-Standard	MS-MSn	2008-03-19 14:13:59	2008-03-19 15:54:00	16907	101
Brachybacterium_faecium_DSM_4810	JGI_4810_03_05	JGI_4810_03_05_14Mar08_Phoenix_08-02-05	LTQ_4	LC-ISCO-Standard	MS-MSn	2008-03-19 15:55:09	2008-03-19 17:35:12	16652	100
Brachybacterium_faecium_DSM_4810	JGI_4810_03_06	JGI_4810_03_06_14Mar08_Phoenix_08-02-04	LTQ_4	LC-ISCO-Standard	MS-MSn	2008-03-19 17:35:57	2008-03-19 19:15:58	16569	100
Brachybacterium_faecium_DSM_4810	JGI_4810_03_07	JGI_4810_03_07_14Mar08_Phoenix_08-03-16	LTQ_4	LC-ISCO-Standard	MS-MSn	2008-03-19 19:17:09	2008-03-19 20:57:09	16829	100
Brachybacterium_faecium_DSM_4810	JGI_4810_03_08	JGI_4810_03_08_14Mar08_Phoenix_07-12-19	LTQ_4	LC-ISCO-Standard	MS-MSn	2008-03-19 20:58:03	2008-03-19 22:38:02	16956	100
Brachybacterium_faecium_DSM_4810	JGI_4810_03_09	JGI_4810_03_09_14Mar08_Phoenix_08-02-05	LTQ_4	LC-ISCO-Standard	MS-MSn	2008-03-19 22:39:10	2008-03-20 00:19:10	16754	100
Brachybacterium_faecium_DSM_4810	JGI_4810_03_10	JGI_4810_03_10_14Mar08_Phoenix_08-02-04	LTQ_4	LC-ISCO-Standard	MS-MSn	2008-03-20 00:19:58	2008-03-20 02:00:01	16606	101
Brachybacterium_faecium_DSM_4810	JGI_4810_03_11	JGI_4810_03_11_14Mar08_Phoenix_08-03-16	LTQ_4	LC-ISCO-Standard	MS-MSn	2008-03-20 02:01:08	2008-03-20 03:41:09	17261	100
Brachybacterium_faecium_DSM_4810	JGI_4810_03_12	JGI_4810_03_12_14Mar08_Phoenix_07-12-19	LTQ_4	LC-ISCO-Standard	MS-MSn	2008-03-20 03:42:00	2008-03-20 05:22:01	18246	100
Brachybacterium_faecium_DSM_4810	JGI_4810_03_13	JGI_4810_03_13_14Mar08_Phoenix_08-02-05	LTQ_4	LC-ISCO-Standard	MS-MSn	2008-03-20 05:23:09	2008-03-20 07:03:10	18447	100
Brachybacterium_faecium_DSM_4810	JGI_4810_03_14	JGI_4810_03_14_14Mar08_Phoenix_08-02-04	LTQ_4	LC-ISCO-Standard	MS-MSn	2008-03-20 07:03:58	2008-03-20 08:44:01	17941	101
Brachybacterium_faecium_DSM_4810	JGI_4810_03_15	JGI_4810_03_15_14Mar08_Phoenix_08-03-16	LTQ_4	LC-ISCO-Standard	MS-MSn	2008-03-20 10:28:59	2008-03-20 12:08:58	17380	100
Brachybacterium_faecium_DSM_4810	JGI_4810_03_16	JGI_4810_03_16_14Mar08_Phoenix_07-12-19	LTQ_4	LC-ISCO-Standard	MS-MSn	2008-03-20 12:09:51	2008-03-20 13:49:53	17506	100
Brachybacterium_faecium_DSM_4810	JGI_4810_03_17	JGI_4810_03_17_14Mar08_Phoenix_08-02-05	LTQ_4	LC-ISCO-Standard	MS-MSn	2008-03-20 13:51:00	2008-03-20 15:31:03	17242	100
Brachybacterium_faecium_DSM_4810	JGI_4810_03_18	JGI_4810_03_18_14Mar08_Phoenix_08-02-04	LTQ_4	LC-ISCO-Standard	MS-MSn	2008-03-20 15:31:48	2008-03-20 17:11:48	16993	100
Brachybacterium_faecium_DSM_4810	JGI_4810_03_19	JGI_4810_03_19_14Mar08_Phoenix_08-03-16	LTQ_4	LC-ISCO-Standard	MS-MSn	2008-03-20 17:12:59	2008-03-20 18:53:00	16697	101
Brachybacterium_faecium_DSM_4810	JGI_4810_03_20	JGI_4810_03_20_14Mar08_Phoenix_07-12-19	LTQ_4	LC-ISCO-Standard	MS-MSn	2008-03-20 18:53:51	2008-03-20 20:33:53	16742	100
Brachybacterium_faecium_DSM_4810	JGI_4810_03_21	JGI_4810_03_21_14Mar08_Phoenix_08-02-05	LTQ_4	LC-ISCO-Standard	MS-MSn	2008-03-20 20:35:00	2008-03-20 22:15:02	16567	100
Brachybacterium_faecium_DSM_4810	JGI_4810_03_22	JGI_4810_03_22_14Mar08_Phoenix_08-02-04	LTQ_4	LC-ISCO-Standard	MS-MSn	2008-03-20 22:15:48	2008-03-20 23:55:49	16526	100
Brachybacterium_faecium_DSM_4810	JGI_4810_03_23	JGI_4810_03_23_14Mar08_Phoenix_08-03-16	LTQ_4	LC-ISCO-Standard	MS-MSn	2008-03-20 23:57:13	2008-03-21 01:37:13	16558	100
Brachybacterium_faecium_DSM_4810	JGI_4810_03_24	JGI_4810_03_24_14Mar08_Phoenix_07-12-19	LTQ_4	LC-ISCO-Standard	MS-MSn	2008-03-21 01:38:03	2008-03-21 03:18:04	16745	100
Brachybacterium_faecium_DSM_4810	JGI_4810_03_25	JGI_4810_03_25_14Mar08_Phoenix_08-02-05	LTQ_4	LC-ISCO-Standard	MS-MSn	2008-03-21 03:19:12	2008-03-21 04:59:13	16789	100
Burkholderia_mallei	Burk_ATCC_Sup_G_15	Burk_ATCC_Sup_G_15_10Aug07_Earth_07-06-16	LTQ_1	LC-ISCO-Standard	MS-MSn	2007-08-10 07:22:08	2007-08-10 09:11:08	18728	109
Burkholderia_mallei	Burk_virAG_CM_G_01	Burk_virAG_CM_G_01_31Aug07_EARTH_07-06-16	LTQ_1	LC-ISCO-Standard	MS-MSn	2007-09-04 13:30:33	2007-09-04 15:19:35	19531	109
Burkholderia_mallei	Burk_virAG_CM_G_02	Burk_virAG_CM_G_02_5Sep07_EARTH_07-06-16	LTQ_1	LC-ISCO-Standard	MS-MSn	2007-09-06 11:20:23	2007-09-06 13:09:24	19465	109
Burkholderia_mallei	Burk_virAG_CM_G_03	Burk_virAG_CM_G_03_5Sep07_EARTH_07-06-16	LTQ_1	LC-ISCO-Standard	MS-MSn	2007-09-06 19:20:58	2007-09-06 21:10:00	19608	110
Burkholderia_mallei	Burk_virAG_CM_G_04	Burk_virAG_CM_G_04_5Sep07_EARTH_07-06-16	LTQ_1	LC-ISCO-Standard	MS-MSn	2007-09-07 05:05:08	2007-09-07 06:54:08	19454	109
Burkholderia_mallei	Burk_virAG_CM_G_05	Burk_virAG_CM_G_05_5Sep07_EARTH_07-06-16	LTQ_1	LC-ISCO-Standard	MS-MSn	2007-09-07 13:05:48	2007-09-07 14:54:51	19487	109
Burkholderia_mallei	Burk_virAG_CM_G_06	Burk_virAG_CM_G_06_5Sep07_EARTH_07-06-16	LTQ_1	LC-ISCO-Standard	MS-MSn	2007-09-07 21:06:28	2007-09-07 22:55:29	19487	109
Burkholderia_mallei	Burk_virAG_CM_G_07	Burk_virAG_CM_G_07_5Sep07_EARTH_07-06-16	LTQ_1	LC-ISCO-Standard	MS-MSn	2007-09-08 06:50:45	2007-09-08 08:39:45	19361	109
Burkholderia_mallei	Burk_virAG_CM_G_08	Burk_virAG_CM_G_08_5Sep07_EARTH_07-06-16	LTQ_1	LC-ISCO-Standard	MS-MSn	2007-09-08 14:51:26	2007-09-08 16:40:28	19385	109
Burkholderia_mallei	Burk_virAG_CM_G_09	Burk_virAG_CM_G_09_10Sep07_EARTH_07-08-15	LTQ_1	LC-ISCO-Standard	MS-MSn	2007-09-11 10:09:18	2007-09-11 11:58:17	19322	109
Burkholderia_mallei	Burk_virAG_CM_G_10	Burk_virAG_CM_G_10_10Sep07_EARTH_07-08-15	LTQ_1	LC-ISCO-Standard	MS-MSn	2007-09-12 15:37:34	2007-09-12 17:26:34	19218	109
Burkholderia_mallei	Burk_virAG_CM_G_11	Burk_virAG_CM_G_11_12Sep07_EARTH_07-08-15	LTQ_1	LC-ISCO-Standard	MS-MSn	2007-09-13 04:06:39	2007-09-13 05:55:42	19113	109
Burkholderia_mallei	Burk_virAG_CM_G_12	Burk_virAG_CM_G_12_12Sep07_EARTH_07-08-15	LTQ_1	LC-ISCO-Standard	MS-MSn	2007-09-13 12:07:19	2007-09-13 13:56:20	19369	109
Burkholderia_mallei	Burk_virAG_Sup_G_13	Burk_virAG_Sup_G_13_09Aug07_Earth_07-06-16	LTQ_1	LC-ISCO-Standard	MS-MSn	2007-08-09 23:21:28	2007-08-10 01:10:31	19153	109
Burkholderia_mallei	SchutzerBurk001	SchutzerBurk001_run1_23May07_Phoenix_07-03-10	LTQ_Orb_2	LC-ISCO-Standard	HMS-MSn	2007-05-24 00:17:39	2007-05-24 01:57:38	13459	100
Burkholderia_mallei	SchutzerBurk001	SchutzerBurk001_run2_24May07_Phoenix_07-03-10	LTQ_Orb_2	LC-ISCO-Standard	HMS-MSn	2007-05-24 16:59:39	2007-05-24 18:39:40	13411	100
Burkholderia_mallei	SchutzerBurk001	SchutzerBurk001_run3_24May07_Phoenix_07-03-10	LTQ_Orb_2	LC-ISCO-Standard	HMS-MSn	2007-05-25 15:49:50	2007-05-25 17:29:49	13391	100
Burkholderia_mallei	SchutzerBurk001_01	SchutzerBurk001_01_23May07_Falcon_07-02-03	LTQ_4	LC-ISCO-Standard	MS-MSn	2007-05-23 01:07:12	2007-05-23 02:36:11	15833	89
Burkholderia_mallei	SchutzerBurk001_02	SchutzerBurk001_02_23May07_Falcon_07-02-11	LTQ_4	LC-ISCO-Standard	MS-MSn	2007-05-23 02:37:22	2007-05-23 04:06:21	16365	89
Burkholderia_mallei	SchutzerBurk001_03	SchutzerBurk001_03_23May07_Falcon_07-02-05	LTQ_4	LC-ISCO-Standard	MS-MSn	2007-05-23 04:07:34	2007-05-23 05:36:35	15553	89
Burkholderia_mallei	SchutzerBurk001_04	SchutzerBurk001_04_23May07_Falcon_07-02-02	LTQ_4	LC-ISCO-Standard	MS-MSn	2007-05-23 05:37:47	2007-05-23 07:06:47	15991	89
Burkholderia_mallei	SchutzerBurk001_05	SchutzerBurk001_05_23May07_Falcon_07-02-03	LTQ_4	LC-ISCO-Standard	MS-MSn	2007-05-23 07:07:58	2007-05-23 08:36:58	15646	89
Burkholderia_mallei	SchutzerBurk001_06	SchutzerBurk001_06_23May07_Falcon_07-02-11	LTQ_4	LC-ISCO-Standard	MS-MSn	2007-05-23 10:00:14	2007-05-23 11:29:14	16730	89
Burkholderia_mallei	SchutzerBurk001_07	SchutzerBurk001_07_23May07_Falcon_07-02-05	LTQ_4	LC-ISCO-Standard	MS-MSn	2007-05-23 11:30:23	2007-05-23 12:59:24	15597	89
Burkholderia_mallei	SchutzerBurk001_08	SchutzerBurk001_08_23May07_Falcon_07-02-02	LTQ_4	LC-ISCO-Standard	MS-MSn	2007-05-23 13:00:35	2007-05-23 14:29:34	16175	89
Burkholderia_mallei	SchutzerBurk001_09	SchutzerBurk001_09_23May07_Falcon_07-02-03	LTQ_4	LC-ISCO-Standard	MS-MSn	2007-05-23 14:30:45	2007-05-23 15:59:45	15758	89
Burkholderia_mallei	SchutzerBurk001_10	SchutzerBurk001_10_23May07_Falcon_07-02-11	LTQ_4	LC-ISCO-Standard	MS-MSn	2007-05-23 16:00:58	2007-05-23 17:29:57	17415	89
Burkholderia_mallei	SchutzerBurk001_11	SchutzerBurk001_11_23May07_Falcon_07-02-05	LTQ_4	LC-ISCO-Standard	MS-MSn	2007-05-23 17:31:11	2007-05-23 19:00:14	15641	89
Burkholderia_mallei	SchutzerBurk001_12	SchutzerBurk001_12_23May07_Falcon_07-02-02	LTQ_4	LC-ISCO-Standard	MS-MSn	2007-05-23 19:01:24	2007-05-23 20:30:24	16248	89
Burkholderia_mallei	SchutzerBurk001_13	SchutzerBurk001_13_23May07_Falcon_07-02-03	LTQ_4	LC-ISCO-Standard	MS-MSn	2007-05-23 20:31:34	2007-05-23 22:00:34	16324	89
Burkholderia_mallei	SchutzerBurk001_14	SchutzerBurk001_14_23May07_Falcon_07-02-11	LTQ_4	LC-ISCO-Standard	MS-MSn	2007-05-23 22:01:48	2007-05-23 23:30:48	16694	89
Burkholderia_mallei	SchutzerBurk001_15	SchutzerBurk001_15_23May07_Falcon_07-02-05	LTQ_4	LC-ISCO-Standard	MS-MSn	2007-05-23 23:31:58	2007-05-24 01:00:58	16256	89
Burkholderia_mallei	SchutzerBurk001_16	SchutzerBurk001_16_23May07_Falcon_07-02-02	LTQ_4	LC-ISCO-Standard	MS-MSn	2007-05-24 02:24:13	2007-05-24 03:53:13	16210	89
Burkholderia_mallei	SchutzerBurk001_17	SchutzerBurk001_17_23May07_Falcon_07-02-03	LTQ_4	LC-ISCO-Standard	MS-MSn	2007-05-24 03:54:25	2007-05-24 05:23:25	16233	89
Burkholderia_mallei	SchutzerBurk001_18	SchutzerBurk001_18_23May07_Falcon_07-02-11	LTQ_4	LC-ISCO-Standard	MS-MSn	2007-05-24 05:24:39	2007-05-24 06:53:38	16665	89
Burkholderia_mallei	SchutzerBurk001_19	SchutzerBurk001_19_23May07_Falcon_07-02-05	LTQ_4	LC-ISCO-Standard	MS-MSn	2007-05-24 06:54:49	2007-05-24 08:23:50	16183	89
Burkholderia_mallei	SchutzerBurk001_20	SchutzerBurk001_20_23May07_Falcon_07-02-02	LTQ_4	LC-ISCO-Standard	MS-MSn	2007-05-24 08:25:00	2007-05-24 09:54:02	16020	89
Burkholderia_mallei	SchutzerBurk001_21	SchutzerBurk001_21_23May07_Falcon_07-02-03	LTQ_4	LC-ISCO-Standard	MS-MSn	2007-05-24 09:55:15	2007-05-24 11:24:15	16022	89
Burkholderia_mallei	SchutzerBurk001_22	SchutzerBurk001_22_23May07_Falcon_07-02-11	LTQ_4	LC-ISCO-Standard	MS-MSn	2007-05-24 11:25:25	2007-05-24 12:54:24	16001	89
Burkholderia_mallei	SchutzerBurk001_23	SchutzerBurk001_23_23May07_Falcon_07-02-05	LTQ_4	LC-ISCO-Standard	MS-MSn	2007-05-24 12:55:37	2007-05-24 14:24:39	15696	89
Burkholderia_mallei	SchutzerBurk001_24	SchutzerBurk001_24_23May07_Falcon_07-02-02	LTQ_4	LC-ISCO-Standard	MS-MSn	2007-05-24 14:25:49	2007-05-24 15:54:52	15654	89
Burkholderia_mallei	SchutzerBurk001_25	SchutzerBurk001_25_23May07_Falcon_07-02-03	LTQ_4	LC-ISCO-Standard	MS-MSn	2007-05-24 15:56:04	2007-05-24 17:25:06	15679	89
Burkholderia_mallei	SchutzerBurk002	SchutzerBurk002_run1_23May07_Phoenix_07-03-10	LTQ_Orb_2	LC-ISCO-Standard	HMS-MSn	2007-05-24 07:18:22	2007-05-24 08:58:22	13419	100
Burkholderia_mallei	SchutzerBurk002	SchutzerBurk002_run2_24May07_Phoenix_07-03-10	LTQ_Orb_2	LC-ISCO-Standard	HMS-MSn	2007-05-25 00:00:21	2007-05-25 01:40:21	13391	100
Burkholderia_mallei	SchutzerBurk002	SchutzerBurk002_run3_24May07_Phoenix_07-03-10	LTQ_Orb_2	LC-ISCO-Standard	HMS-MSn	2007-05-25 07:01:08	2007-05-25 08:41:07	13283	100
Burkholderia_mallei	SchutzerBurk002_01	SchutzerBurk002_01_25May07_Falcon_07-02-11	LTQ_4	LC-ISCO-Standard	MS-MSn	2007-05-25 00:49:02	2007-05-25 02:18:01	16339	89
Burkholderia_mallei	SchutzerBurk002_02	SchutzerBurk002_02_25May07_Falcon_07-02-05	LTQ_4	LC-ISCO-Standard	MS-MSn	2007-05-25 02:19:11	2007-05-25 03:48:14	15711	89
Burkholderia_mallei	SchutzerBurk002_03	SchutzerBurk002_03_25May07_Falcon_07-02-02	LTQ_4	LC-ISCO-Standard	MS-MSn	2007-05-25 03:49:25	2007-05-25 05:18:25	15655	89
Burkholderia_mallei	SchutzerBurk002_04	SchutzerBurk002_04_25May07_Falcon_07-02-03	LTQ_4	LC-ISCO-Standard	MS-MSn	2007-05-25 05:19:34	2007-05-25 06:48:37	15932	89
Burkholderia_mallei	SchutzerBurk002_05	SchutzerBurk002_05_25May07_Falcon_07-02-11	LTQ_4	LC-ISCO-Standard	MS-MSn	2007-05-25 06:49:50	2007-05-25 08:18:50	15906	89
Burkholderia_mallei	SchutzerBurk002_06	SchutzerBurk002_06_25May07_Falcon_07-02-05	LTQ_4	LC-ISCO-Standard	MS-MSn	2007-05-25 08:20:00	2007-05-25 09:49:00	15498	89
Burkholderia_mallei	SchutzerBurk002_07	SchutzerBurk002_07_25May07_Falcon_07-02-02	LTQ_4	LC-ISCO-Standard	MS-MSn	2007-05-25 11:12:18	2007-05-25 12:41:17	15891	89
Burkholderia_mallei	SchutzerBurk002_08	SchutzerBurk002_08_25May07_Falcon_07-02-03	LTQ_4	LC-ISCO-Standard	MS-MSn	2007-05-25 12:42:28	2007-05-25 14:11:28	15730	89
Burkholderia_mallei	SchutzerBurk002_09	SchutzerBurk002_09_25May07_Falcon_07-02-11	LTQ_4	LC-ISCO-Standard	MS-MSn	2007-05-25 14:12:43	2007-05-25 15:41:43	16166	89
Burkholderia_mallei	SchutzerBurk002_10	SchutzerBurk002_10_25May07_Falcon_07-02-05	LTQ_4	LC-ISCO-Standard	MS-MSn	2007-05-25 15:42:55	2007-05-25 17:11:57	15586	89
Burkholderia_mallei	SchutzerBurk002_11	SchutzerBurk002_11_26May07_Falcon_07-02-02	LTQ_4	LC-ISCO-Standard	MS-MSn	2007-05-25 17:13:06	2007-05-25 18:42:05	16317	89
Burkholderia_mallei	SchutzerBurk002_12	SchutzerBurk002_12_26May07_Falcon_07-02-03	LTQ_4	LC-ISCO-Standard	MS-MSn	2007-05-25 18:43:17	2007-05-25 20:12:17	16252	89
Burkholderia_mallei	SchutzerBurk002_13	SchutzerBurk002_13_26May07_Falcon_07-02-11	LTQ_4	LC-ISCO-Standard	MS-MSn	2007-05-25 20:13:29	2007-05-25 21:42:28	16462	89
Burkholderia_mallei	SchutzerBurk002_14	SchutzerBurk002_14_26May07_Falcon_07-02-05	LTQ_4	LC-ISCO-Standard	MS-MSn	2007-05-25 21:43:41	2007-05-25 23:12:42	16384	89
Burkholderia_mallei	SchutzerBurk002_15	SchutzerBurk002_15_26May07_Falcon_07-02-02	LTQ_4	LC-ISCO-Standard	MS-MSn	2007-05-25 23:13:54	2007-05-26 00:42:55	16209	89
Burkholderia_mallei	SchutzerBurk002_16	SchutzerBurk002_16_26May07_Falcon_07-02-03	LTQ_4	LC-ISCO-Standard	MS-MSn	2007-05-26 00:44:05	2007-05-26 02:13:06	16228	89
Burkholderia_mallei	SchutzerBurk002_17	SchutzerBurk002_17_26May07_Falcon_07-02-11	LTQ_4	LC-ISCO-Standard	MS-MSn	2007-05-26 02:14:18	2007-05-26 03:43:18	16637	89
Burkholderia_mallei	SchutzerBurk002_18	SchutzerBurk002_18_26May07_Falcon_07-02-05	LTQ_4	LC-ISCO-Standard	MS-MSn	2007-05-26 05:07:33	2007-05-26 06:36:33	16378	89
Burkholderia_mallei	SchutzerBurk002_19	SchutzerBurk002_19_26May07_Falcon_07-02-02	LTQ_4	LC-ISCO-Standard	MS-MSn	2007-05-26 06:37:44	2007-05-26 08:06:43	16093	89
Burkholderia_mallei	SchutzerBurk002_20	SchutzerBurk002_20_26May07_Falcon_07-02-03	LTQ_4	LC-ISCO-Standard	MS-MSn	2007-05-26 08:07:55	2007-05-26 09:36:54	15867	89
Burkholderia_mallei	SchutzerBurk002_21	SchutzerBurk002_21_27May07_Falcon_07-02-11	LTQ_4	LC-ISCO-Standard	MS-MSn	2007-05-26 09:38:08	2007-05-26 11:07:07	16167	89
Burkholderia_mallei	SchutzerBurk002_22	SchutzerBurk002_22_27May07_Falcon_07-02-05	LTQ_4	LC-ISCO-Standard	MS-MSn	2007-05-26 11:08:18	2007-05-26 12:37:19	15905	89
Burkholderia_mallei	SchutzerBurk002_23	SchutzerBurk002_23_27May07_Falcon_07-02-02	LTQ_4	LC-ISCO-Standard	MS-MSn	2007-05-26 12:38:30	2007-05-26 14:07:30	15891	89
Burkholderia_mallei	SchutzerBurk002_24	SchutzerBurk002_24_27May07_Falcon_07-02-03	LTQ_4	LC-ISCO-Standard	MS-MSn	2007-05-26 14:08:41	2007-05-26 15:37:42	15729	89
Burkholderia_mallei	SchutzerBurk002_25	SchutzerBurk002_25_27May07_Falcon_07-02-11	LTQ_4	LC-ISCO-Standard	MS-MSn	2007-05-26 15:38:58	2007-05-26 17:07:57	15847	89
Burkholderia_mallei	SchutzerBurk003	SchutzerBurk003_run1_15June07_Owl_07-04-15	LTQ_Orb_1	LC-ISCO-Standard	HMS-MSn	2007-06-17 01:59:17	2007-06-17 03:39:18	11472	100
Burkholderia_mallei	SchutzerBurk003	SchutzerBurk003_run2_26Jul07_Phoenix_07-03-10	LTQ_Orb_2	LC-ISCO-Standard	HMS-MSn	2007-07-28 14:38:39	2007-07-28 16:18:40	14290	100
Burkholderia_mallei	SchutzerBurk003	SchutzerBurk003_run3_15June07_Owl_07-04-13	LTQ_Orb_1	LC-ISCO-Standard	HMS-MSn	2007-06-17 00:09:08	2007-06-17 01:49:08	12094	100
Burkholderia_mallei	SchutzerBurk003_01	SchutzerBurk003_01_14Jun07_Griffin_07-01-03	LTQ_2	LC-ISCO-Standard	MS-MSn	2007-06-14 21:07:03	2007-06-14 22:46:35	15048	99
Burkholderia_mallei	SchutzerBurk003_01	SchutzerBurk003_01_15Jun07_Griffin_07-01-03	LTQ_2	LC-ISCO-Standard	MS-MSn	2007-06-16 04:44:28	2007-06-16 06:23:57	15515	99
Burkholderia_mallei	SchutzerBurk003_01	SchutzerBurk003_01_21Jun07_Griffin_07-01-03	LTQ_2	LC-ISCO-Standard	MS-MSn	2007-06-21 22:12:47	2007-06-21 23:52:17	14199	100
Burkholderia_mallei	SchutzerBurk003_02	SchutzerBurk003_02_14Jun07_Griffin_07-01-03	LTQ_2	LC-ISCO-Standard	MS-MSn	2007-06-15 04:07:42	2007-06-15 05:47:13	16756	100
Burkholderia_mallei	SchutzerBurk003_02	SchutzerBurk003_02_21Jun07_Griffin_07-01-03	LTQ_2	LC-ISCO-Standard	MS-MSn	2007-06-22 05:13:21	2007-06-22 06:52:51	15629	99
Burkholderia_mallei	SchutzerBurk003_03	SchutzerBurk003_03_22Jun07_Griffin_07-01-03	LTQ_2	LC-ISCO-Standard	MS-MSn	2007-06-23 04:59:30	2007-06-23 06:39:01	15926	100
Burkholderia_mallei	SchutzerBurk003_04	SchutzerBurk003_04_22Jun07_Griffin_07-01-03	LTQ_2	LC-ISCO-Standard	MS-MSn	2007-06-23 12:00:13	2007-06-23 13:39:46	15442	99
Burkholderia_mallei	SchutzerBurk003_05	SchutzerBurk003_05_22Jun07_Griffin_07-01-03	LTQ_2	LC-ISCO-Standard	MS-MSn	2007-06-23 20:49:23	2007-06-23 22:28:56	14980	99
Burkholderia_mallei	SchutzerBurk003_06	SchutzerBurk003_06_22Jun07_Griffin_07-01-03	LTQ_2	LC-ISCO-Standard	MS-MSn	2007-06-24 03:50:10	2007-06-24 05:29:42	15189	99
Burkholderia_mallei	SchutzerBurk003_07	marg_SchutzerBurk003_07_22Jun07_Griffin_07-01-03	LTQ_2	LC-ISCO-Standard	MS-MSn	2007-06-24 12:40:04	2007-06-24 14:19:37	16707	99
Burkholderia_mallei	SchutzerBurk003_07	SchutzerBurk003_07_3Jul07_Griffin_07-01-03	LTQ_2	LC-ISCO-Standard	MS-MSn	2007-07-04 16:54:15	2007-07-04 18:33:48	15552	99
Burkholderia_mallei	SchutzerBurk003_08	SchutzerBurk003_08_6Jul07_Griffin_07-01-03	LTQ_2	LC-ISCO-Standard	MS-MSn	2007-07-06 20:46:12	2007-07-06 22:25:44	15662	99
Burkholderia_mallei	SchutzerBurk003_09	SchutzerBurk003_09_6Jul07_Griffin_07-01-03	LTQ_2	LC-ISCO-Standard	MS-MSn	2007-07-07 03:46:50	2007-07-07 05:26:20	14320	100
Burkholderia_mallei	SchutzerBurk003_10	SchutzerBurk003_10_25Jun07_Griffin_07-01-03	LTQ_2	LC-ISCO-Standard	MS-MSn	2007-06-25 18:55:26	2007-06-25 20:34:56	14661	99
Burkholderia_mallei	SchutzerBurk003_11	SchutzerBurk003_11_26Jun07_Griffin_07-01-03	LTQ_2	LC-ISCO-Standard	MS-MSn	2007-06-26 01:56:16	2007-06-26 03:35:47	15046	99
Burkholderia_mallei	SchutzerBurk003_12	SchutzerBurk003_12_26Jun07_Griffin_07-01-03	LTQ_2	LC-ISCO-Standard	MS-MSn	2007-06-26 09:22:34	2007-06-26 11:02:06	17301	100
Burkholderia_mallei	SchutzerBurk003_13	SchutzerBurk003_13_27Jun07_Griffin_07-01-03	LTQ_2	LC-ISCO-Standard	MS-MSn	2007-06-27 19:11:49	2007-06-27 20:51:22	18071	100
Burkholderia_mallei	SchutzerBurk003_14	SchutzerBurk003_14_28Jun07_Griffin_07-01-03	LTQ_2	LC-ISCO-Standard	MS-MSn	2007-06-28 02:12:24	2007-06-28 03:51:54	17697	99
Burkholderia_mallei	SchutzerBurk003_15	SchutzerBurk003_15_27Jun07_Griffin_07-01-03	LTQ_2	LC-ISCO-Standard	MS-MSn	2007-06-28 09:13:01	2007-06-28 10:52:31	17191	99
Burkholderia_mallei	SchutzerBurk003_16	SchutzerBurk003_16_28Jun07_Griffin_07-01-03	LTQ_2	LC-ISCO-Standard	MS-MSn	2007-06-28 18:02:14	2007-06-28 19:41:46	16674	99
Burkholderia_mallei	SchutzerBurk003_17	SchutzerBurk003_17_29Jun07_Griffin_07-01-03	LTQ_2	LC-ISCO-Standard	MS-MSn	2007-06-29 01:03:02	2007-06-29 02:42:35	16454	99
Burkholderia_mallei	SchutzerBurk003_18	SchutzerBurk003_18_30Jun07_Griffin_07-01-03	LTQ_2	LC-ISCO-Standard	MS-MSn	2007-07-01 03:21:46	2007-07-01 05:01:16	16487	100
Burkholderia_mallei	SchutzerBurk003_19	SchutzerBurk003_19_30Jun07_Griffin_07-01-03	LTQ_2	LC-ISCO-Standard	MS-MSn	2007-07-01 10:22:21	2007-07-01 12:01:51	15992	99
Burkholderia_mallei	SchutzerBurk003_20	SchutzerBurk003_20_30Jun07_Griffin_07-01-03	LTQ_2	LC-ISCO-Standard	MS-MSn	2007-07-01 19:12:00	2007-07-01 20:51:30	15464	99
Burkholderia_mallei	SchutzerBurk003_21	SchutzerBurk003_21_30Jun07_Griffin_07-01-03	LTQ_2	LC-ISCO-Standard	MS-MSn	2007-07-02 02:12:34	2007-07-02 03:52:07	15101	100
Burkholderia_mallei	SchutzerBurk003_22	SchutzerBurk003_22_30Jun07_Griffin_07-01-03	LTQ_2	LC-ISCO-Standard	MS-MSn	2007-07-02 09:13:14	2007-07-02 10:52:47	14914	99
Burkholderia_mallei	SchutzerBurk003_23	SchutzerBurk003_23_30Jun07_Griffin_07-01-03	LTQ_2	LC-ISCO-Standard	MS-MSn	2007-07-02 18:03:05	2007-07-02 19:42:34	14562	99
Burkholderia_mallei	SchutzerBurk003_24	SchutzerBurk003_24_30Jun07_Griffin_07-01-03	LTQ_2	LC-ISCO-Standard	MS-MSn	2007-07-03 01:03:41	2007-07-03 02:43:12	14331	100
Burkholderia_mallei	SchutzerBurk003_25	SchutzerBurk003_25_30Jun07_Griffin_07-01-03	LTQ_2	LC-ISCO-Standard	MS-MSn	2007-07-03 08:04:18	2007-07-03 09:43:50	14463	99
Burkholderia_mallei	SchutzerBurk004	SchutzerBurk004_run1_26Jul07_Phoenix_07-03-10	LTQ_Orb_2	LC-ISCO-Standard	HMS-MSn	2007-07-27 23:55:40	2007-07-28 01:35:41	14298	100
Burkholderia_mallei	SchutzerBurk004	SchutzerBurk004_run2_25Jul07_Phoenix_07-03-10	LTQ_Orb_2	LC-ISCO-Standard	HMS-MSn	2007-07-26 08:54:15	2007-07-26 10:34:15	14294	100
Burkholderia_mallei	SchutzerBurk004	SchutzerBurk004_run3_31Jul07_Phoenix_07-03-08	LTQ_Orb_2	LC-ISCO-Standard	HMS-MSn	2007-07-31 11:19:32	2007-07-31 12:59:33	14350	100
Burkholderia_mallei	SchutzerBurk004_01	SchutzerBurk004_01_17Jun07_Griffin_07-01-01	LTQ_2	LC-ISCO-Standard	MS-MSn	2007-06-18 05:55:34	2007-06-18 07:35:04	14067	100
Burkholderia_mallei	SchutzerBurk004_02	SchutzerBurk004_02_3Jul07_Griffin_07-01-01	LTQ_2	LC-ISCO-Standard	MS-MSn	2007-07-04 06:23:03	2007-07-04 08:02:32	14705	99
Burkholderia_mallei	SchutzerBurk004_03	SchutzerBurk004_03_3Jul07_Griffin_07-01-01	LTQ_2	LC-ISCO-Standard	MS-MSn	2007-07-04 13:24:01	2007-07-04 15:03:33	15189	99
Burkholderia_mallei	SchutzerBurk004_04	SchutzerBurk004_04_22Jun07_Griffin_07-01-01	LTQ_2	LC-ISCO-Standard	MS-MSn	2007-06-23 01:29:06	2007-06-23 03:08:36	14727	99
Burkholderia_mallei	SchutzerBurk004_05	SchutzerBurk004_05_22Jun07_Griffin_07-01-01	LTQ_2	LC-ISCO-Standard	MS-MSn	2007-06-23 08:29:53	2007-06-23 10:09:26	14881	100
Burkholderia_mallei	SchutzerBurk004_06	SchutzerBurk004_06_22Jun07_Griffin_07-01-01	LTQ_2	LC-ISCO-Standard	MS-MSn	2007-06-23 17:18:59	2007-06-23 18:58:29	14232	100
Burkholderia_mallei	SchutzerBurk004_07	SchutzerBurk004_07_22Jun07_Griffin_07-01-01	LTQ_2	LC-ISCO-Standard	MS-MSn	2007-06-24 00:19:46	2007-06-24 01:59:17	14111	100
Burkholderia_mallei	SchutzerBurk004_08	SchutzerBurk004_08_22Jun07_Griffin_07-01-01	LTQ_2	LC-ISCO-Standard	MS-MSn	2007-06-24 07:20:33	2007-06-24 09:00:03	14133	100
Burkholderia_mallei	SchutzerBurk004_09	SchutzerBurk004_09_22Jun07_Griffin_07-01-01	LTQ_2	LC-ISCO-Standard	MS-MSn	2007-06-24 16:10:26	2007-06-24 17:50:00	14133	100
Burkholderia_mallei	SchutzerBurk004_10	SchutzerBurk004_10_22Jun07_Griffin_07-01-01	LTQ_2	LC-ISCO-Standard	MS-MSn	2007-06-24 23:11:13	2007-06-25 00:50:44	14133	99
Burkholderia_mallei	SchutzerBurk004_11	SchutzerBurk004_11_22Jun07_Griffin_07-01-01	LTQ_2	LC-ISCO-Standard	MS-MSn	2007-06-25 06:11:59	2007-06-25 07:51:31	14628	100
Burkholderia_mallei	SchutzerBurk004_12	SchutzerBurk004_12_25Jun07_Griffin_07-01-01	LTQ_2	LC-ISCO-Standard	MS-MSn	2007-06-25 14:15:12	2007-06-25 15:54:45	17015	99
Burkholderia_mallei	SchutzerBurk004_13	SchutzerBurk004_13_25Jun07_Griffin_07-01-01	LTQ_2	LC-ISCO-Standard	MS-MSn	2007-06-25 22:25:55	2007-06-26 00:05:28	17730	100
Burkholderia_mallei	SchutzerBurk004_14	SchutzerBurk004_14_26Jun07_Griffin_07-01-01	LTQ_2	LC-ISCO-Standard	MS-MSn	2007-06-26 05:26:38	2007-06-26 07:06:11	16982	100
Burkholderia_mallei	SchutzerBurk004_15	SchutzerBurk004_15_27Jun07_Griffin_07-01-01	LTQ_2	LC-ISCO-Standard	MS-MSn	2007-06-27 14:39:27	2007-06-27 16:18:57	16399	99
Burkholderia_mallei	SchutzerBurk004_16	SchutzerBurk004_16_27Jun07_Griffin_07-01-01	LTQ_2	LC-ISCO-Standard	MS-MSn	2007-06-27 22:42:08	2007-06-28 00:21:40	15838	99
Burkholderia_mallei	SchutzerBurk004_17	SchutzerBurk004_17_28Jun07_Griffin_07-01-01	LTQ_2	LC-ISCO-Standard	MS-MSn	2007-06-28 05:42:43	2007-06-28 07:22:14	15299	100
Burkholderia_mallei	SchutzerBurk004_18	SchutzerBurk004_18_28Jun07_Griffin_07-01-01	LTQ_2	LC-ISCO-Standard	MS-MSn	2007-06-28 14:31:58	2007-06-28 16:11:27	15024	100
Burkholderia_mallei	SchutzerBurk004_19	SchutzerBurk004_19_30Jun07_Griffin_07-01-01	LTQ_2	LC-ISCO-Standard	MS-MSn	2007-06-30 22:42:42	2007-07-01 00:22:11	32219	100
Burkholderia_mallei	SchutzerBurk004_20	SchutzerBurk004_20_28Jun07_Griffin_07-01-01	LTQ_2	LC-ISCO-Standard	MS-MSn	2007-06-28 21:32:38	2007-06-28 23:12:10	14650	100
Burkholderia_mallei	SchutzerBurk004_20	SchutzerBurk004_20_30Jun07_Griffin_07-01-01	LTQ_2	LC-ISCO-Standard	MS-MSn	2007-07-01 06:52:07	2007-07-01 08:31:39	14961	99
Burkholderia_mallei	SchutzerBurk004_21	SchutzerBurk004_21_29Jun07_Griffin_07-01-01	LTQ_2	LC-ISCO-Standard	MS-MSn	2007-06-29 04:33:23	2007-06-29 06:12:54	14716	99
Burkholderia_mallei	SchutzerBurk004_21	SchutzerBurk004_21_30Jun07_Griffin_07-01-01	LTQ_2	LC-ISCO-Standard	MS-MSn	2007-07-01 13:52:39	2007-07-01 15:32:13	14441	100
Burkholderia_mallei	SchutzerBurk004_22	SchutzerBurk004_22_30Jun07_Griffin_07-01-01	LTQ_2	LC-ISCO-Standard	MS-MSn	2007-07-01 22:42:18	2007-07-02 00:21:50	14617	99
Burkholderia_mallei	SchutzerBurk004_23	SchutzerBurk004_23_30Jun07_Griffin_07-01-01	LTQ_2	LC-ISCO-Standard	MS-MSn	2007-07-02 05:42:52	2007-07-02 07:22:22	14492	100
Burkholderia_mallei	SchutzerBurk004_24	SchutzerBurk004_24_30Jun07_Griffin_07-01-01	LTQ_2	LC-ISCO-Standard	MS-MSn	2007-07-02 12:43:30	2007-07-02 14:23:03	14573	100
Burkholderia_mallei	SchutzerBurk004_25	SchutzerBurk004_25_30Jun07_Griffin_07-01-01	LTQ_2	LC-ISCO-Standard	MS-MSn	2007-07-02 21:33:23	2007-07-02 23:12:53	14665	99
Burkholderia_mallei	SchutzerBurk005	SchutzerBurk005_run1_15June07_Owl_07-04-13	LTQ_Orb_1	LC-ISCO-Standard	HMS-MSn	2007-06-16 06:18:48	2007-06-16 07:58:48	12629	100
Burkholderia_mallei	SchutzerBurk005	SchutzerBurk005_run2_15June07_Owl_07-04-15	LTQ_Orb_1	LC-ISCO-Standard	HMS-MSn	2007-06-16 08:08:58	2007-06-16 09:48:58	11708	100
Burkholderia_mallei	SchutzerBurk005	SchutzerBurk005_run3_26Jul07_Phoenix_07-03-10	LTQ_Orb_2	LC-ISCO-Standard	HMS-MSn	2007-07-28 07:17:09	2007-07-28 08:57:10	14330	100
Burkholderia_mallei	SchutzerBurk005_01	SchutzerBurk005_01_21Jun07_Griffin_07-01-02	LTQ_2	LC-ISCO-Standard	MS-MSn	2007-06-21 20:27:35	2007-06-21 22:07:08	14122	100
Burkholderia_mallei	SchutzerBurk005_02	SchutzerBurk005_02_21Jun07_Griffin_07-01-02	LTQ_2	LC-ISCO-Standard	MS-MSn	2007-06-22 03:28:12	2007-06-22 05:07:41	15981	99
Burkholderia_mallei	SchutzerBurk005_03	SchutzerBurk005_03_22Jun07_Griffin_07-01-02	LTQ_2	LC-ISCO-Standard	MS-MSn	2007-06-23 03:14:16	2007-06-23 04:53:48	16036	99
Burkholderia_mallei	SchutzerBurk005_04	SchutzerBurk005_04_22Jun07_Griffin_07-01-02	LTQ_2	LC-ISCO-Standard	MS-MSn	2007-06-23 10:15:05	2007-06-23 11:54:35	15299	99
Burkholderia_mallei	SchutzerBurk005_05	SchutzerBurk005_05_22Jun07_Griffin_07-01-02	LTQ_2	LC-ISCO-Standard	MS-MSn	2007-06-23 19:04:10	2007-06-23 20:43:42	14694	99
Burkholderia_mallei	SchutzerBurk005_06	SchutzerBurk005_06_22Jun07_Griffin_07-01-02	LTQ_2	LC-ISCO-Standard	MS-MSn	2007-06-24 02:04:58	2007-06-24 03:44:31	14540	100
Burkholderia_mallei	SchutzerBurk005_07	SchutzerBurk005_07_22Jun07_Griffin_07-01-02	LTQ_2	LC-ISCO-Standard	MS-MSn	2007-06-24 09:05:42	2007-06-24 10:45:12	16388	100
Burkholderia_mallei	SchutzerBurk005_08	SchutzerBurk005_08_22Jun07_Griffin_07-01-02	LTQ_2	LC-ISCO-Standard	MS-MSn	2007-06-24 17:55:41	2007-06-24 19:35:13	14991	100
Burkholderia_mallei	SchutzerBurk005_09	SchutzerBurk005_09_22Jun07_Griffin_07-01-02	LTQ_2	LC-ISCO-Standard	MS-MSn	2007-06-25 00:56:24	2007-06-25 02:35:56	14298	99
Burkholderia_mallei	SchutzerBurk005_10	SchutzerBurk005_10_22Jun07_Griffin_07-01-02	LTQ_2	LC-ISCO-Standard	MS-MSn	2007-06-25 09:46:23	2007-06-25 11:25:53	14408	99
Burkholderia_mallei	SchutzerBurk005_11	SchutzerBurk005_11_25Jun07_Griffin_07-01-02	LTQ_2	LC-ISCO-Standard	MS-MSn	2007-06-25 17:10:20	2007-06-25 18:49:49	14936	99
Burkholderia_mallei	SchutzerBurk005_12	SchutzerBurk005_12_26Jun07_Griffin_07-01-02	LTQ_2	LC-ISCO-Standard	MS-MSn	2007-06-26 00:11:04	2007-06-26 01:50:37	17587	99
Burkholderia_mallei	SchutzerBurk005_13	SchutzerBurk005_13_26Jun07_Griffin_07-01-02	LTQ_2	LC-ISCO-Standard	MS-MSn	2007-06-26 07:11:47	2007-06-26 08:51:19	18544	100
Burkholderia_mallei	SchutzerBurk005_14	SchutzerBurk005_14_27Jun07_Griffin_07-01-02	LTQ_2	LC-ISCO-Standard	MS-MSn	2007-06-27 17:26:39	2007-06-27 19:06:12	18279	100
Burkholderia_mallei	SchutzerBurk005_15	SchutzerBurk005_15_28Jun07_Griffin_07-01-02	LTQ_2	LC-ISCO-Standard	MS-MSn	2007-06-28 00:27:15	2007-06-28 02:06:45	17741	99
Burkholderia_mallei	SchutzerBurk005_16	SchutzerBurk005_16_28Jun07_Griffin_07-01-02	LTQ_2	LC-ISCO-Standard	MS-MSn	2007-06-28 07:27:52	2007-06-28 09:07:23	17554	100
Burkholderia_mallei	SchutzerBurk005_17	SchutzerBurk005_17_28Jun07_Griffin_07-01-02	LTQ_2	LC-ISCO-Standard	MS-MSn	2007-06-28 16:17:04	2007-06-28 17:56:33	17180	99
Burkholderia_mallei	SchutzerBurk005_18	SchutzerBurk005_18_28Jun07_Griffin_07-01-02	LTQ_2	LC-ISCO-Standard	MS-MSn	2007-06-28 23:17:51	2007-06-29 00:57:23	16916	100
Burkholderia_mallei	SchutzerBurk005_19	SchutzerBurk005_19_30Jun07_Griffin_07-01-02	LTQ_2	LC-ISCO-Standard	MS-MSn	2007-07-01 01:36:35	2007-07-01 03:16:06	16946	100
Burkholderia_mallei	SchutzerBurk005_20	SchutzerBurk005_20_30Jun07_Griffin_07-01-02	LTQ_2	LC-ISCO-Standard	MS-MSn	2007-07-01 08:37:13	2007-07-01 10:16:42	16173	99
Burkholderia_mallei	SchutzerBurk005_21	SchutzerBurk005_21_30Jun07_Griffin_07-01-02	LTQ_2	LC-ISCO-Standard	MS-MSn	2007-07-01 15:37:52	2007-07-01 17:17:23	15871	100
Burkholderia_mallei	SchutzerBurk005_22	SchutzerBurk005_22_30Jun07_Griffin_07-01-02	LTQ_2	LC-ISCO-Standard	MS-MSn	2007-07-02 00:27:27	2007-07-02 02:06:58	15406	99
Burkholderia_mallei	SchutzerBurk005_23	SchutzerBurk005_23_30Jun07_Griffin_07-01-02	LTQ_2	LC-ISCO-Standard	MS-MSn	2007-07-02 07:28:03	2007-07-02 09:07:35	15137	99
Burkholderia_mallei	SchutzerBurk005_24	SchutzerBurk005_24_30Jun07_Griffin_07-01-02	LTQ_2	LC-ISCO-Standard	MS-MSn	2007-07-02 16:17:58	2007-07-02 17:57:30	15167	100
Burkholderia_mallei	SchutzerBurk005_25	SchutzerBurk005_25_30Jun07_Griffin_07-01-02	LTQ_2	LC-ISCO-Standard	MS-MSn	2007-07-02 23:18:30	2007-07-03 00:58:00	14970	100
Burkholderia_mallei	SchutzerBurk006	SchutzerBurk006_run1_15June07_Owl_07-04-15	LTQ_Orb_1	LC-ISCO-Standard	HMS-MSn	2007-06-16 18:38:39	2007-06-16 20:18:40	11352	100
Burkholderia_mallei	SchutzerBurk006	SchutzerBurk006_run2_27Jul07_Phoenix_07-03-10	LTQ_Orb_2	LC-ISCO-Standard	HMS-MSn	2007-07-28 21:59:35	2007-07-28 23:39:35	14278	100
Burkholderia_mallei	SchutzerBurk006	SchutzerBurk006_run3_15June07_Owl_07-04-13	LTQ_Orb_1	LC-ISCO-Standard	HMS-MSn	2007-06-16 15:09:33	2007-06-16 16:49:33	11992	100
Burkholderia_mallei	SchutzerBurk006_01	SchutzerBurk006_01_15Jun07_Griffin_07-01-04	LTQ_2	LC-ISCO-Standard	MS-MSn	2007-06-17 05:19:47	2007-06-17 06:59:18	14155	100
Burkholderia_mallei	SchutzerBurk006_01	SchutzerBurk006_01_6Jul07_Griffin_07-06-09	LTQ_2	LC-ISCO-Standard	MS-MSn	2007-07-06 22:31:23	2007-07-07 00:10:56	14210	99
Burkholderia_mallei	SchutzerBurk006_02	SchutzerBurk006_02_6Jul07_Griffin_07-06-09	LTQ_2	LC-ISCO-Standard	MS-MSn	2007-07-07 05:31:57	2007-07-07 07:11:27	14441	100
Burkholderia_mallei	SchutzerBurk006_03	SchutzerBurk006_03_22Jun07_Griffin_07-06-09	LTQ_2	LC-ISCO-Standard	MS-MSn	2007-06-23 06:44:40	2007-06-23 08:24:12	14760	100
Burkholderia_mallei	SchutzerBurk006_04	SchutzerBurk006_04_22Jun07_Griffin_07-06-09	LTQ_2	LC-ISCO-Standard	MS-MSn	2007-06-23 15:33:52	2007-06-23 17:13:22	14903	100
Burkholderia_mallei	SchutzerBurk006_05	SchutzerBurk006_05_22Jun07_Griffin_07-06-09	LTQ_2	LC-ISCO-Standard	MS-MSn	2007-06-23 22:34:37	2007-06-24 00:14:06	14562	100
Burkholderia_mallei	SchutzerBurk006_06	SchutzerBurk006_06_22Jun07_Griffin_07-06-09	LTQ_2	LC-ISCO-Standard	MS-MSn	2007-06-24 05:35:22	2007-06-24 07:14:53	14188	99
Burkholderia_mallei	SchutzerBurk006_07	SchutzerBurk006_07_22Jun07_Griffin_07-06-09	LTQ_2	LC-ISCO-Standard	MS-MSn	2007-06-24 14:25:18	2007-06-24 16:04:47	14188	99
Burkholderia_mallei	SchutzerBurk006_08	SchutzerBurk006_08_22Jun07_Griffin_07-06-09	LTQ_2	LC-ISCO-Standard	MS-MSn	2007-06-24 21:26:00	2007-06-24 23:05:31	14122	99
Burkholderia_mallei	SchutzerBurk006_09	SchutzerBurk006_09_22Jun07_Griffin_07-06-09	LTQ_2	LC-ISCO-Standard	MS-MSn	2007-06-25 04:26:45	2007-06-25 06:06:16	14144	100
Burkholderia_mallei	SchutzerBurk006_10	SchutzerBurk006_10_25Jun07_Griffin_07-06-09	LTQ_2	LC-ISCO-Standard	MS-MSn	2007-06-25 20:40:40	2007-06-25 22:20:14	14133	100
Burkholderia_mallei	SchutzerBurk006_11	SchutzerBurk006_11_26Jun07_Griffin_07-06-09	LTQ_2	LC-ISCO-Standard	MS-MSn	2007-06-26 03:41:25	2007-06-26 05:20:58	14694	99
Burkholderia_mallei	SchutzerBurk006_12	SchutzerBurk006_12_26Jun07_Griffin_07-06-09	LTQ_2	LC-ISCO-Standard	MS-MSn	2007-06-26 12:30:30	2007-06-26 14:10:00	17169	100
Burkholderia_mallei	SchutzerBurk006_13	SchutzerBurk006_13_27Jun07_Griffin_07-06-09	LTQ_2	LC-ISCO-Standard	MS-MSn	2007-06-27 20:56:59	2007-06-27 22:36:31	17609	100
Burkholderia_mallei	SchutzerBurk006_14	SchutzerBurk006_14_28Jun07_Griffin_07-06-09	LTQ_2	LC-ISCO-Standard	MS-MSn	2007-06-28 03:57:33	2007-06-28 05:37:05	17158	100
Burkholderia_mallei	SchutzerBurk006_15	SchutzerBurk006_15_27Jun07_Griffin_07-06-09	LTQ_2	LC-ISCO-Standard	MS-MSn	2007-06-28 12:46:42	2007-06-28 14:26:15	16311	100
Burkholderia_mallei	SchutzerBurk006_16	SchutzerBurk006_16_28Jun07_Griffin_07-06-09	LTQ_2	LC-ISCO-Standard	MS-MSn	2007-06-28 19:47:30	2007-06-28 21:27:00	15742	100
Burkholderia_mallei	SchutzerBurk006_17	SchutzerBurk006_17_29Jun07_Griffin_07-06-09	LTQ_2	LC-ISCO-Standard	MS-MSn	2007-06-29 02:48:15	2007-06-29 04:27:47	16041	99
Burkholderia_mallei	SchutzerBurk006_18	SchutzerBurk006_18_30Jun07_Griffin_07-06-09	LTQ_2	LC-ISCO-Standard	MS-MSn	2007-07-01 05:06:53	2007-07-01 06:46:26	15897	100
Burkholderia_mallei	SchutzerBurk006_19	SchutzerBurk006_19_30Jun07_Griffin_07-06-09	LTQ_2	LC-ISCO-Standard	MS-MSn	2007-07-01 12:07:31	2007-07-01 13:47:01	15329	100
Burkholderia_mallei	SchutzerBurk006_20	SchutzerBurk006_20_30Jun07_Griffin_07-06-09	LTQ_2	LC-ISCO-Standard	MS-MSn	2007-07-01 20:57:08	2007-07-01 22:36:38	14825	99
Burkholderia_mallei	SchutzerBurk006_21	SchutzerBurk006_21_30Jun07_Griffin_07-06-09	LTQ_2	LC-ISCO-Standard	MS-MSn	2007-07-02 03:57:46	2007-07-02 05:37:16	14574	100
Burkholderia_mallei	SchutzerBurk006_22	SchutzerBurk006_22_30Jun07_Griffin_07-06-09	LTQ_2	LC-ISCO-Standard	MS-MSn	2007-07-02 10:58:24	2007-07-02 12:37:53	14628	99
Burkholderia_mallei	SchutzerBurk006_23	SchutzerBurk006_23_30Jun07_Griffin_07-06-09	LTQ_2	LC-ISCO-Standard	MS-MSn	2007-07-02 19:48:13	2007-07-02 21:27:45	15086	99
Burkholderia_mallei	SchutzerBurk006_24	SchutzerBurk006_24_30Jun07_Griffin_07-06-09	LTQ_2	LC-ISCO-Standard	MS-MSn	2007-07-03 02:48:50	2007-07-03 04:28:20	14419	100
Burkholderia_mallei	SchutzerBurk006_25	SchutzerBurk006_25_30Jun07_Griffin_07-06-09	LTQ_2	LC-ISCO-Standard	MS-MSn	2007-07-03 09:49:28	2007-07-03 11:28:57	14221	99
Candidatus_chloracidobacterium_thermophilum	C_therm_01_01	C_therm_01_01_20Jan09_Owl_08-10-03	LTQ_3	LC-ISCO-Standard	MS-MSn	2009-01-20 03:42:28	2009-01-20 05:21:28	16748	99
Candidatus_chloracidobacterium_thermophilum	C_therm_01_02	C_therm_01_02_20Jan09_Owl_08-10-04	LTQ_3	LC-ISCO-Standard	MS-MSn	2009-01-20 07:15:28	2009-01-20 08:54:29	17100	99
Candidatus_chloracidobacterium_thermophilum	C_therm_01_02	C_therm_01_02_23Jan09_Owl_08-11-23	LTQ_3	LC-ISCO-Standard	MS-MSn	2009-01-23 12:32:45	2009-01-23 14:11:45	17023	99
Candidatus_chloracidobacterium_thermophilum	C_therm_01_03	C_therm_01_03_20Jan09_Owl_08-11-23	LTQ_3	LC-ISCO-Standard	MS-MSn	2009-01-20 09:00:20	2009-01-20 10:39:19	17276	99
Candidatus_chloracidobacterium_thermophilum	C_therm_01_04	C_therm_01_04_18Jan09_Owl_08-10-04	LTQ_3	LC-ISCO-Standard	MS-MSn	2009-01-18 04:10:47	2009-01-18 05:49:48	17265	99
Candidatus_chloracidobacterium_thermophilum	C_therm_01_04	C_therm_01_04_21Jan09_Owl_08-11-23	LTQ_3	LC-ISCO-Standard	MS-MSn	2009-01-21 08:31:52	2009-01-21 10:10:52	17207	99
Candidatus_chloracidobacterium_thermophilum	C_therm_01_05	C_therm_01_05_18Jan09_Owl_08-11-23	LTQ_3	LC-ISCO-Standard	MS-MSn	2009-01-18 05:55:39	2009-01-18 07:34:40	17430	99
Candidatus_chloracidobacterium_thermophilum	C_therm_01_05	C_therm_01_05_21Jan09_Owl_08-10-02	LTQ_3	LC-ISCO-Standard	MS-MSn	2009-01-21 12:04:46	2009-01-21 13:43:47	17329	99
Candidatus_chloracidobacterium_thermophilum	C_therm_01_05	C_therm_01_05_27Jan09_Owl_09-01-03	LTQ_3	LC-ISCO-Standard	MS-MSn	2009-01-27 18:11:16	2009-01-27 19:50:16	17177	99
Candidatus_chloracidobacterium_thermophilum	C_therm_01_06	C_therm_01_06_21Jan09_Owl_09-01-04	LTQ_3	LC-ISCO-Standard	MS-MSn	2009-01-22 09:54:01	2009-01-22 11:33:03	17056	99
Candidatus_chloracidobacterium_thermophilum	C_therm_01_06	C_therm_01_06_27Jan09_Owl_09-01-04	LTQ_3	LC-ISCO-Standard	MS-MSn	2009-01-27 19:56:07	2009-01-27 21:35:07	16682	99
Candidatus_chloracidobacterium_thermophilum	C_therm_01_07	C_therm_01_07_21Jan09_Owl_08-11-23	LTQ_3	LC-ISCO-Standard	MS-MSn	2009-01-22 11:38:24	2009-01-22 13:17:24	17705	99
Candidatus_chloracidobacterium_thermophilum	C_therm_01_07	C_therm_01_07_27Jan09_Owl_08-11-23	LTQ_3	LC-ISCO-Standard	MS-MSn	2009-01-27 21:40:31	2009-01-27 23:19:32	16935	99
Candidatus_chloracidobacterium_thermophilum	C_therm_01_08	C_therm_01_08_23Jan09_Owl_09-01-02	LTQ_3	LC-ISCO-Standard	MS-MSn	2009-01-23 16:06:33	2009-01-23 17:45:33	17116	99
Candidatus_chloracidobacterium_thermophilum	C_therm_01_09	C_therm_01_09_17Jan09_Owl_08-11-23	LTQ_3	LC-ISCO-Standard	MS-MSn	2009-01-19 01:03:32	2009-01-19 02:42:35	17860	99
Candidatus_chloracidobacterium_thermophilum	C_therm_01_09	C_therm_01_09_23Jan09_Owl_09-01-03	LTQ_3	LC-ISCO-Standard	MS-MSn	2009-01-23 17:51:24	2009-01-23 19:30:24	17826	99
Candidatus_chloracidobacterium_thermophilum	C_therm_01_10	C_therm_01_10_23Jan09_Owl_09-01-04	LTQ_3	LC-ISCO-Standard	MS-MSn	2009-01-23 19:35:48	2009-01-23 21:14:49	17386	99
Candidatus_chloracidobacterium_thermophilum	C_therm_01_11	C_therm_01_11_23Jan09_Owl_08-11-23	LTQ_3	LC-ISCO-Standard	MS-MSn	2009-01-23 21:20:11	2009-01-23 22:59:13	17111	99
Candidatus_chloracidobacterium_thermophilum	C_therm_01_12	C_therm_01_12_23Jan09_Owl_09-01-02	LTQ_3	LC-ISCO-Standard	MS-MSn	2009-01-23 23:04:35	2009-01-24 00:43:37	16770	99
Candidatus_chloracidobacterium_thermophilum	C_therm_01_13	C_therm_01_13_24Jan09_Owl_09-01-03	LTQ_3	LC-ISCO-Standard	MS-MSn	2009-01-24 00:48:59	2009-01-24 02:28:02	16770	100
Candidatus_chloracidobacterium_thermophilum	C_therm_01_14	C_therm_01_14_24Jan09_Owl_09-01-04	LTQ_3	LC-ISCO-Standard	MS-MSn	2009-01-24 02:33:22	2009-01-24 04:12:24	17023	99
Candidatus_chloracidobacterium_thermophilum	C_therm_01_15	C_therm_01_15_24Jan09_Owl_08-11-23	LTQ_3	LC-ISCO-Standard	MS-MSn	2009-01-24 06:06:31	2009-01-24 07:45:31	17507	99
Candidatus_chloracidobacterium_thermophilum	C_therm_01_16	C_therm_01_16_24Jan09_Owl_09-01-02	LTQ_3	LC-ISCO-Standard	MS-MSn	2009-01-24 07:51:23	2009-01-24 09:30:23	17331	99
Candidatus_chloracidobacterium_thermophilum	C_therm_01_17	C_therm_01_17_24Jan09_Owl_09-01-03	LTQ_3	LC-ISCO-Standard	MS-MSn	2009-01-24 09:35:46	2009-01-24 11:14:45	17232	99
Candidatus_chloracidobacterium_thermophilum	C_therm_01_18	C_therm_01_18_24Jan09_Owl_09-01-04	LTQ_3	LC-ISCO-Standard	MS-MSn	2009-01-24 11:20:10	2009-01-24 12:59:10	17100	99
Candidatus_chloracidobacterium_thermophilum	C_therm_01_19	C_therm_01_19_24Jan09_Owl_08-11-23	LTQ_3	LC-ISCO-Standard	MS-MSn	2009-01-24 13:04:32	2009-01-24 14:43:33	16803	99
Candidatus_chloracidobacterium_thermophilum	C_therm_01_20	C_therm_01_20_24Jan09_Owl_09-01-02	LTQ_3	LC-ISCO-Standard	MS-MSn	2009-01-24 14:48:56	2009-01-24 16:27:56	16759	99
Candidatus_chloracidobacterium_thermophilum	C_therm_01_21	C_therm_01_21_24Jan09_Owl_09-01-03	LTQ_3	LC-ISCO-Standard	MS-MSn	2009-01-24 16:33:19	2009-01-24 18:12:18	16737	99
Candidatus_chloracidobacterium_thermophilum	C_therm_01_22	C_therm_01_22_24Jan09_Owl_09-01-04	LTQ_3	LC-ISCO-Standard	MS-MSn	2009-01-24 20:06:29	2009-01-24 21:45:30	16660	99
Candidatus_chloracidobacterium_thermophilum	C_therm_01_23	C_therm_01_23_24Jan09_Owl_08-11-23	LTQ_3	LC-ISCO-Standard	MS-MSn	2009-01-24 21:51:20	2009-01-24 23:30:19	16803	99
Candidatus_chloracidobacterium_thermophilum	C_therm_01_24	C_therm_01_24_24Jan09_Owl_09-01-02	LTQ_3	LC-ISCO-Standard	MS-MSn	2009-01-24 23:35:44	2009-01-25 01:14:46	16802	99
Candidatus_chloracidobacterium_thermophilum	C_therm_01_25	C_therm_01_25_25Jan09_Owl_09-01-03	LTQ_3	LC-ISCO-Standard	MS-MSn	2009-01-25 01:20:08	2009-01-25 02:59:10	16968	99
Candidatus_chloracidobacterium_thermophilum	C_therm_03	C_therm_03_01_18Aug09_Earth_09-05-20090818211523	LTQ_1	LC-ISCO-Standard	MS-MSn	2009-08-18 21:15:23	2009-08-18 22:54:55	16879	99
Candidatus_chloracidobacterium_thermophilum	C_therm_03	C_therm_03_07_21Aug09_Earth_09-05-20	LTQ_1	LC-ISCO-Standard	MS-MSn	2009-08-22 23:40:54	2009-08-23 01:20:25	16788	100
Candidatus_chloracidobacterium_thermophilum	C_therm_03	C_therm_03_08_21Aug09_Earth_09-05-21	LTQ_1	LC-ISCO-Standard	MS-MSn	2009-08-23 01:25:46	2009-08-23 03:05:18	17702	100
Candidatus_chloracidobacterium_thermophilum	C_therm_03	C_therm_03_09_21Aug09_Earth_09-05-22	LTQ_1	LC-ISCO-Standard	MS-MSn	2009-08-23 03:10:10	2009-08-23 04:49:39	18317	99
Candidatus_chloracidobacterium_thermophilum	C_therm_03_01	C_therm_03_01_18Aug09_Earth_09-05-20	LTQ_1	LC-ISCO-Standard	MS-MSn	2009-08-18 18:56:52	2009-08-18 20:36:21	16809	100
Candidatus_chloracidobacterium_thermophilum	C_therm_03_02	C_therm_03_02_17Aug09_Earth_09-05-21	LTQ_1	LC-ISCO-Standard	MS-MSn	2009-08-17 14:25:32	2009-08-17 16:05:05	16491	100
Candidatus_chloracidobacterium_thermophilum	C_therm_03_03	C_therm_03_03_18Aug09_Earth_09-05-22	LTQ_1	LC-ISCO-Standard	MS-MSn	2009-08-19 00:44:39	2009-08-19 02:24:09	16689	100
Candidatus_chloracidobacterium_thermophilum	C_therm_03_04	C_therm_03_04_17Aug09_Earth_09-05-23	LTQ_1	LC-ISCO-Standard	MS-MSn	2009-08-17 17:54:20	2009-08-17 19:33:50	16678	99
Candidatus_chloracidobacterium_thermophilum	C_therm_03_05	C_therm_03_05_18Aug09_Earth_09-05-20	LTQ_1	LC-ISCO-Standard	MS-MSn	2009-08-19 06:08:17	2009-08-19 07:47:48	16645	99
Candidatus_chloracidobacterium_thermophilum	C_therm_03_06	C_therm_03_06_18Aug09_Earth_09-05-21	LTQ_1	LC-ISCO-Standard	MS-MSn	2009-08-19 07:52:40	2009-08-19 09:32:10	17100	100
Candidatus_chloracidobacterium_thermophilum	C_therm_03_07	C_therm_03_07_18Aug09_Earth_09-05-22	LTQ_1	LC-ISCO-Standard	MS-MSn	2009-08-19 09:37:03	2009-08-19 11:16:33	17050	99
Candidatus_chloracidobacterium_thermophilum	C_therm_03_08	C_therm_03_08_18Aug09_Earth_09-05-23	LTQ_1	LC-ISCO-Standard	MS-MSn	2009-08-19 11:21:26	2009-08-19 13:00:57	16544	99
Candidatus_chloracidobacterium_thermophilum	C_therm_03_09	C_therm_03_09_18Aug09_Earth_09-05-20	LTQ_1	LC-ISCO-Standard	MS-MSn	2009-08-19 13:05:49	2009-08-19 14:45:22	17041	100
Candidatus_chloracidobacterium_thermophilum	C_therm_03_10	C_therm_03_10_21Aug09_Earth_09-05-23	LTQ_1	LC-ISCO-Standard	MS-MSn	2009-08-23 04:54:34	2009-08-23 06:34:04	16687	100
Candidatus_chloracidobacterium_thermophilum	C_therm_03_11	C_therm_03_11_21Aug09_Earth_09-05-20	LTQ_1	LC-ISCO-Standard	MS-MSn	2009-08-23 06:38:57	2009-08-23 08:18:27	16696	100
Candidatus_chloracidobacterium_thermophilum	C_therm_03_12	C_therm_03_12_18Aug09_Earth_09-05-23	LTQ_1	LC-ISCO-Standard	MS-MSn	2009-08-19 18:18:58	2009-08-19 19:58:28	16623	100
Candidatus_chloracidobacterium_thermophilum	C_therm_03_13	C_therm_03_13_18Aug09_Earth_09-05-20	LTQ_1	LC-ISCO-Standard	MS-MSn	2009-08-19 20:03:22	2009-08-19 21:42:53	16678	99
Candidatus_chloracidobacterium_thermophilum	C_therm_03_14	C_therm_03_14_21Aug09_Earth_09-05-21	LTQ_1	LC-ISCO-Standard	MS-MSn	2009-08-23 08:23:22	2009-08-23 10:02:52	16940	99
Candidatus_chloracidobacterium_thermophilum	C_therm_03_15	C_therm_03_15_18Aug09_Earth_09-05-22	LTQ_1	LC-ISCO-Standard	MS-MSn	2009-08-20 01:28:28	2009-08-20 03:08:00	16520	100
Candidatus_chloracidobacterium_thermophilum	C_therm_03_16	C_therm_03_16_21Aug09_Earth_09-05-22	LTQ_1	LC-ISCO-Standard	MS-MSn	2009-08-23 10:07:45	2009-08-23 11:47:16	17969	100
Candidatus_chloracidobacterium_thermophilum	C_therm_03_17	C_therm_03_17_21Aug09_Earth_09-05-23	LTQ_1	LC-ISCO-Standard	MS-MSn	2009-08-23 11:52:09	2009-08-23 13:31:42	16568	99
Candidatus_chloracidobacterium_thermophilum	C_therm_03_18	C_therm_03_18_18Aug09_Earth_09-05-21	LTQ_1	LC-ISCO-Standard	MS-MSn	2009-08-20 06:41:38	2009-08-20 08:21:10	16916	100
Candidatus_chloracidobacterium_thermophilum	C_therm_03_19	C_therm_03_19_18Aug09_Earth_09-05-22	LTQ_1	LC-ISCO-Standard	MS-MSn	2009-08-20 08:26:01	2009-08-20 10:05:30	16864	99
Candidatus_chloracidobacterium_thermophilum	C_therm_03_20	C_therm_03_20_18Aug09_Earth_09-05-23	LTQ_1	LC-ISCO-Standard	MS-MSn	2009-08-20 10:10:24	2009-08-20 11:49:54	16734	99
Candidatus_chloracidobacterium_thermophilum	C_therm_03_21	C_therm_03_21_21Aug09_Earth_09-05-20	LTQ_1	LC-ISCO-Standard	MS-MSn	2009-08-23 13:36:31	2009-08-23 15:16:01	18244	100
Candidatus_chloracidobacterium_thermophilum	C_therm_03_22	C_therm_03_22_18Aug09_Earth_09-05-21	LTQ_1	LC-ISCO-Standard	MS-MSn	2009-08-20 13:39:10	2009-08-20 15:18:40	17334	99
Candidatus_chloracidobacterium_thermophilum	C_therm_03_23	C_therm_03_23_21Aug09_Earth_09-05-21	LTQ_1	LC-ISCO-Standard	MS-MSn	2009-08-23 15:20:55	2009-08-23 17:00:24	19326	100
Candidatus_chloracidobacterium_thermophilum	C_therm_03_24	C_therm_03_24_18Aug09_Earth_09-05-23	LTQ_1	LC-ISCO-Standard	MS-MSn	2009-08-20 19:03:45	2009-08-20 20:43:16	16666	100
Candidatus_chloracidobacterium_thermophilum	Cthermo_Global_01	Cthermo_Global_01_24Nov10_Draco_10-09-01	LTQ_4	LC-ISCO-Formic_100minute	MS-MSn	2010-11-26 00:12:09	2010-11-26 01:51:09	17222	99
Candidatus_chloracidobacterium_thermophilum	Cthermo_Global_02	Cthermo_Global_02_24Nov10_Draco_10-09-01	LTQ_4	LC-ISCO-Formic_100minute	MS-MSn	2010-11-26 07:09:43	2010-11-26 08:48:45	17155	99
Candidatus_chloracidobacterium_thermophilum	Cthermo_Global_03	Cthermo_Global_03_24Nov10_Draco_10-09-01	LTQ_4	LC-ISCO-Formic_100minute	MS-MSn	2010-11-26 14:07:18	2010-11-26 15:46:19	17219	99
Candidatus_chloracidobacterium_thermophilum	Cthermo_Global_04	Cthermo_Global_04_24Nov10_Draco_10-09-01	LTQ_4	LC-ISCO-Formic_100minute	MS-MSn	2010-11-26 23:00:31	2010-11-27 00:39:32	17134	99
Candidatus_chloracidobacterium_thermophilum	Cthermo_Global_05	Cthermo_Global_05_24Nov10_Draco_10-09-02	LTQ_4	LC-ISCO-Formic_100minute	MS-MSn	2010-11-27 00:44:54	2010-11-27 02:23:54	17210	99
Candidatus_chloracidobacterium_thermophilum	Cthermo_Global_06	Cthermo_Global_06_24Nov10_Draco_10-09-01	LTQ_4	LC-ISCO-Formic_100minute	MS-MSn	2010-11-27 05:58:06	2010-11-27 07:37:09	16167	99
Candidatus_chloracidobacterium_thermophilum	Cthermo_Global_06	Cthermo_Global_06_r2_3Dec10_Draco_10-11-10	LTQ_4	LC-ISCO-Formic_100minute	MS-MSn	2010-12-04 12:11:36	2010-12-04 13:50:37	17600	99
Candidatus_chloracidobacterium_thermophilum	Cthermo_Global_07	Cthermo_Global_07_r2_3Dec10_Draco_10-11-09	LTQ_4	LC-ISCO-Formic_100minute	MS-MSn	2010-12-04 10:27:22	2010-12-04 12:06:22	17198	99
Candidatus_chloracidobacterium_thermophilum	Cthermo_Global_08	Cthermo_Global_08_27Nov10_Draco_10-09-01	LTQ_4	LC-ISCO-Formic_100minute	MS-MSn	2010-11-27 15:16:40	2010-11-27 16:55:41	17374	99
Candidatus_chloracidobacterium_thermophilum	Cthermo_Global_08	Cthermo_Global_08_30Nov10_Draco_10-11-10	LTQ_4	LC-ISCO-Formic_100minute	MS-MSn	2010-11-30 20:37:32	2010-11-30 22:16:32	17486	99
Candidatus_chloracidobacterium_thermophilum	Cthermo_Global_09	Cthermo_Global_09_27Nov10_Draco_10-09-02	LTQ_4	LC-ISCO-Formic_100minute	MS-MSn	2010-11-27 17:01:05	2010-11-27 18:40:06	17255	99
Candidatus_chloracidobacterium_thermophilum	Cthermo_Global_09	Cthermo_Global_09_30Nov10_Draco_10-11-11	LTQ_4	LC-ISCO-Formic_100minute	MS-MSn	2010-11-30 22:21:17	2010-12-01 00:00:17	17516	99
Candidatus_chloracidobacterium_thermophilum	Cthermo_Global_10	Cthermo_Global_10_30Nov10_Draco_10-11-09	LTQ_4	LC-ISCO-Formic_100minute	MS-MSn	2010-12-01 01:48:49	2010-12-01 03:27:50	18091	99
Candidatus_chloracidobacterium_thermophilum	Cthermo_Global_11	Cthermo_Global_11_30Nov10_Draco_10-11-10	LTQ_4	LC-ISCO-Formic_100minute	MS-MSn	2010-12-01 03:32:34	2010-12-01 05:11:34	17454	99
Candidatus_chloracidobacterium_thermophilum	Cthermo_Global_12	Cthermo_Global_12_30Nov10_Draco_10-11-11	LTQ_4	LC-ISCO-Formic_100minute	MS-MSn	2010-12-01 05:16:21	2010-12-01 06:55:21	17923	99
Candidatus_chloracidobacterium_thermophilum	Cthermo_Global_13	Cthermo_Global_13_30Nov10_Draco_10-11-09	LTQ_4	LC-ISCO-Formic_100minute	MS-MSn	2010-12-01 08:43:51	2010-12-01 10:22:50	18227	99
Candidatus_chloracidobacterium_thermophilum	Cthermo_Global_14	Cthermo_Global_14_30Nov10_Draco_10-11-10	LTQ_4	LC-ISCO-Formic_100minute	MS-MSn	2010-12-01 10:27:37	2010-12-01 12:06:39	17533	99
Candidatus_chloracidobacterium_thermophilum	Cthermo_Global_15	Cthermo_Global_15_30Nov10_Draco_10-11-11	LTQ_4	LC-ISCO-Formic_100minute	MS-MSn	2010-12-01 12:11:26	2010-12-01 13:50:25	18331	99
Candidatus_chloracidobacterium_thermophilum	Cthermo_Global_16	Cthermo_Global_16_30Nov10_Draco_10-11-09	LTQ_4	LC-ISCO-Formic_100minute	MS-MSn	2010-12-01 15:38:48	2010-12-01 17:17:47	17521	99
Candidatus_chloracidobacterium_thermophilum	Cthermo_Global_17	Cthermo_Global_17_30Nov10_Draco_10-11-10	LTQ_4	LC-ISCO-Formic_100minute	MS-MSn	2010-12-01 19:17:56	2010-12-01 20:56:57	17335	99
[truncated: 33,135 more rows]

## Sheet: Naming Conventions
This sheet attempts to provide extra information to help understand the naming conventions that were used in naming datasets
FractionSets
Much of the data represents 2D LC-MS/MS data, and therefore is termed a fraction set. The files which are related toeach other in a fractionset are typically named to make this apparent. There were two ways to denote this. Both are legitimate methods and were used by different instrument operators at different times. One was to create related 'sample' names. For example
Organism	Sample	Dataset
Actinosynnema_mirum_DSM_43827	JGI_43827_01_01	JGI_43827_01_01_23Nov08_Earth_08-10-16
Actinosynnema_mirum_DSM_43827	JGI_43827_01_02	JGI_43827_01_02_23Nov08_Earth_08-10-07
Actinosynnema_mirum_DSM_43827	JGI_43827_01_03	JGI_43827_01_03_23Nov08_Earth_08-10-08
Actinosynnema_mirum_DSM_43827	JGI_43827_01_04	JGI_43827_01_04_23Nov08_Earth_08-10-05
Actinosynnema_mirum_DSM_43827	JGI_43827_01_05	JGI_43827_01_05_23Nov08_Earth_08-10-16
Actinosynnema_mirum_DSM_43827	JGI_43827_01_06	JGI_43827_01_06_23Nov08_Earth_08-10-07
A second way of denoting fraction sets is to put the iterator withing only the Dataset name
Organism	Sample	Dataset
Actinosynnema_mirum_DSM_43827	JGI_43827_02	JGI_43827_02_06_28Nov08_Earth_08-10-05
Actinosynnema_mirum_DSM_43827	JGI_43827_02	JGI_43827_02_07_28Nov08_Earth_08-10-16
Actinosynnema_mirum_DSM_43827	JGI_43827_02	JGI_43827_02_08_28Nov08_Earth_08-10-07
Actinosynnema_mirum_DSM_43827	JGI_43827_02	JGI_43827_02_09_28Nov08_Earth_08-10-08
Actinosynnema_mirum_DSM_43827	JGI_43827_02	JGI_43827_02_10_28Nov08_Earth_08-10-05
FractionSets are typically created for a large number of fractions. Commonly 15-25. Thus when you see a large number of files with very similar names that differ by an interator number ranging to double digits, it is likely they are a fractionset.
Replicate Analyses
Various parts of the data generation process can be replicated, e.g. biological replicates of samples grown in different petri dishes or mass spec acquisition replicates of the same peptide digest sample run twice on an instrument. We try to denote the difference between these by showing whether the sample is different (i.e. a biological replicate) or whether just the acquired data is different (…
Organism	Sample	Dataset
Acidiphilium_cryptum_JF-5	Acryp-01	Acryp-01a_1Dec09_Sphinx_09-11-27
Acidiphilium_cryptum_JF-5	Acryp-01	Acryp-01b_1Dec09_Sphinx_09-11-27
Acidiphilium_cryptum_JF-5	Acryp-01	Acryp-01c_25Nov09_Sphinx_09-11-26
In this next example, the Sample name changes, denoting that it is a biologically distinct sample.
Organism	Sample	Dataset
Acidiphilium_cryptum_JF-5	Acryp-01	Acryp-01a_1Dec09_Sphinx_09-11-27
Acidiphilium_cryptum_JF-5	Acryp-02	Acryp-02a_1Dec09_Sphinx_09-11-27
